# Supplementary material for: Were we happy and we didn’t know it? A subjective dynamic and financial assessment pre-, during and post-COVID-19
Source: Eur J Health Econ. 2022 Aug 19;24(5):749–68. doi: 10.1007/s10198-022-01506-1 (PMC9390109; doi:10.1007/s10198-022-01506-1)
Supplement: Supplementary file 2 — Supplementary file2 (XLSX 266 KB) [file 10198_2022_1506_MOESM2_ESM.xlsx]

## Sheet: Happiness database
Respondent	Gender	Ethnicity	Country	Urban	Religion	Education	Maritalstatus	Dependents	Numberofdependents	Fulltime	Parttime	Unempl_LW	Student	Without_job	Retired	Parental_leave	Other_Employmentstatus	Professionalstatusaffected	Personal_income	Incomechange	Income_change	Familyincomechange	Famillyincomechanges	chronicdiseases	Food	Alcohol	Smoke	Sport	Stress_prior	Stress_in	Stress_post	happy_prior1	happy_in1	happy_post1	happy_prior2	happy_in2	happy_post2	happy_prior3	happy_in3	happy_post3	happy_prior4	happy_in4	happy_post4	happy_prior5	happy_in5	happy_post5	HappinessPriortoCOVID19	HappinessInthecontextofCOVID19	HappinessPostCOVID19
1	0	Romanian	Romania	1	2	2	3	0	0	0	0	0	0	0	0	0	Self employed	2	1	2	4	2	4	0	4	0	0	0	4	7	4	5	5	5	6	2	6	5	4	5	1	1	1	7	7	7	5.75	4.5	5.75
2	0	Romanian	Romania	1	2	2	3	0	0	0	0	0	0	0	0	0	Self employed	1	1	2	4	2	1	0	4	0	0	0	4	4	4	7	7	6	7	7	7	7	7	7	1	2	2	7	6	6	7	6.75	6.5
3	0	Moldavian	Republic of Moldova	1	2	2	3	1	2	0	0	0	0	0	0	0	Self employed	0	1	2	1	2	1	0	4	0	0	0	4	4	4	7	7	7	7	7	7	7	7	7	7	7	7	1	1	1	5.5	5.5	5.5
4	0	Romanian	Romania	0	2	5	2	0	0	0	0	0	0	0	0	0	Freelancer	2	1	2	3	2	3	3	4	0	0	6	6	7	5	6	7	7	7	6	7	7	5	7	6	4	6	2	4	2	5.5	5.5	5.75
5	1	Romanian	Romania	1	2	3	3	1	1	0	0	0	0	0	0	0	Entrepreneur	0	2	0	#NULL!	0	#NULL!	0	4	0	0	0	1	1	1	7	7	7	7	7	7	7	7	7	1	1	1	7	7	7	7	7	7
6	0	Romanian	Romania	1	2	4	3	1	2	0	0	0	0	1	0	0		0	3	0	#NULL!	0	#NULL!	0	4	0	0	2	4	6	4	6	4	4	5	5	5	5	6	6	1	2	2	7	6	6	5.75	5.25	5.25
7	0	Romanian	Romania	1	2	2	2	0	0	0	0	0	1	1	0	0		0	1	2	1	2	4	0	4	0	0	7	1	4	4	7	4	4	7	4	6	7	4	4	1	4	3	7	4	5	7	4	4.75
8	0	Moldavian	Republic of Moldova	1	2	4	3	1	2	0	0	0	0	0	0	1		1	1	2	1	2	1	0	4	0	0	1	4	4	7	4	4	4	4	4	4	4	4	4	1	1	1	7	7	7	4.75	4.75	4.75
9	0	Romanian	Romania	0	2	3	3	1	2	0	0	0	0	0	0	1		0	2	2	2	2	2	0	4	0	0	0	4	3	3	7	1	4	7	1	1	4	4	4	1	1	1	7	7	7	6.25	3.25	4
10	0	Romanian	Austria	0	2	3	3	1	1	0	0	0	0	0	0	1		0	2	2	4	0	#NULL!	0	4	0	0	0	7	7	7	4	4	4	4	4	4	4	4	4	1	1	1	7	7	7	4.75	4.75	4.75
11	0	Romanian	Republic of Moldova	1	2	2	1	0	0	0	0	1	1	0	0	0		0	1	1	1	2	1	0	4	0	0	0	5	4	4	6	6	6	6	6	6	7	7	7	4	4	4	4	4	4	5.75	5.75	5.75
12	0	Romanian	Romania	0	2	2	2	0	0	0	0	0	0	0	0	1		0	1	0	#NULL!	0	#NULL!	0	4	0	0	0	3	6	6	4	5	6	5	4	4	3	3	3	6	6	6	2	2	2	3.5	3.5	3.75
13	0	Romanian	Romania	1	2	4	3	1	1	0	0	0	0	0	1	0		0	2	0	#NULL!	0	#NULL!	0	4	0	0	0	1	1	1	4	4	4	4	4	4	4	4	4	2	2	2	6	6	6	4.5	4.5	4.5
14	0	Romanian	Romania	1	2	2	3	0	0	0	0	0	0	0	1	0		0	1	0	#NULL!	1	1	1	4	0	0	4	3	6	5	5	4	4	6	6	6	6	5	5	6	5	5	2	3	3	4.75	4.5	4.5
15	0	Romanian	Romania	1	10	5	1	0	0	0	1	0	1	0	0	0		0	1	0	#NULL!	2	1	0	4	0	0	0	2	3	3	5	4	4	4	4	4	4	4	4	4	4	4	4	4	4	4.25	4	4
16	0	Romanian	Romania	0	2	2	3	0	0	0	0	0	0	0	1	0		0	1	2	1	2	1	1	4	0	0	1	1	1	1	4	4	4	4	4	4	4	4	4	4	4	4	4	4	4	4	4	4
17	0	Romanian	Romania	0	2	5	2	0	0	1	0	0	1	0	0	0		0	2	0	#NULL!	0	#NULL!	0	4	0	0	4	4	4	4	4	4	4	4	4	4	7	4	4	4	4	4	4	4	4	4.75	4	4
18	0	Romanian	Romania	1	3	4	1	0	0	1	0	0	1	0	0	0		1	1	2	2	2	2	0	4	0	0	0	1	1	1	6	6	6	7	7	7	6	6	6	2	2	2	6	6	6	6.25	6.25	6.25
19	0	Moldavian	Republic of Moldova	1	2	1	3	1	2	0	0	0	0	1	0	0		1	1	2	1	2	1	0	4	0	0	0	1	1	1	7	7	7	7	7	7	7	7	7	7	7	7	1	1	1	5.5	5.5	5.5
20	1	Moldavian	Republic of Moldova	1	2	3	2	1	1	0	0	0	1	0	0	0		0	1	2	1	2	1	0	4	0	0	7	1	1	1	7	7	7	7	7	7	7	7	7	1	1	1	7	7	7	7	7	7
21	0	Moldavian	Republic of Moldova	0	10	2	5	0	0	0	0	0	1	0	0	0		1	1	2	4	2	4	1	4	0	0	0	4	7	4	4	7	4	1	1	1	4	4	4	4	4	4	4	4	4	3.25	4	3.25
22	1	Moldavian	Republic of Moldova	0	2	3	1	0	0	0	0	0	1	0	0	0		0	2	0	#NULL!	0	#NULL!	3	4	0	0	3	1	1	1	2	1	1	2	1	1	3	3	3	3	2	2	5	6	6	3	2.75	2.75
23	0	Romanian	Romania	0	7	3	1	0	0	0	0	0	1	0	0	0		0	1	0	#NULL!	2	2	0	4	0	0	4	4	4	1	5	3	4	4	4	4	4	4	4	1	1	1	7	7	7	5	4.5	4.75
24	0	Romanian	Romania	0	2	2	2	0	0	0	0	0	1	0	0	0		0	1	2	3	2	1	0	4	0	0	5	6	6	3	6	5	7	6	6	6	5	6	6	1	2	1	7	6	7	6	5.75	6.5
25	0	Romanian	Romania	0	10	3	1	0	0	0	0	0	1	0	0	0		0	1	2	3	2	3	0	4	0	0	7	4	4	4	4	4	4	4	4	4	4	4	4	4	4	4	4	4	4	4	4	4
26	1	Romanian	Romania	1	10	5	2	0	0	1	1	0	0	0	0	0		0	6	0	#NULL!	2	1	0	4	0	0	0	3	4	4	4	4	4	4	4	4	4	4	4	4	4	4	4	4	4	4	4	4
27	0	Romanian	Romania	0	2	4	3	1	2	0	0	1	0	0	0	0		0	1	2	1	0	#NULL!	0	4	0	0	1	4	7	7	4	1	1	4	4	4	1	1	1	7	7	7	1	1	1	2.5	1.75	1.75
28	0	Romanian	France	0	2	4	3	0	0	0	0	1	0	0	0	0		0	1	0	#NULL!	2	1	0	4	0	0	1	1	7	1	7	4	7	7	7	7	1	1	1	1	1	1	7	7	7	5.5	4.75	5.5
29	0	Moldavian	Republic of Moldova	1	10	3	2	0	0	0	1	0	0	0	0	0		1	1	2	4	2	2	0	4	0	0	5	4	6	4	5	3	4	4	4	4	4	4	4	4	4	4	4	4	4	4.25	3.75	4
30	1	Romanian	Romania	1	3	2	1	0	0	0	1	0	0	0	0	0		2	1	2	1	0	#NULL!	0	4	0	0	6	3	3	3	6	7	7	5	6	5	7	7	7	4	4	4	4	4	4	5.5	6	5.75
31	0	Romanian	Romania	1	2	6	4	1	1	1	0	0	0	0	0	0		3	3	0	#NULL!	2	3	0	4	0	0	7	4	6	6	4	4	4	4	4	4	4	3	4	2	4	3	6	4	5	4.5	3.75	4.25
32	1	Romanian	Romania	1	10	4	3	1	4	1	0	0	0	0	0	0		0	3	0	#NULL!	0	#NULL!	0	4	0	0	4	4	4	4	4	3	4	4	4	4	3	3	3	4	4	4	4	4	4	3.75	3.5	3.75
33	0	Hungarian	Romania	1	7	3	3	1	3	1	0	0	0	0	0	0		0	1	0	#NULL!	2	1	0	4	0	0	1	1	4	4	5	5	4	5	5	4	6	5	4	1	1	1	7	7	7	5.75	5.5	4.75
34	0	Hungarian	Romania	0	3	5	3	1	2	1	0	0	0	0	0	0		3	2	2	1	2	1	0	4	0	0	1	4	4	4	5	5	5	7	7	6	6	6	6	3	3	3	5	5	5	5.75	5.75	5.5
35	0	Moldavian	Republic of Moldova	1	2	4	3	1	2	1	0	0	0	0	0	0		2	1	0	#NULL!	2	1	0	4	0	0	1	1	7	6	6	2	4	6	7	6	7	6	6	1	1	1	7	7	7	6.5	5.5	5.75
36	0	Romanian	Republic of Moldova	1	2	4	3	1	2	1	0	0	0	0	0	0		3	1	0	#NULL!	0	#NULL!	0	4	0	0	1	1	4	3	7	7	7	6	7	5	7	7	7	1	1	1	7	7	7	6.75	7	6.5
37	0	Moldavian	Republic of Moldova	1	2	6	3	1	2	1	0	0	0	0	0	0		0	2	0	#NULL!	2	1	3	4	0	0	0	4	6	7	6	5	5	6	7	6	6	6	6	1	1	1	7	7	7	6.25	6.25	6
38	0	Moldavian	Republic of Moldova	1	2	2	3	1	2	1	0	0	0	0	0	0		2	1	2	3	2	2	0	4	1	0	1	4	7	7	4	4	4	4	4	4	4	4	4	2	2	2	6	6	6	4.5	4.5	4.5
39	1	Moldavian	Republic of Moldova	1	2	4	3	1	2	1	0	0	0	0	0	0		0	1	0	#NULL!	0	#NULL!	0	4	0	0	0	1	1	1	7	7	7	7	7	7	7	7	7	1	1	1	7	7	7	7	7	7
40	0	Romanian	Republic of Moldova	1	2	5	3	1	2	1	0	0	0	0	0	0		0	1	0	#NULL!	0	#NULL!	0	4	0	0	0	4	4	4	7	7	7	7	7	7	7	7	7	1	1	1	7	7	7	7	7	7
41	0	Romanian	Romania	1	2	4	3	1	2	1	0	0	0	0	0	0		3	3	0	#NULL!	0	#NULL!	0	4	0	0	4	5	7	7	6	4	4	4	4	4	4	4	4	1	1	1	7	7	7	5.25	4.75	4.75
42	0	Romanian	Romania	1	2	4	3	1	2	1	0	0	0	0	0	0		2	2	1	1	2	1	0	4	0	0	4	1	4	4	7	4	4	7	4	4	1	1	1	1	1	1	7	7	7	5.5	4	4
43	0	Romanian	Romania	1	2	4	3	1	2	1	0	0	0	0	0	0		2	1	2	1	2	1	0	4	0	0	1	1	2	3	7	7	7	4	4	4	7	7	7	1	1	1	7	7	7	6.25	6.25	6.25
44	0	Romanian	Romania	1	3	4	2	1	2	1	0	0	0	0	0	0		0	4	0	#NULL!	0	#NULL!	0	4	0	0	4	1	2	2	7	7	7	7	7	7	7	6	7	1	1	1	7	7	7	7	6.75	7
45	0	Romanian	Romania	1	2	6	2	1	2	1	0	0	0	0	0	0		0	5	0	#NULL!	0	#NULL!	0	4	0	0	2	4	6	4	6	4	6	5	5	5	6	5	7	1	1	1	7	7	7	6	5.25	6.25
46	0	Romanian	Romania	1	2	5	3	1	2	1	0	0	0	0	0	0		0	3	2	2	2	2	0	4	0	0	4	4	7	4	4	4	4	4	4	4	4	4	4	4	4	4	4	4	4	4	4	4
47	0	Romanian	Romania	0	2	2	2	1	1	1	0	0	0	0	0	0		1	1	2	2	2	2	0	4	0	0	0	1	2	1	1	1	1	1	1	1	1	1	1	1	1	1	7	7	7	2.5	2.5	2.5
48	0	Romanian	Romania	1	2	6	1	1	1	1	0	0	0	0	0	0		0	3	0	#NULL!	0	#NULL!	0	4	0	0	0	1	4	4	4	4	4	4	4	4	4	4	4	1	1	1	7	7	7	4.75	4.75	4.75
49	0	Romanian	Romania	0	2	5	3	1	1	1	0	0	0	0	0	0		0	3	0	#NULL!	2	1	1	4	0	0	4	1	1	1	6	6	6	6	6	6	7	7	7	2	2	2	6	6	6	6.25	6.25	6.25
50	0	Romanian	Romania	1	2	4	3	1	1	1	0	0	0	0	0	0		0	2	2	2	2	2	0	4	0	0	0	1	2	3	4	4	4	4	4	4	2	2	1	4	4	4	4	4	4	3.5	3.5	3.25
51	0	Hungarian	Romania	0	3	4	3	0	0	1	0	0	0	0	0	0		0	3	0	#NULL!	0	#NULL!	0	4	0	0	0	1	3	4	7	6	5	7	6	4	7	6	3	1	2	2	7	6	6	7	6	4.5
52	0	Hungarian	Romania	0	2	3	2	0	0	1	0	0	0	0	0	0		0	2	0	#NULL!	0	#NULL!	0	4	0	0	7	7	4	4	7	7	7	4	4	4	4	4	4	1	1	1	7	7	7	5.5	5.5	5.5
53	0	Moldavian	Republic of Moldova	1	2	3	3	0	0	1	0	0	0	0	0	0		1	1	2	2	2	2	0	4	0	0	1	1	4	4	7	7	7	7	7	7	7	6	7	1	2	1	7	6	7	7	6.5	7
54	0	Hungarian	Romania	1	1	5	3	0	0	1	0	0	0	0	0	0		0	1	0	#NULL!	2	1	0	4	0	0	0	2	5	4	4	3	3	4	4	4	4	4	4	4	4	4	4	4	4	4	3.75	3.75
55	0	Romanian	Romania	1	2	4	3	0	0	1	0	0	0	0	0	0		0	6	0	#NULL!	0	#NULL!	0	4	4	4	1	4	5	4	2	4	3	7	4	4	4	2	3	1	3	4	7	5	4	5	3.75	3.5
56	0	Romanian	Romania	1	2	4	2	0	0	1	0	0	0	0	0	0		2	2	1	1	0	#NULL!	0	4	0	0	2	1	2	2	6	6	6	7	7	7	4	4	4	4	4	4	4	4	4	5.25	5.25	5.25
57	0	Romanian	Romania	1	2	4	3	0	0	1	0	0	0	0	0	0		2	2	0	#NULL!	0	#NULL!	0	4	0	0	0	4	7	4	6	4	6	6	4	5	5	3	4	1	1	1	7	7	7	6	4.5	5.5
58	0	Romanian	Romania	1	2	2	2	0	0	1	0	0	0	0	0	0		1	2	0	#NULL!	0	#NULL!	0	4	0	0	0	4	4	4	4	4	4	5	6	7	4	4	4	4	4	4	4	4	4	4.25	4.5	4.75
59	0	Romanian	Romania	0	2	5	3	0	0	1	0	0	0	0	0	0		0	3	0	#NULL!	0	#NULL!	0	4	0	0	1	4	4	4	3	3	3	4	4	4	2	2	2	4	4	4	4	4	4	3.25	3.25	3.25
60	0	Romanian	Romania	1	2	5	3	0	0	1	0	0	0	0	0	0		0	2	0	#NULL!	0	#NULL!	0	4	0	0	4	1	2	1	7	6	6	7	6	6	7	6	6	1	2	2	7	6	6	7	6	6
61	0	Romanian	Romania	1	2	5	3	1	4	0	0	0	0	0	0	1		0	3	0	#NULL!	2	1	0	7	0	0	1	5	7	5	5	4	5	5	4	5	5	4	5	2	3	2	6	5	6	5.25	4.25	5.25
62	0	Japanese	USA	1	4	3	1	0	0	0	0	1	0	0	0	0		1	2	1	1	0	#NULL!	0	7	0	0	1	1	1	4	4	4	4	4	4	4	4	4	4	4	4	4	4	4	4	4	4	4
63	0	Romanian	Romania	0	2	2	1	0	0	0	0	0	0	0	0	0		3	1	0	#NULL!	0	#NULL!	0	7	4	4	4	4	7	7	5	1	1	5	1	2	5	1	6	3	5	5	5	3	3	5	1.5	3
64	0	Romanian	Romania	1	3	4	2	0	0	0	0	0	1	1	0	0		0	1	2	3	2	3	0	7	0	0	7	4	7	7	5	3	4	3	3	3	4	4	4	3	3	3	5	5	5	4.25	3.75	4
65	0	Romanian	Romania	0	2	2	2	0	0	0	0	0	1	1	0	0		0	3	2	1	2	1	0	7	5	4	1	4	5	3	4	2	6	3	1	5	4	7	7	4	7	2	4	1	6	3.75	2.75	6
66	0	Romanian	Romania	1	2	6	3	1	2	1	0	0	0	0	0	1		0	2	0	#NULL!	2	2	3	7	1	0	1	4	6	5	5	4	4	4	4	4	5	4	4	3	4	4	5	4	4	4.75	4	4
67	1	Romanian	Romania	1	3	2	2	0	0	0	0	1	0	1	0	0		0	2	0	#NULL!	0	#NULL!	0	7	7	7	1	3	7	1	7	4	7	7	4	7	7	4	7	1	1	1	7	7	7	7	4.75	7
68	1	Moldavian	Republic of Moldova	1	1	3	1	1	1	0	0	1	1	0	0	0		0	1	2	4	2	3	1	7	0	0	3	3	7	7	5	3	1	4	4	4	3	6	6	3	4	3	5	4	5	4.25	4.25	4
69	0	Romanian	Romania	1	2	5	3	1	3	0	0	0	0	0	0	1		0	3	0	#NULL!	0	#NULL!	0	7	0	0	1	3	5	5	7	6	6	7	7	7	7	7	7	1	1	1	7	7	7	7	6.75	6.75
70	0	Romanian	Romania	1	2	5	3	1	3	0	0	0	0	0	0	1		0	2	0	#NULL!	2	2	0	7	0	0	1	1	5	3	6	4	7	6	6	7	6	3	5	1	1	1	7	7	7	6.25	5	6.5
71	0	Moldavian	Republic of Moldova	1	2	3	3	1	2	0	0	0	0	0	0	1		0	1	0	#NULL!	2	2	0	7	0	0	4	1	7	5	4	3	3	4	4	4	4	4	4	2	2	2	6	6	6	4.5	4.25	4.25
72	0	Romanian	Romania	1	7	3	3	1	2	0	0	0	0	0	0	1		0	1	0	#NULL!	2	1	1	7	0	0	4	1	4	4	7	7	7	7	7	7	7	7	7	1	4	1	7	4	7	7	6.25	7
73	0	Romanian	Romania	1	2	5	3	1	2	0	0	0	0	0	0	1		0	2	0	#NULL!	0	#NULL!	0	7	0	0	1	4	6	6	7	6	4	6	7	5	4	4	3	1	1	1	7	7	7	6	6	4.75
74	0	Romanian	Romania	1	2	3	3	1	2	0	0	0	0	0	0	1		0	2	0	#NULL!	2	1	0	7	1	4	7	4	7	4	4	4	4	4	4	4	4	4	4	1	1	1	7	7	7	4.75	4.75	4.75
75	0	Romanian	Romania	1	2	5	3	1	2	0	0	0	0	0	0	1		0	2	0	#NULL!	0	#NULL!	0	7	0	0	1	2	5	6	5	1	4	1	1	2	4	4	6	4	6	3	4	2	5	3.5	2	4.25
76	0	Romanian	Romania	1	2	6	3	1	2	0	0	0	0	0	0	1		0	2	0	#NULL!	0	#NULL!	0	7	0	0	1	4	5	4	5	4	5	6	5	6	7	6	7	1	1	1	7	7	7	6.25	5.5	6.25
77	0	Romanian	Romania	0	2	5	3	1	2	0	0	0	0	0	0	1		0	2	0	#NULL!	0	#NULL!	0	7	0	0	4	1	4	4	7	7	7	7	7	7	7	7	7	1	1	1	7	7	7	7	7	7
78	0	Romanian	Republic of Moldova	1	2	5	3	1	1	0	0	0	0	0	0	1		0	2	0	#NULL!	2	3	0	7	0	0	1	1	4	4	5	5	5	5	5	5	3	3	3	6	6	6	2	2	2	3.75	3.75	3.75
79	0	Romanian	Romania	1	2	5	3	1	1	0	0	0	0	0	0	1		0	2	0	#NULL!	0	#NULL!	0	7	4	1	1	1	6	6	5	4	4	5	4	4	4	4	4	5	5	5	3	3	3	4.25	3.75	3.75
80	0	Romanian	Romania	0	2	5	3	1	1	0	0	0	0	0	0	1		0	2	0	#NULL!	0	#NULL!	0	7	0	0	4	1	7	5	6	3	4	6	4	4	5	2	4	1	1	1	7	7	7	6	4	4.75
81	0	Romanian	Romania	1	2	4	3	1	1	0	0	0	0	0	0	1		0	2	0	#NULL!	2	1	0	7	0	0	6	4	6	6	5	3	4	5	4	4	5	3	4	3	4	4	5	4	4	5	3.5	4
82	0	Romanian	Romania	1	3	3	3	1	1	0	0	0	0	0	0	1		0	3	0	#NULL!	0	#NULL!	0	7	0	0	1	1	4	4	7	6	4	7	7	7	7	6	6	1	1	1	7	7	7	7	6.5	6
83	0	Romanian	Romania	1	2	5	3	1	1	0	0	0	0	0	0	1		0	2	0	#NULL!	0	#NULL!	0	7	0	0	4	4	7	7	4	4	4	4	4	4	4	4	4	2	2	2	6	6	6	4.5	4.5	4.5
84	0	Romanian	Romania	1	3	6	3	1	1	0	0	0	0	0	0	1		0	3	0	#NULL!	0	#NULL!	0	7	0	0	1	4	5	3	6	6	6	6	6	6	6	6	6	1	1	1	7	7	7	6.25	6.25	6.25
85	0	Romanian	Romania	0	2	4	3	1	1	0	0	0	0	0	0	1		0	1	0	#NULL!	0	#NULL!	0	7	0	0	1	4	5	4	4	4	4	4	4	4	4	4	4	4	4	4	4	4	4	4	4	4
86	0	Romanian	Romania	1	2	4	2	0	0	0	0	1	1	0	0	0		1	1	2	4	2	1	0	7	4	4	3	7	7	5	6	5	7	4	3	4	6	4	6	3	5	3	5	3	5	5.25	3.75	5.5
87	0	Australian	Austria	1	10	3	3	0	0	0	1	0	1	0	0	0		1	1	2	2	2	2	0	7	0	0	1	4	7	6	7	5	6	6	3	4	5	3	5	1	4	5	7	4	3	6.25	3.75	4.5
88	0	Moldavian	Republic of Moldova	0	2	3	2	0	0	0	1	0	1	0	0	0		3	1	1	1	2	1	0	7	1	0	2	1	6	7	6	3	4	6	4	3	7	4	5	1	2	2	7	6	6	6.5	4.25	4.5
89	0	Moldavian	Republic of Moldova	0	2	3	2	0	0	0	1	0	1	0	0	0		2	1	2	2	2	1	0	7	0	0	7	3	7	7	5	5	5	4	4	4	7	6	6	2	3	2	6	5	6	5.5	5	5.25
90	0	Moldavian	Republic of Moldova	1	2	5	3	0	0	0	0	0	0	0	1	0		0	1	0	#NULL!	0	#NULL!	0	7	4	4	4	4	4	4	4	4	4	4	4	4	7	7	7	1	1	1	7	7	7	5.5	5.5	5.5
91	0	Romanian	Romania	0	2	2	2	0	0	0	1	0	1	0	0	0		1	1	2	2	2	2	0	7	0	0	3	4	7	7	5	3	7	5	4	5	7	4	5	1	1	1	7	7	7	6	4.5	6
92	0	Luxembourgers	Luxembourg	1	1	2	1	0	0	1	0	0	1	0	0	0		0	1	0	#NULL!	2	4	0	7	5	2	4	4	5	5	4	4	4	4	4	4	5	3	3	1	2	2	7	6	6	5	4.25	4.25
93	1	Romanian	Romania	1	2	2	2	0	0	1	0	0	1	0	0	0		2	1	2	3	0	#NULL!	3	7	1	7	7	4	7	4	4	4	4	4	4	4	4	1	1	7	7	7	1	1	1	3.25	2.5	2.5
94	0	Romanian	Romania	0	2	4	2	0	0	1	0	0	1	0	0	0		2	2	0	#NULL!	0	#NULL!	0	7	4	1	1	4	4	4	7	7	7	6	6	6	5	6	5	2	2	2	6	6	6	6	6.25	6
95	1	Romanian	Romania	1	2	4	2	0	0	1	0	0	1	0	0	0		3	1	0	#NULL!	0	#NULL!	0	7	0	0	1	1	2	2	5	5	5	4	4	4	7	7	7	1	1	1	7	7	7	5.75	5.75	5.75
96	0	Romanian	Romania	1	2	4	2	0	0	1	0	0	1	0	0	0		2	2	0	#NULL!	0	#NULL!	0	7	0	0	1	4	4	4	4	4	4	4	4	4	3	3	3	5	5	5	3	3	3	3.5	3.5	3.5
97	0	Romanian	Romania	0	2	4	2	0	0	1	0	0	1	0	0	0		0	1	0	#NULL!	0	#NULL!	0	7	1	3	1	4	3	1	7	6	6	4	4	4	7	7	7	1	1	1	7	7	7	6.25	6	6
98	0	Romanian	Romania	1	2	4	2	0	0	1	0	0	1	0	0	0		0	3	0	#NULL!	0	#NULL!	0	7	1	7	4	1	1	1	5	4	5	4	4	4	4	4	4	4	4	4	4	4	4	4.25	4	4.25
99	0	Romanian	Romania	1	2	4	2	0	0	1	0	0	1	0	0	0		0	1	0	#NULL!	0	#NULL!	0	7	0	0	1	4	5	6	5	5	5	5	5	5	5	5	5	1	1	1	7	7	7	5.5	5.5	5.5
100	0	Hungarian	Romania	1	3	5	3	1	2	0	0	0	0	1	0	0		0	2	0	#NULL!	0	#NULL!	1	7	4	4	6	4	5	5	5	5	5	4	4	4	3	3	3	5	6	5	3	2	3	3.75	3.5	3.75
101	0	Romanian	Romania	1	2	4	3	1	2	0	0	0	0	1	0	0		0	5	1	2	0	#NULL!	0	7	0	0	5	3	3	3	7	7	7	7	7	7	7	7	7	1	1	1	7	7	7	7	7	7
102	0	British	United Kingdom	1	1	5	3	1	1	0	0	0	0	1	0	0		0	2	0	#NULL!	2	2	1	7	7	0	3	4	6	5	7	4	4	6	5	5	4	4	4	2	3	3	6	5	5	5.75	4.5	4.5
103	0	Moldavian	Russia	1	2	3	3	0	0	0	0	0	0	1	0	0		0	1	2	3	2	3	0	7	4	0	1	1	6	5	6	3	4	6	3	4	4	4	4	1	4	3	7	4	5	5.75	3.5	4.25
104	0	Moldavian	Republic of Moldova	0	2	2	1	1	6	0	0	0	1	0	0	0		1	1	2	3	2	3	0	7	0	0	4	1	4	7	7	2	2	6	2	2	7	1	1	1	5	7	7	3	1	6.75	2	1.5
105	0	Romanian	Republic of Moldova	1	2	2	2	1	1	0	0	0	1	0	0	0		1	1	2	2	2	2	1	7	0	0	1	4	7	4	4	4	4	5	5	5	3	3	3	1	1	1	7	7	7	4.75	4.75	4.75
106	1	Arabic	Romania	1	6	4	2	0	0	0	0	0	1	0	0	0		1	1	2	2	2	2	0	7	6	1	2	6	7	3	6	2	4	6	2	4	3	1	4	5	4	4	3	4	4	4.5	2.25	4
107	0	Moldavian	Republic of Moldova	1	2	5	2	0	0	0	0	0	1	0	0	0		1	1	1	1	1	1	0	7	0	0	1	6	7	7	7	7	7	7	7	7	4	4	4	4	4	4	4	4	4	5.5	5.5	5.5
108	0	Moldavian	Republic of Moldova	1	2	3	1	0	0	0	0	0	1	0	0	0		0	1	0	#NULL!	2	2	0	7	7	7	1	4	1	1	1	7	7	6	3	6	3	3	3	3	3	3	5	5	5	3.75	4.5	5.25
109	1	Moldavian	Republic of Moldova	0	2	3	1	0	0	0	0	0	1	0	0	0		0	1	2	1	2	1	0	7	0	0	1	4	1	1	6	4	4	4	4	4	6	5	5	4	4	4	4	4	4	5	4.25	4.25
110	1	Moldavian	Republic of Moldova	1	2	3	1	0	0	0	0	0	1	0	0	0		1	1	0	#NULL!	2	2	0	7	0	0	4	4	7	4	4	3	4	4	1	4	6	3	5	4	7	4	4	1	4	4.5	2	4.25
111	0	Moldavian	Republic of Moldova	1	2	2	1	0	0	0	0	0	1	0	0	0		0	1	0	#NULL!	0	#NULL!	0	7	4	1	7	2	3	3	5	6	6	7	7	7	6	6	6	1	1	1	7	7	7	6.25	6.5	6.5
112	0	Romanian	Romania	1	2	3	1	0	0	0	0	0	1	0	0	0		0	1	0	#NULL!	0	#NULL!	0	7	4	4	4	4	4	4	4	4	4	4	4	4	4	4	4	7	7	7	1	1	1	3.25	3.25	3.25
113	1	Romanian	Republic of Moldova	1	2	2	2	0	0	0	0	0	1	0	0	0		3	1	2	3	2	2	0	7	0	0	1	2	7	4	5	2	4	6	1	2	5	1	3	2	6	3	6	2	5	5.5	1.5	3.5
114	1	Romanian	Romania	1	2	4	2	0	0	0	0	0	1	0	0	0		0	2	0	#NULL!	0	#NULL!	0	7	0	0	7	3	3	3	7	6	7	6	6	6	6	6	6	1	1	1	7	7	7	6.5	6.25	6.5
115	0	Romanian	Romania	1	2	5	1	0	0	0	0	0	1	0	0	0		0	1	0	#NULL!	0	#NULL!	0	7	1	4	7	4	5	4	6	4	4	4	4	4	3	6	7	4	4	4	4	4	4	4.25	4.5	4.75
116	0	Romanian	Romania	1	2	2	1	0	0	0	0	0	1	0	0	0		0	4	2	1	2	1	0	7	4	4	7	4	5	2	6	3	4	7	3	5	6	3	4	2	3	3	6	5	5	6.25	3.5	4.5
117	0	Romanian	Romania	0	2	3	1	0	0	0	0	0	1	0	0	0		0	3	0	#NULL!	2	1	0	7	0	0	2	4	5	4	4	4	4	4	3	4	3	4	3	5	6	5	3	2	3	3.5	3.25	3.5
118	0	Romanian	Romania	0	2	4	2	0	0	0	0	0	1	0	0	0		0	1	0	#NULL!	0	#NULL!	0	7	0	0	4	1	1	1	7	7	7	7	7	7	7	7	7	1	1	1	7	7	7	7	7	7
119	0	Romanian	Romania	1	2	2	2	0	0	0	0	0	1	0	0	0		3	1	0	#NULL!	1	1	0	7	4	4	3	2	4	3	5	4	4	7	6	4	4	5	4	1	2	1	7	6	7	5.75	5.25	4.75
120	0	Romanian	Romania	1	2	2	1	0	0	0	0	0	1	0	0	0		0	1	0	#NULL!	1	1	0	7	1	4	7	5	7	5	4	4	4	4	4	4	5	4	4	4	4	4	4	4	4	4.25	4	4
121	0	Romanian	Romania	0	1	4	2	0	0	0	0	0	1	0	0	0		0	1	0	#NULL!	2	1	0	7	2	2	1	6	4	3	5	4	6	4	5	6	3	5	7	7	4	1	1	4	7	3.25	4.5	6.5
122	0	Romanian	Romania	1	2	2	1	0	0	0	0	0	1	0	0	0		0	1	0	#NULL!	0	#NULL!	0	7	0	0	1	4	7	7	7	4	4	7	6	5	7	5	6	1	2	2	7	6	6	7	5.25	5.25
123	0	Romanian	Romania	1	7	3	1	0	0	0	0	0	1	0	0	0		0	2	2	2	0	#NULL!	0	7	7	1	1	4	7	7	4	1	4	4	1	4	1	1	1	7	7	7	1	1	1	2.5	1	2.5
124	1	Romanian	Romania	0	10	2	1	0	0	0	0	0	1	0	0	0		0	1	0	#NULL!	0	#NULL!	0	7	0	0	1	7	7	7	4	3	4	4	4	4	5	6	6	4	5	5	4	3	3	4.25	4	4.25
125	0	Romanian	Romania	0	2	2	2	0	0	0	0	0	1	0	0	0		0	1	0	#NULL!	0	#NULL!	0	7	0	0	1	7	7	7	5	3	4	4	3	4	4	4	4	2	2	2	6	6	6	4.75	4	4.5
126	1	Romanian	Romania	0	2	2	1	0	0	0	0	0	1	0	0	0		0	1	0	#NULL!	0	#NULL!	0	7	0	0	4	1	4	4	5	4	4	5	4	4	5	4	4	3	4	4	5	4	4	5	4	4
127	0	Romanian	Romania	1	1	3	2	0	0	0	0	0	1	0	0	0		0	1	2	2	2	2	0	7	4	1	1	7	4	7	4	4	4	4	4	4	4	4	4	4	4	4	4	4	4	4	4	4
128	0	British	United Kingdom	1	9	2	3	1	3	0	0	0	0	1	0	0		0	3	0	#NULL!	0	#NULL!	0	7	6	3	4	1	7	4	6	3	4	6	1	4	4	1	4	4	7	1	4	1	7	5	1.5	4.75
129	0	Romanian	Italy	1	2	1	4	0	0	0	0	0	0	1	0	0		3	2	2	4	2	4	3	7	0	7	1	1	1	1	4	4	2	7	7	5	4	4	1	1	1	1	7	7	7	5.5	5.5	3.75
130	0	Romanian	Romania	1	2	2	2	0	0	0	0	1	0	0	0	0		1	1	2	3	2	2	0	7	4	6	1	4	7	4	5	2	6	4	4	4	4	4	4	2	2	2	6	6	6	4.75	4	5
131	0	Romanian	Romania	1	2	3	3	1	1	0	1	0	0	0	0	0		2	1	0	#NULL!	2	2	1	7	1	7	1	4	7	4	5	2	4	5	1	4	4	3	3	2	4	5	6	4	3	5	2.5	3.5
132	0	Romanian	Republic of Moldova	1	2	6	3	1	2	0	1	0	0	0	0	0		2	1	2	2	2	2	1	7	1	0	1	3	6	5	5	3	4	4	3	4	4	4	4	3	2	3	5	6	5	4.5	4	4.25
133	0	Romanian	Republic of Moldova	1	2	4	3	1	2	0	1	0	0	0	0	0		1	1	2	2	2	2	0	7	0	0	1	4	7	4	5	4	4	6	4	4	4	4	4	1	1	1	7	7	7	5.5	4.75	4.75
134	0	Romanian	Romania	1	2	2	3	1	1	0	1	0	0	0	0	0		1	2	2	1	2	1	0	7	1	0	1	7	4	4	4	4	4	4	4	4	4	4	4	1	1	4	7	7	4	4.75	4.75	4
135	1	Belgian	Belgium	1	9	5	1	0	0	0	1	0	0	0	0	0		2	6	2	2	2	1	0	7	0	4	1	1	2	2	5	5	5	4	5	5	5	5	5	1	1	2	7	7	6	5.25	5.5	5.25
136	0	Romanian	Romania	1	2	3	2	0	0	0	1	0	0	0	0	0		2	3	0	#NULL!	0	#NULL!	0	7	0	4	1	3	5	1	5	4	7	7	5	7	7	5	7	1	3	1	7	5	7	6.5	4.75	7
137	0	Romanian	Romania	1	2	4	2	0	0	0	1	0	0	0	0	0		0	1	0	#NULL!	0	#NULL!	0	7	1	4	1	7	7	7	4	4	4	4	4	4	4	4	4	4	4	5	4	4	3	4	4	3.75
138	0	Romanian	Ireland	1	2	3	3	1	2	1	0	0	0	0	0	0		0	4	0	#NULL!	2	2	0	7	1	5	1	4	5	4	6	4	4	4	4	4	5	4	4	5	5	5	3	3	3	4.5	3.75	3.75
139	0	Romanian	Romania	1	2	3	3	1	2	1	0	0	0	0	0	0		0	1	0	#NULL!	0	#NULL!	0	7	7	7	7	4	7	7	4	4	4	4	4	4	4	4	4	1	1	1	7	7	7	4.75	4.75	4.75
140	1	Romanian	Romania	1	2	6	3	1	3	1	0	0	0	0	0	0		0	3	2	1	2	1	0	7	0	0	4	1	7	4	4	1	4	4	4	4	4	4	4	1	1	1	7	7	7	4.75	4	4.75
141	1	Romanian	Romania	1	2	4	3	1	3	1	0	0	0	0	0	0		1	3	2	4	2	4	0	7	7	7	1	7	3	5	3	5	3	3	4	3	3	3	3	6	6	5	2	2	3	2.75	3.5	3
142	0	Romanian	Romania	1	2	4	3	1	3	1	0	0	0	0	0	0		0	2	0	#NULL!	0	#NULL!	0	7	0	0	1	5	7	4	4	4	4	4	4	4	1	1	1	7	7	7	1	1	1	2.5	2.5	2.5
143	1	Brazilian	Brazil	1	1	6	3	1	2	1	0	0	0	0	0	0		2	4	0	#NULL!	0	#NULL!	0	7	0	0	1	2	3	4	7	6	7	6	5	7	6	4	7	2	3	2	6	5	6	6.25	5	6.75
144	0	Moldavian	Republic of Moldova	1	2	4	3	1	2	1	0	0	0	0	0	0		3	1	0	#NULL!	0	#NULL!	1	7	0	0	1	1	4	4	2	1	2	1	2	1	3	1	2	2	2	2	6	6	6	3	2.5	2.75
145	0	Romanian	Canada	1	7	3	1	1	2	1	0	0	0	0	0	0		3	3	0	#NULL!	0	#NULL!	0	7	4	4	1	4	5	4	7	4	5	7	5	5	7	6	7	2	3	2	6	5	6	6.75	5	5.75
146	0	Romanian	Ireland	0	2	2	2	1	2	1	0	0	0	0	0	0		1	5	2	3	2	3	0	7	1	5	1	4	6	6	4	4	4	6	4	4	1	1	1	4	6	6	4	2	2	3.75	2.75	2.75
147	1	Romanian	Romania	1	2	6	3	1	2	1	0	0	0	0	0	0		3	6	0	#NULL!	0	#NULL!	1	7	5	1	1	4	5	5	6	6	6	6	5	5	6	6	6	1	1	1	7	7	7	6.25	6	6
148	0	Romanian	Romania	1	2	6	3	1	2	1	0	0	0	0	0	0		0	3	0	#NULL!	0	#NULL!	0	7	4	1	1	4	5	5	4	2	4	4	2	4	4	4	4	5	6	6	3	2	2	3.75	2.5	3.5
149	0	Romanian	Romania	1	2	4	3	1	2	1	0	0	0	0	0	0		1	1	2	3	2	3	0	7	1	7	4	1	4	7	7	6	4	7	6	5	7	6	5	1	2	4	7	6	4	7	6	4.5
150	0	Romanian	Romania	1	2	6	3	1	2	1	0	0	0	0	0	0		0	3	2	1	2	1	0	7	0	0	1	4	6	6	5	3	3	4	3	3	5	6	6	4	6	6	4	2	2	4.5	3.5	3.5
151	0	Romanian	Romania	1	2	5	3	1	2	1	0	0	0	0	0	0		0	2	0	#NULL!	0	#NULL!	0	7	0	0	1	4	6	5	6	6	6	5	5	6	6	5	6	1	3	3	7	5	5	6	5.25	5.75
152	0	Romanian	Romania	0	1	3	3	1	2	1	0	0	0	0	0	0		0	2	0	#NULL!	0	#NULL!	0	7	4	0	1	2	2	2	4	4	4	4	4	4	4	4	4	2	2	2	6	6	6	4.5	4.5	4.5
153	0	Hungarian	Romania	1	1	4	3	1	1	1	0	0	0	0	0	0		0	1	0	#NULL!	2	1	0	7	0	0	1	1	1	1	6	6	6	7	7	7	7	7	7	1	1	1	7	7	7	6.75	6.75	6.75
154	0	Moldavian	Republic of Moldova	1	2	5	3	1	1	1	0	0	0	0	0	0		2	1	2	1	2	1	0	7	4	0	6	5	6	6	7	6	7	7	7	7	7	6	7	2	4	5	6	4	3	6.75	5.75	6
155	0	Romanian	Germany	1	2	5	3	1	1	1	0	0	0	0	0	0		2	4	0	#NULL!	2	1	0	7	4	7	1	4	4	4	4	3	2	4	4	3	4	3	3	1	1	1	7	7	7	4.75	4.25	3.75
156	0	Romanian	Portugal	1	2	3	3	1	1	1	0	0	0	0	0	0		3	2	2	2	2	2	0	7	1	2	1	4	7	4	4	3	4	4	4	4	1	2	4	6	6	5	2	2	3	2.75	2.75	3.75
157	0	Romanian	Romania	1	2	4	3	1	1	1	0	0	0	0	0	0		3	2	1	1	1	1	0	7	1	4	4	4	7	4	4	1	4	4	4	4	4	1	2	6	4	4	2	4	4	3.5	2.5	3.5
158	0	Romanian	Romania	1	2	3	3	1	1	1	0	0	0	0	0	0		1	3	0	#NULL!	0	#NULL!	0	7	0	0	1	4	7	4	4	4	4	4	4	4	1	4	1	7	7	7	1	1	1	2.5	3.25	2.5
159	0	Romanian	Romania	1	2	6	2	1	1	1	0	0	0	0	0	0		3	2	2	1	2	1	1	7	4	1	1	4	7	7	4	3	2	4	4	4	3	2	2	3	4	2	5	4	6	4	3.25	3.5
160	0	Romanian	Romania	1	2	5	3	1	1	1	0	0	0	0	0	0		0	3	0	#NULL!	0	#NULL!	1	7	4	0	1	4	4	4	4	4	4	4	4	4	4	4	4	4	4	4	4	4	4	4	4	4
161	1	Romanian	Romania	1	2	5	1	1	1	1	0	0	0	0	0	0		0	2	0	#NULL!	2	1	0	7	2	1	2	4	7	7	4	2	2	3	3	2	3	4	4	6	5	7	2	3	1	3	3	2.25
162	1	Romanian	Romania	0	2	6	3	1	1	1	0	0	0	0	0	0		3	6	0	#NULL!	0	#NULL!	3	7	7	4	1	3	6	6	4	4	4	4	4	4	3	3	3	5	5	5	3	3	3	3.5	3.5	3.5
163	0	Romanian	Romania	1	2	5	4	1	1	1	0	0	0	0	0	0		0	3	0	#NULL!	0	#NULL!	1	7	0	0	1	4	7	7	4	3	3	4	4	4	4	4	4	4	4	4	4	4	4	4	3.75	3.75
164	0	Romanian	Romania	0	2	4	3	1	1	1	0	0	0	0	0	0		0	2	0	#NULL!	0	#NULL!	1	7	0	0	3	4	4	4	7	7	7	6	6	6	5	5	5	3	3	3	5	5	5	5.75	5.75	5.75
165	0	Romanian	Romania	0	2	4	3	1	1	1	0	0	0	0	0	0		3	2	0	#NULL!	0	#NULL!	1	7	0	0	3	4	5	5	5	3	4	4	4	5	2	2	3	4	4	4	4	4	4	3.75	3.25	4
166	0	Romanian	Romania	1	2	6	3	1	1	1	0	0	0	0	0	0		0	2	0	#NULL!	0	#NULL!	0	7	1	4	1	4	6	6	4	4	4	6	6	6	3	3	3	5	5	5	3	3	3	4	4	4
167	0	Romanian	Romania	1	2	5	4	1	1	1	0	0	0	0	0	0		0	2	0	#NULL!	0	#NULL!	3	7	4	4	4	4	4	4	4	4	4	4	4	4	4	4	4	4	4	4	4	4	4	4	4	4
168	0	Romanian	Romania	1	2	5	3	1	1	1	0	0	0	0	0	0		3	2	0	#NULL!	2	2	0	7	7	0	1	6	5	4	4	4	4	3	4	4	3	4	4	6	5	5	2	3	3	3	3.75	3.75
169	0	British	United Kingdom	1	9	3	2	1	1	1	0	0	0	0	0	0		0	4	0	#NULL!	0	#NULL!	0	7	7	0	7	4	4	4	5	5	5	6	6	6	5	6	6	1	2	1	7	6	7	5.75	5.75	6
170	0	Australian	Austria	1	8	5	2	0	0	1	0	0	0	0	0	0		0	5	0	#NULL!	2	2	0	7	4	0	5	5	5	4	5	7	7	5	7	4	4	5	5	3	2	2	5	6	6	4.75	6.25	5.5
171	1	Belgian	Belgium	1	4	6	2	0	0	1	0	0	0	0	0	0		0	6	0	#NULL!	0	#NULL!	0	7	4	4	1	4	7	6	6	4	4	6	6	6	7	7	7	6	6	6	2	2	2	5.25	4.75	4.75
172	0	Romanian	Austria	1	2	5	1	0	0	1	0	0	0	0	0	0		0	5	0	#NULL!	0	#NULL!	0	7	4	0	7	7	4	1	1	4	7	4	6	4	5	6	6	4	6	6	4	2	2	3.5	4.5	4.75
173	1	Italian	Italy	1	1	2	1	0	0	1	0	0	0	0	0	0		0	3	2	1	0	#NULL!	1	7	5	0	1	2	3	3	4	5	5	4	4	4	3	2	2	3	2	2	5	6	6	4	4.25	4.25
174	1	British	United Kingdom	1	2	6	3	0	0	1	0	0	0	0	0	0		2	6	0	#NULL!	2	1	0	7	4	0	5	6	7	7	5	3	4	4	3	4	1	1	1	4	4	4	4	4	4	3.5	2.75	3.25
175	1	Mexican	Mexico	1	1	5	2	0	0	1	0	0	0	0	0	0		2	3	2	1	2	1	0	7	5	0	7	5	6	4	6	4	7	4	3	7	7	4	4	6	4	6	2	4	2	4.75	3.75	5
176	0	Moldavian	Republic of Moldova	1	2	3	1	0	0	1	0	0	0	0	0	0		3	1	2	3	2	2	0	7	1	0	1	4	4	4	4	4	4	4	7	4	4	4	4	1	1	1	7	7	7	4.75	5.5	4.75
177	0	Moldavian	Republic of Moldova	1	2	3	2	0	0	1	0	0	0	0	0	0		2	1	2	2	2	2	0	7	0	0	1	4	7	7	7	1	1	7	4	4	7	4	4	1	4	4	7	4	4	7	3.25	3.25
178	0	Moldavian	Republic of Moldova	1	2	3	2	0	0	1	0	0	0	0	0	0		3	1	0	#NULL!	0	#NULL!	3	7	1	0	1	4	6	3	4	4	6	4	4	4	5	5	4	4	4	4	4	4	4	4.25	4.25	4.5
179	0	Romanian	Canada	1	10	4	1	0	0	1	0	0	0	0	0	0		0	4	0	#NULL!	0	#NULL!	0	7	4	4	4	1	1	1	4	4	4	4	4	4	4	4	4	4	4	4	4	4	4	4	4	4
180	0	Romanian	Denmark	1	2	5	3	0	0	1	0	0	0	0	0	0		3	5	0	#NULL!	0	#NULL!	0	7	6	0	4	4	6	6	6	5	5	5	4	5	5	4	5	2	3	2	6	5	6	5.5	4.5	5.25
181	1	Romanian	Italy	1	2	2	1	0	0	1	0	0	0	0	0	0		1	2	2	4	2	4	3	7	1	7	1	7	7	7	7	4	4	4	4	4	1	1	1	4	4	4	4	4	4	4	3.25	3.25
182	0	Romanian	Italy	0	2	1	2	0	0	1	0	0	0	0	0	0		0	3	0	#NULL!	0	#NULL!	0	7	0	0	1	1	4	4	6	4	4	7	4	4	7	4	4	1	4	4	7	4	4	6.75	4	4
183	0	Romanian	Romania	1	2	4	2	0	0	1	0	0	0	0	0	0		0	1	0	#NULL!	0	#NULL!	0	7	0	0	1	4	7	4	6	4	6	6	4	6	6	4	6	2	4	2	6	4	6	6	4	6
184	1	Romanian	Romania	1	4	6	1	0	0	1	0	0	0	0	0	0		0	3	0	#NULL!	0	#NULL!	0	7	1	4	1	4	6	7	4	3	2	6	4	3	4	3	2	5	4	3	3	4	5	4.25	3.5	3
185	1	Romanian	Romania	1	2	4	2	0	0	1	0	0	0	0	0	0		2	3	2	4	2	3	0	7	7	0	1	1	7	1	7	4	7	7	4	7	7	4	7	1	2	1	7	6	7	7	4.5	7
186	1	Romanian	Romania	1	2	5	1	0	0	1	0	0	0	0	0	0		0	2	0	#NULL!	2	3	0	7	7	4	1	4	4	4	4	4	4	4	4	4	4	4	4	3	3	3	5	5	5	4.25	4.25	4.25
187	0	Romanian	Romania	1	2	5	1	0	0	1	0	0	0	0	0	0		2	1	2	2	2	2	0	7	4	4	1	1	7	7	7	4	4	4	4	4	4	4	4	4	4	4	4	4	4	4.75	4	4
188	0	Romanian	Romania	1	2	5	2	0	0	1	0	0	0	0	0	0		0	3	0	#NULL!	0	#NULL!	1	7	7	7	3	5	2	6	6	6	5	7	7	5	7	7	6	1	1	1	7	7	7	6.75	6.75	5.75
189	0	Romanian	Romania	1	2	5	2	0	0	1	0	0	0	0	0	0		0	2	0	#NULL!	2	2	0	7	0	0	1	4	4	6	4	4	4	4	4	4	4	4	4	4	4	4	4	4	4	4	4	4
190	0	Romanian	Romania	1	2	5	3	0	0	1	0	0	0	0	0	0		1	2	2	1	0	#NULL!	0	7	4	1	3	7	7	6	5	3	4	4	5	4	6	3	4	1	2	2	7	6	6	5.5	4.25	4.5
191	0	Romanian	Romania	1	2	4	2	0	0	1	0	0	0	0	0	0		0	2	0	#NULL!	2	2	0	7	1	3	6	2	4	3	6	4	5	7	5	5	6	5	5	1	3	4	7	5	4	6.5	4.75	4.75
192	0	Romanian	Romania	1	2	5	2	0	0	1	0	0	0	0	0	0		1	1	2	2	2	2	0	7	0	0	1	1	7	4	7	1	4	4	1	1	4	1	1	1	7	4	7	1	4	5.5	1	2.5
193	0	Romanian	Romania	1	2	4	2	0	0	1	0	0	0	0	0	0		0	2	0	#NULL!	0	#NULL!	0	7	4	7	1	4	7	7	5	2	3	1	4	4	4	1	1	6	6	6	2	2	2	3	2.25	2.5
194	1	Romanian	Romania	1	2	5	2	0	0	1	0	0	0	0	0	0		3	4	2	2	2	2	0	7	4	1	4	4	4	4	6	5	5	6	6	6	6	5	6	1	1	1	7	7	7	6.25	5.75	6
195	0	Romanian	Romania	1	2	5	3	0	0	1	0	0	0	0	0	0		0	3	0	#NULL!	2	2	3	7	4	4	1	1	1	1	4	4	4	4	4	4	1	1	1	1	1	1	7	7	7	4	4	4
196	0	Romanian	Romania	1	2	5	2	0	0	1	0	0	0	0	0	0		0	1	0	#NULL!	0	#NULL!	0	7	0	0	4	4	4	4	7	7	7	7	7	7	7	7	7	1	1	1	7	7	7	7	7	7
197	0	Romanian	Romania	1	8	5	1	0	0	1	0	0	0	0	0	0		0	2	0	#NULL!	2	1	0	7	4	1	2	4	6	5	4	2	3	3	2	2	4	2	3	4	2	3	4	6	5	3.75	3	3.25
198	0	Romanian	Romania	1	2	5	3	0	0	1	0	0	0	0	0	0		0	2	0	#NULL!	0	#NULL!	0	7	5	0	1	4	6	4	5	4	5	4	4	4	5	4	5	1	1	1	7	7	7	5.25	4.75	5.25
199	0	Romanian	Romania	1	2	5	2	0	0	1	0	0	0	0	0	0		0	2	0	#NULL!	2	1	0	7	5	0	1	6	4	5	7	7	7	7	7	7	7	7	7	1	1	1	7	7	7	7	7	7
200	0	Romanian	Romania	1	2	3	2	0	0	1	0	0	0	0	0	0		1	1	2	3	2	3	0	7	0	0	1	4	5	5	6	4	4	6	4	4	4	4	4	1	1	1	7	7	7	5.75	4.75	4.75
201	1	Romanian	Romania	1	10	2	2	0	0	1	0	0	0	0	0	0		0	1	0	#NULL!	0	#NULL!	0	7	1	0	7	1	3	1	7	6	7	7	7	7	7	7	7	1	1	1	7	7	7	7	6.75	7
202	0	Romanian	Romania	1	2	5	3	0	0	1	0	0	0	0	0	0		2	2	2	1	2	1	3	7	0	0	1	4	7	7	7	1	4	7	4	4	7	4	4	1	7	4	7	1	4	7	2.5	4
203	0	Romanian	Romania	1	2	3	2	0	0	1	0	0	0	0	0	0		0	1	1	1	0	#NULL!	0	7	0	0	1	4	4	4	4	4	4	5	5	5	5	5	5	2	1	1	6	7	7	5	5.25	5.25
204	0	Romanian	Romania	1	2	5	3	0	0	1	0	0	0	0	0	0		2	1	0	#NULL!	0	#NULL!	0	7	0	0	1	1	5	3	7	7	7	7	7	7	7	7	7	1	1	1	7	7	7	7	7	7
205	0	Romanian	Romania	1	2	5	2	0	0	1	0	0	0	0	0	0		2	3	1	1	1	1	0	7	7	4	4	1	4	4	5	4	6	6	6	6	5	5	5	2	2	2	6	6	6	5.5	5.25	5.75
206	0	Romanian	Romania	1	2	4	2	0	0	1	0	0	0	0	0	0		0	2	1	1	0	#NULL!	0	7	1	0	1	1	2	1	6	6	6	6	4	4	6	6	6	1	1	1	7	7	7	6.25	5.75	5.75
207	0	Romanian	Switzerland	1	8	5	2	0	0	1	0	0	0	0	0	0		3	6	2	1	2	1	0	7	7	0	7	4	3	4	6	6	6	6	6	6	4	4	4	1	1	1	7	7	7	5.75	5.75	5.75
208	0	Romanian	United Kingdom	1	2	2	2	0	0	1	0	0	0	0	0	0		1	4	0	#NULL!	2	1	0	7	3	1	5	3	2	2	4	6	6	3	5	5	2	6	5	2	1	1	6	7	7	3.75	6	5.75
209	0	Romanian	United Kingdom	1	9	6	2	0	0	1	0	0	0	0	0	0		0	5	1	2	0	#NULL!	0	7	1	0	7	4	6	4	3	3	3	3	6	4	3	6	4	6	4	6	2	4	2	2.75	4.75	3.25
210	1	Turkish	Turkey	1	10	5	2	0	0	1	0	0	0	0	0	0		1	1	2	3	2	4	0	7	2	4	5	5	4	4	4	4	4	1	1	1	3	4	4	6	5	5	2	3	3	2.5	3	3
211	0	British	United Kingdom	1	2	3	2	0	0	1	0	0	0	0	0	0		2	3	0	#NULL!	0	#NULL!	0	7	7	0	3	6	4	4	6	4	5	6	4	5	4	1	5	4	4	4	4	4	4	5	3.25	4.75
212	0	Romanian	Romania	1	3	5	3	1	2	0	0	0	0	0	0	0	Self employed	2	4	1	4	1	4	0	6	0	0	7	7	7	7	4	4	4	4	4	4	4	4	4	6	6	6	2	2	2	3.5	3.5	3.5
213	0	Hungarian	Hungary	1	1	5	1	0	0	0	0	0	1	0	0	0	Self employed	2	2	2	1	0	#NULL!	0	6	5	0	5	6	6	6	6	6	6	6	6	6	7	7	7	2	2	2	6	6	6	6.25	6.25	6.25
214	0	Romanian	Romania	0	2	4	1	0	0	0	0	0	1	0	0	0		0	1	2	1	2	2	0	6	1	4	7	4	5	4	6	5	6	4	5	4	5	5	5	2	3	1	6	5	7	5.25	5	5.5
215	0	Romanian	Romania	1	2	5	2	0	0	1	1	0	1	0	0	0		1	1	2	2	2	3	0	6	0	0	7	7	4	1	6	4	4	6	6	6	7	7	7	1	1	1	7	7	7	6.5	6	6
216	0	Romanian	Switzerland	1	8	5	3	1	4	0	0	0	0	0	0	1		0	6	0	#NULL!	1	1	1	6	1	4	2	6	6	5	2	4	4	2	4	3	2	2	2	5	5	5	3	3	3	2.25	3.25	3
217	0	Romanian	Romania	0	2	5	3	1	2	0	0	0	0	0	0	1		0	5	0	#NULL!	0	#NULL!	0	6	6	1	5	4	5	5	4	4	4	4	4	4	2	2	2	5	5	5	3	3	3	3.25	3.25	3.25
218	0	Romanian	Romania	1	2	5	3	1	2	0	0	0	0	0	0	1		0	2	0	#NULL!	2	3	0	6	0	0	1	4	6	6	6	4	5	6	4	5	7	4	5	2	4	3	6	4	5	6.25	4	5
219	0	Romanian	Romania	1	2	2	3	1	1	0	0	0	0	0	0	1		0	2	0	#NULL!	0	#NULL!	0	6	5	1	6	1	5	6	6	6	5	7	7	6	6	5	5	2	2	3	6	6	5	6.25	6	5.25
220	0	Romanian	Romania	0	2	4	3	1	1	0	0	0	0	0	0	1		0	3	2	3	2	1	0	6	0	0	1	1	5	3	6	6	6	7	6	7	4	3	4	1	1	1	7	7	7	6	5.5	6
221	0	Romanian	Romania	1	2	5	3	1	1	0	0	0	0	0	1	0		0	1	0	#NULL!	0	#NULL!	0	6	4	4	2	4	6	4	5	4	6	5	4	6	4	5	6	2	4	2	6	4	6	5	4.25	6
222	1	Chinese	Canada	1	1	3	3	0	0	0	0	0	0	0	1	0		0	6	2	1	2	1	0	6	4	4	3	4	3	4	5	4	5	6	4	5	6	4	5	6	3	4	2	5	4	4.75	4.25	4.75
223	1	Romanian	Republic of Moldova	1	8	3	1	0	0	0	1	0	1	0	0	0		2	1	1	2	0	#NULL!	0	6	4	5	5	3	5	3	7	5	7	5	3	6	6	4	7	5	4	6	3	4	2	5.25	4	5.5
224	0	Romanian	Romania	1	7	2	2	0	0	0	1	0	1	0	0	0		0	2	0	#NULL!	2	2	0	6	0	0	4	4	5	5	6	4	4	4	3	3	4	4	4	4	4	4	4	4	4	4.5	3.75	3.75
225	0	Romanian	Romania	1	3	4	1	0	0	0	1	0	1	0	0	0		2	1	0	#NULL!	2	1	0	6	2	2	3	2	6	6	5	2	1	5	3	2	6	3	3	3	4	4	5	4	4	5.25	3	2.5
226	0	Croatian	Austria	1	1	4	1	0	0	1	0	0	1	0	0	0		0	5	0	#NULL!	2	1	0	6	2	7	1	6	4	4	3	3	4	2	4	6	3	4	5	5	5	5	3	3	3	2.75	3.5	4.5
227	0	Romanian	Republic of Moldova	1	9	3	1	0	0	1	0	0	1	0	0	0		2	1	2	2	2	1	0	6	1	0	7	1	3	2	6	6	6	7	6	7	7	7	7	1	1	1	7	7	7	6.75	6.5	6.75
228	0	Romanian	Romania	1	2	4	2	0	0	1	0	0	1	0	0	0		0	2	1	1	0	#NULL!	1	6	4	4	1	4	4	4	5	3	4	4	5	4	3	3	3	2	2	2	6	6	6	4.5	4.25	4.25
229	0	Romanian	Romania	0	2	5	1	0	0	1	0	0	1	0	0	0		1	1	2	2	2	2	0	6	4	1	3	5	7	7	4	1	3	1	1	1	4	1	4	4	4	4	4	4	4	3.25	1.75	3
230	1	Romanian	Romania	1	2	4	2	0	0	1	0	0	1	0	0	0		1	1	2	1	0	#NULL!	0	6	4	1	1	4	6	5	5	4	3	5	4	4	3	2	3	4	6	5	4	2	3	4.25	3	3.25
231	1	Romanian	Romania	1	2	4	1	0	0	1	0	0	1	0	0	0		1	2	2	1	0	#NULL!	0	6	1	4	5	3	6	4	5	4	4	4	3	3	3	3	3	5	5	5	3	3	3	3.75	3.25	3.25
232	0	Romanian	Romania	1	2	4	3	1	1	0	0	0	0	0	0	0		0	2	2	1	2	1	0	6	0	0	1	4	6	6	7	5	5	6	5	5	7	6	6	1	1	1	7	7	7	6.75	5.75	5.75
233	0	Romanian	Ireland	1	2	3	3	1	2	0	0	0	1	0	0	0		0	2	1	1	2	3	0	6	4	6	4	4	7	5	5	2	5	5	5	5	5	5	5	6	6	6	2	2	2	4.25	3.5	4.25
234	0	Japanese	Pakistan	1	6	4	1	0	0	0	0	0	1	0	0	0		3	4	0	#NULL!	0	#NULL!	0	6	0	0	1	6	5	5	4	4	3	3	4	4	1	1	1	5	5	5	3	3	3	2.75	3	2.75
235	0	Moldavian	Republic of Moldova	1	2	2	2	0	0	0	0	0	1	0	0	0		0	1	2	2	2	2	0	6	3	1	3	2	3	2	7	7	7	6	6	6	6	6	6	3	3	3	5	5	5	6	6	6
236	0	Hungarian	Hungary	0	9	5	3	0	0	0	0	0	1	0	0	0		0	2	0	#NULL!	0	#NULL!	0	6	0	0	4	3	4	3	5	5	5	4	4	4	5	5	5	3	3	3	5	5	5	4.75	4.75	4.75
237	0	Hungarian	Romania	1	3	2	2	0	0	0	0	0	1	0	0	0		2	1	0	#NULL!	0	#NULL!	0	6	0	0	4	4	5	3	5	3	5	4	3	4	1	5	4	6	7	3	2	1	5	3	3	4.5
238	0	Moldavian	Republic of Moldova	0	2	4	2	0	0	0	0	0	1	0	0	0		0	1	0	#NULL!	2	2	0	6	0	0	3	4	4	4	4	4	4	4	4	4	3	3	3	3	3	3	5	5	5	4	4	4
239	0	Moldavian	Republic of Moldova	1	2	2	1	0	0	0	0	0	1	0	0	0		0	1	2	1	2	2	0	6	2	1	3	3	6	5	4	3	4	5	4	4	5	4	4	2	5	4	6	3	4	5	3.5	4
240	0	Romanian	France	1	2	5	1	0	0	0	0	0	1	0	0	0		1	1	0	#NULL!	0	#NULL!	0	6	4	0	2	6	3	4	6	7	7	6	6	6	6	6	6	2	2	2	6	6	6	6	6.25	6.25
241	0	Romanian	Republic of Moldova	0	2	2	1	0	0	0	0	0	1	0	0	0		0	1	0	#NULL!	2	1	0	6	0	0	6	4	4	4	6	4	6	6	5	5	5	4	6	1	2	1	7	6	7	6	4.75	6
242	0	Romanian	Romania	0	3	4	1	0	0	0	0	0	1	0	0	0		0	1	0	#NULL!	0	#NULL!	0	6	0	0	4	1	1	1	7	7	7	6	6	6	7	7	7	1	1	1	7	7	7	6.75	6.75	6.75
243	0	Romanian	Romania	1	2	2	2	0	0	0	0	0	1	0	0	0		0	1	2	4	2	3	3	6	0	0	7	3	6	4	7	5	5	6	4	4	7	6	6	1	1	1	7	7	7	6.75	5.5	5.5
244	0	Romanian	Romania	1	2	3	2	0	0	0	0	0	1	0	0	0		0	1	0	#NULL!	0	#NULL!	0	6	2	7	1	4	7	7	4	1	4	1	1	1	4	3	4	7	7	7	1	1	1	2.5	1.5	2.5
245	0	Romanian	Romania	1	2	2	2	0	0	0	0	0	1	0	0	0		0	1	0	#NULL!	2	1	0	6	2	2	2	2	4	6	5	1	4	7	4	7	7	3	6	1	4	2	7	4	6	6.5	3	5.75
246	0	Romanian	Romania	0	2	3	2	0	0	0	0	0	1	0	0	0		0	1	2	1	2	2	0	6	1	7	2	3	4	3	5	4	4	4	4	4	5	4	5	1	3	3	7	5	5	5.25	4.25	4.5
247	0	Romanian	Romania	1	2	2	1	0	0	0	0	0	1	0	0	0		0	4	0	#NULL!	0	#NULL!	0	6	2	2	1	1	4	3	6	4	5	7	4	5	7	4	6	6	5	4	2	3	4	5.5	3.75	5
248	0	Romanian	Romania	0	2	2	1	0	0	0	0	0	1	0	0	0		0	1	0	#NULL!	2	1	0	6	4	1	3	4	6	4	6	4	6	4	3	5	5	4	5	3	4	3	5	4	5	5	3.75	5.25
249	0	Romanian	Romania	1	2	3	2	0	0	0	0	0	1	0	0	0		0	1	0	#NULL!	0	#NULL!	0	6	0	0	1	1	2	1	6	5	6	6	6	6	6	5	6	1	1	1	7	7	7	6.25	5.75	6.25
250	0	Romanian	Romania	0	2	2	1	0	0	0	0	0	1	0	0	0		3	1	2	2	2	2	0	6	0	0	3	4	7	5	4	2	1	4	4	4	3	2	1	2	2	2	6	6	6	4.25	3.5	3
251	0	Romanian	Romania	0	1	2	1	0	0	0	0	0	1	0	0	0		0	1	0	#NULL!	0	#NULL!	0	6	2	1	3	6	5	4	3	4	5	4	5	5	2	3	3	5	4	4	3	4	4	3	4	4.25
252	0	Romanian	Romania	1	2	2	1	0	0	0	0	0	1	0	0	0		0	1	0	#NULL!	2	1	0	6	4	1	1	3	6	4	6	4	6	6	4	7	6	3	6	2	4	1	6	4	7	6	3.75	6.5
253	0	Romanian	Romania	1	2	4	2	0	0	0	0	1	0	0	0	0		2	1	0	#NULL!	1	1	0	6	4	2	3	5	4	6	7	5	6	7	6	6	6	4	4	2	2	2	6	6	6	6.5	5.25	5.5
254	0	Moldavian	Republic of Moldova	1	2	4	3	1	2	0	1	0	0	0	0	0		1	1	2	2	2	2	0	6	0	0	5	4	7	5	4	2	2	4	3	3	4	3	3	1	4	4	7	4	4	4.75	3	3
255	0	Romanian	Germany	1	2	3	3	1	2	0	1	0	0	0	0	0		1	2	0	#NULL!	1	2	0	6	0	0	2	3	5	3	6	2	4	5	6	4	4	4	4	2	3	3	6	5	5	5.25	4.25	4.25
256	0	Romanian	USA	0	2	5	3	1	2	0	1	0	0	0	0	0		2	2	2	3	2	1	1	6	4	4	4	3	3	3	7	6	6	7	7	7	7	7	7	1	1	1	7	7	7	7	6.75	6.75
257	0	Romanian	Romania	1	2	2	3	1	1	0	1	0	0	0	0	0		3	1	0	#NULL!	0	#NULL!	0	6	0	0	2	4	6	5	4	2	3	4	2	3	5	2	3	4	2	3	4	6	5	4.25	3	3.5
258	1	Hungarian	Romania	1	4	4	1	0	0	0	1	0	0	0	0	0		2	1	0	#NULL!	2	2	0	6	5	1	5	5	7	5	4	3	4	4	3	5	4	2	4	4	4	4	4	4	4	4	3	4.25
259	1	Moldavian	Republic of Moldova	1	2	2	1	0	0	0	1	0	0	0	0	0		0	1	2	1	2	2	3	6	4	0	5	2	5	4	6	5	6	6	4	6	6	4	6	4	4	4	4	4	4	5.5	4.25	5.5
260	0	Romanian	Romania	1	2	4	2	0	0	0	1	0	0	0	0	0		1	1	2	1	0	#NULL!	0	6	4	1	1	5	7	7	6	4	4	5	6	6	1	1	1	2	2	2	6	6	6	4.5	4.25	4.25
261	1	Romanian	Romania	1	2	5	3	1	1	1	0	0	0	0	0	0		1	2	2	1	2	1	0	6	5	1	1	4	3	3	4	3	3	5	4	3	3	3	3	4	4	3	4	4	5	4	3.5	3.5
262	0	Italian	Italy	1	9	6	2	1	4	1	0	0	0	0	0	0		3	6	0	#NULL!	0	#NULL!	0	6	6	0	7	5	6	4	6	7	7	7	7	7	6	6	6	1	1	1	7	7	7	6.5	6.75	6.75
263	0	Romanian	Romania	0	1	5	3	1	4	1	0	0	0	0	0	0		1	2	2	4	2	4	1	6	4	1	2	4	6	5	6	5	5	6	5	4	5	5	5	5	6	5	3	2	3	5	4.25	4.25
264	0	Hungarian	Romania	1	7	3	4	1	3	1	0	0	0	0	0	0		2	1	2	2	2	2	0	6	0	0	1	2	5	4	5	4	4	5	5	5	6	6	6	2	2	2	6	6	6	5.5	5.25	5.25
265	1	Hungarian	Romania	1	4	5	3	1	2	1	0	0	0	0	0	0		0	2	0	#NULL!	0	#NULL!	0	6	0	0	4	3	4	3	5	3	4	5	3	4	3	3	3	4	3	3	4	5	5	4.25	3.5	4
266	0	Romanian	Republic of Moldova	1	2	6	3	1	2	1	0	0	0	0	0	0		3	1	0	#NULL!	0	#NULL!	0	6	6	6	6	6	4	6	4	5	4	3	5	3	5	5	4	1	1	1	7	7	7	4.75	5.5	4.5
267	0	Romanian	Romania	1	2	5	3	1	2	1	0	0	0	0	0	0		0	3	0	#NULL!	0	#NULL!	0	6	4	4	4	4	6	5	5	5	5	4	4	4	4	4	4	4	4	4	4	4	4	4.25	4.25	4.25
268	0	Romanian	Romania	0	2	5	3	1	2	1	0	0	0	0	0	0		0	2	2	1	2	1	0	6	0	0	1	5	6	6	5	5	5	6	6	6	5	5	5	1	1	1	7	7	7	5.75	5.75	5.75
269	0	Romanian	Romania	0	2	3	3	1	2	1	0	0	0	0	0	0		2	2	2	1	2	1	0	6	5	4	4	4	7	5	6	4	5	7	3	4	4	4	4	6	6	6	2	2	2	4.75	3.25	3.75
270	0	Romanian	Romania	1	8	5	3	1	2	1	0	0	0	0	0	0		3	5	2	1	2	1	1	6	0	0	2	5	4	3	5	4	4	5	3	5	4	4	5	4	4	4	4	4	4	4.5	3.75	4.5
271	0	Romanian	Romania	1	9	5	3	1	2	1	0	0	0	0	0	0		2	4	0	#NULL!	2	1	0	6	4	4	6	3	4	4	6	4	4	5	5	5	6	5	4	2	2	2	6	6	6	5.75	5	4.75
272	0	Romanian	Romania	1	2	4	3	1	2	1	0	0	0	0	0	0		0	2	2	3	2	2	1	6	6	6	3	5	6	6	4	4	4	4	4	4	5	3	4	3	3	3	5	5	5	4.5	4	4.25
273	1	Romanian	Romania	1	3	6	3	1	2	1	0	0	0	0	0	0		0	4	0	#NULL!	0	#NULL!	0	6	4	0	1	4	7	5	6	6	6	6	6	6	6	5	6	1	2	1	7	6	7	6.25	5.75	6.25
274	0	Canadian	Canada	1	4	3	1	1	1	1	0	0	0	0	0	0		0	3	0	#NULL!	0	#NULL!	0	6	0	0	1	6	4	5	3	5	4	5	4	4	5	5	5	5	5	5	3	3	3	4	4.25	4
275	0	Hungarian	Romania	1	3	6	3	1	1	1	0	0	0	0	0	0		0	4	0	#NULL!	0	#NULL!	0	6	6	0	4	4	6	5	4	4	4	4	4	4	3	3	3	4	4	4	4	4	4	3.75	3.75	3.75
276	0	Romanian	Romania	1	2	5	3	1	1	1	0	0	0	0	0	0		0	4	0	#NULL!	0	#NULL!	0	6	0	0	1	4	6	5	6	5	6	6	5	6	6	5	6	2	3	2	6	5	6	6	5	6
277	0	Romanian	Romania	1	2	5	3	1	1	1	0	0	0	0	0	0		0	2	0	#NULL!	0	#NULL!	1	6	1	0	1	4	7	5	7	4	7	6	3	6	4	2	6	2	5	2	6	3	6	5.75	3	6.25
278	0	Romanian	Romania	1	2	4	2	1	1	1	0	0	0	0	0	0		1	2	2	1	2	2	0	6	4	6	4	4	6	5	4	4	4	4	4	4	4	4	5	4	4	4	4	4	4	4	4	4.25
279	0	Romanian	Romania	1	2	5	3	1	1	1	0	0	0	0	0	0		0	3	0	#NULL!	0	#NULL!	0	6	4	4	4	4	7	7	7	6	6	7	7	7	4	4	4	1	1	1	7	7	7	6.25	6	6
280	0	Romanian	Romania	1	2	5	3	1	1	1	0	0	0	0	0	0		0	2	0	#NULL!	0	#NULL!	0	6	4	1	4	4	6	5	6	4	5	6	4	5	5	3	4	3	4	4	5	4	4	5.5	3.75	4.5
281	0	Romanian	Romania	1	2	5	4	1	1	1	0	0	0	0	0	0		2	3	2	1	2	1	0	6	1	6	2	3	6	5	6	4	4	6	6	6	6	3	4	1	1	1	7	7	7	6.25	5	5.25
282	0	Romanian	Romania	1	2	5	4	1	1	1	0	0	0	0	0	0		0	4	0	#NULL!	0	#NULL!	0	6	5	5	3	2	4	6	6	4	4	5	5	4	3	3	3	1	1	2	7	7	6	5.25	4.75	4.25
283	3	American	USA	1	5	2	1	0	0	1	0	0	0	0	0	0		0	3	1	4	1	4	0	6	2	1	5	7	1	1	1	7	7	1	7	7	1	7	7	1	7	7	7	1	1	2.5	5.5	5.5
284	0	British	United Kingdom	1	3	5	3	0	0	1	0	0	0	0	0	0		0	5	0	#NULL!	0	#NULL!	0	6	5	0	3	5	7	3	5	5	3	2	5	4	3	1	1	5	5	5	3	3	3	3.25	3.5	2.75
285	0	Canadian	Canada	1	8	6	2	0	0	1	0	0	0	0	0	0		0	4	0	#NULL!	0	#NULL!	0	6	5	7	4	2	2	2	3	2	3	3	3	3	3	3	3	5	5	5	3	3	3	3	2.75	3
286	1	British	United Kingdom	1	2	5	3	0	0	1	0	0	0	0	0	0		0	5	0	#NULL!	0	#NULL!	0	6	6	0	2	1	1	1	6	6	6	6	6	6	4	4	4	1	1	1	7	7	7	5.75	5.75	5.75
287	0	Romanian	Belgium	0	1	5	3	0	0	1	0	0	0	0	0	0		0	6	0	#NULL!	0	#NULL!	0	6	0	0	1	7	5	4	3	4	4	3	3	3	4	4	4	5	5	5	3	3	3	3.25	3.5	3.5
288	1	Romanian	Romania	1	2	5	1	0	0	1	0	0	0	0	0	0		0	2	0	#NULL!	2	1	0	6	0	0	3	5	6	5	5	4	5	5	5	5	4	4	4	2	2	2	6	6	6	5	4.75	5
289	0	Romanian	Romania	0	10	5	2	0	0	1	0	0	0	0	0	0		0	2	0	#NULL!	0	#NULL!	0	6	0	0	2	5	4	4	6	5	5	5	6	5	6	5	6	2	2	2	6	6	6	5.75	5.5	5.5
290	0	Romanian	Romania	1	2	5	2	0	0	1	0	0	0	0	0	0		0	3	1	1	1	1	0	6	4	1	3	4	7	6	7	5	6	7	5	6	1	1	1	3	4	4	5	4	4	5	3.75	4.25
291	1	Romanian	Romania	1	2	5	1	0	0	1	0	0	0	0	0	0		0	5	2	1	0	#NULL!	0	6	4	3	2	4	3	3	4	4	4	3	3	3	2	2	2	3	2	1	5	6	7	3.5	3.75	4
292	0	Romanian	Romania	1	2	4	2	0	0	1	0	0	0	0	0	0		0	2	1	1	2	1	0	6	1	3	4	4	4	5	6	5	7	5	6	5	5	5	5	1	2	1	7	6	7	5.75	5.5	6
293	0	Romanian	Romania	1	2	4	2	0	0	1	0	0	0	0	0	0		0	1	1	1	1	1	0	6	3	1	1	4	5	5	7	4	5	5	3	5	7	6	7	4	6	4	4	2	4	5.75	3.75	5.25
294	0	Romanian	Romania	1	2	4	2	0	0	1	0	0	0	0	0	0		2	1	2	2	2	2	0	6	2	1	6	2	4	5	7	3	4	6	3	4	7	3	4	1	5	4	7	3	4	6.75	3	4
295	0	Romanian	Romania	1	2	4	2	0	0	1	0	0	0	0	0	0		0	2	0	#NULL!	2	1	0	6	4	1	1	4	6	5	5	4	4	4	3	4	3	4	4	3	4	3	5	4	5	4.25	3.75	4.25
296	0	Romanian	Romania	1	1	5	3	0	0	1	0	0	0	0	0	0		2	1	2	1	0	#NULL!	0	6	5	1	2	4	5	4	4	4	4	4	4	4	5	3	4	4	4	4	4	4	4	4.25	3.75	4
297	0	Romanian	Romania	1	2	5	2	0	0	1	0	0	0	0	0	0		0	3	0	#NULL!	0	#NULL!	1	6	5	1	5	4	1	2	5	7	6	4	4	4	6	7	7	2	1	2	6	7	6	5.25	6.25	5.75
298	0	Romanian	Romania	1	2	4	2	0	0	1	0	0	0	0	0	0		2	2	0	#NULL!	0	#NULL!	0	6	2	0	1	4	5	5	5	4	5	4	5	5	4	4	4	2	2	2	6	6	6	4.75	4.75	5
299	0	Romanian	Romania	0	2	5	1	0	0	1	0	0	0	0	0	0		0	2	0	#NULL!	0	#NULL!	0	6	4	0	2	4	6	5	4	4	4	4	4	4	4	4	4	4	4	4	4	4	4	4	4	4
300	0	Romanian	Romania	1	2	5	3	0	0	1	0	0	0	0	0	0		0	3	0	#NULL!	0	#NULL!	1	6	5	0	4	4	6	5	4	3	4	4	4	4	3	2	4	5	6	4	3	2	4	3.5	2.75	4
301	0	Romanian	Romania	1	2	4	2	0	0	1	0	0	0	0	0	0		0	1	0	#NULL!	0	#NULL!	0	6	0	0	4	4	5	4	4	4	4	4	4	4	4	4	4	3	3	3	5	5	5	4.25	4.25	4.25
302	0	Romanian	Romania	1	2	5	3	0	0	1	0	0	0	0	0	0		2	1	0	#NULL!	0	#NULL!	0	6	1	7	1	4	6	4	6	6	6	4	4	4	4	4	4	4	4	4	4	4	4	4.5	4.5	4.5
303	0	Romanian	Romania	0	2	4	1	0	0	1	0	0	0	0	0	0		0	2	0	#NULL!	2	1	0	6	0	0	6	4	5	4	6	5	6	7	7	7	6	4	6	1	2	1	7	6	7	6.5	5.5	6.5
304	0	Romanian	Romania	1	2	4	2	0	0	1	0	0	0	0	0	0		0	2	0	#NULL!	0	#NULL!	0	6	1	4	1	4	4	4	4	4	4	4	4	4	4	4	4	4	4	4	4	4	4	4	4	4
305	1	Romanian	Romania	1	8	5	1	0	0	1	0	0	0	0	0	0		0	5	0	#NULL!	0	#NULL!	0	6	4	0	2	2	3	2	3	2	3	4	5	4	2	2	2	6	6	6	2	2	2	2.75	2.75	2.75
306	0	Romanian	Romania	1	2	4	1	0	0	1	0	0	0	0	0	0		0	2	0	#NULL!	0	#NULL!	0	6	0	0	4	4	5	5	5	5	5	4	4	4	6	6	6	4	4	4	4	4	4	4.75	4.75	4.75
307	1	Romanian	Romania	1	9	6	2	0	0	1	0	0	0	0	0	0		3	3	2	1	2	1	0	6	6	1	1	1	4	2	5	6	6	5	5	5	4	4	4	1	1	1	7	7	7	5.25	5.5	5.5
308	3	Romanian	Romania	1	2	6	3	0	0	1	0	0	0	0	0	0		0	2	0	#NULL!	0	#NULL!	0	6	4	4	3	6	5	4	7	7	7	7	7	7	7	7	7	7	6	7	1	2	1	5.5	5.75	5.5
309	0	Romanian	Romania	1	2	5	2	0	0	1	0	0	0	0	0	0		2	3	2	1	2	1	1	6	0	7	4	5	2	4	6	5	4	7	4	4	6	4	4	1	1	1	7	7	7	6.5	5	4.75
310	0	Irish	Ireland	1	1	5	2	0	0	1	0	0	0	0	0	0		0	6	0	#NULL!	0	#NULL!	0	6	1	0	7	3	3	3	7	7	7	7	7	7	7	6	7	1	1	1	7	7	7	7	6.75	7
311	0	Romanian	Romania	0	2	5	3	0	0	0	0	0	0	0	0	0	Self employed	3	3	2	2	2	2	0	5	5	1	5	5	7	6	3	2	2	4	3	3	4	2	3	4	5	5	4	3	3	3.75	2.5	2.75
312	0	Romanian	Romania	1	2	5	1	0	0	0	0	0	0	0	0	0	Self employed	1	2	2	1	2	1	0	5	0	0	1	4	7	4	4	4	4	4	4	4	4	4	4	1	1	1	7	7	7	4.75	4.75	4.75
313	0	American	USA	0	3	3	3	0	0	0	0	0	0	0	0	0	Self employed	1	2	0	#NULL!	0	#NULL!	0	5	4	1	4	4	6	4	6	4	6	6	4	6	6	4	6	1	1	1	7	7	7	6.25	4.75	6.25
314	0	Romanian	Romania	1	2	5	3	1	1	0	0	0	0	0	0	0	Freelancer	2	1	2	4	2	4	3	5	0	0	5	5	7	4	4	4	4	4	4	4	4	4	4	3	2	1	5	6	7	4.25	4.5	4.75
315	1	Romanian	Romania	1	9	5	2	0	0	1	0	0	0	0	0	0	Freelancer	0	5	0	#NULL!	2	1	0	5	1	0	2	4	4	4	3	3	3	3	3	3	3	3	3	3	3	3	5	5	5	3.5	3.5	3.5
316	0	Romanian	Romania	1	2	5	2	1	1	0	0	0	0	0	0	0	Entrepreneur	2	3	2	2	2	1	0	5	4	6	4	3	5	4	7	7	7	4	4	4	7	7	7	1	1	1	7	7	7	6.25	6.25	6.25
317	0	Romanian	Romania	1	2	4	3	0	0	0	0	0	0	0	0	0	Entrepreneur	2	1	2	3	2	2	0	5	4	6	1	4	5	4	4	4	5	6	6	6	4	5	4	1	2	2	7	6	6	5.25	5.25	5.25
318	0	Hungarian	Romania	1	2	2	3	1	1	0	0	0	0	0	0	0		0	1	2	4	2	4	0	5	0	0	1	5	5	5	1	1	1	1	1	1	1	1	1	1	1	1	7	7	7	2.5	2.5	2.5
319	1	Romanian	Romania	1	2	2	1	0	0	0	0	0	1	0	0	0		0	1	0	#NULL!	0	#NULL!	0	5	4	1	7	1	2	1	7	4	7	7	7	7	7	6	7	1	1	1	7	7	7	7	6	7
320	0	Romanian	Romania	1	2	4	2	0	0	0	0	0	1	0	0	0		0	1	0	#NULL!	0	#NULL!	0	5	1	5	3	4	4	5	6	6	6	6	6	6	6	5	6	2	3	2	6	5	6	6	5.5	6
321	0	Romanian	Romania	1	2	4	2	0	0	0	0	0	1	0	0	0		0	1	0	#NULL!	0	#NULL!	0	5	0	0	2	2	3	2	5	4	5	5	4	5	4	3	4	2	2	2	6	6	6	5	4.25	5
322	0	Romanian	Romania	0	2	2	2	0	0	0	0	0	1	0	0	0		0	1	0	#NULL!	0	#NULL!	0	5	1	0	1	2	5	5	6	4	4	5	1	1	5	3	4	3	5	4	5	3	4	5.25	2.75	3.25
323	0	Romanian	Romania	1	1	2	1	0	0	0	0	1	0	0	0	0		0	1	2	2	2	2	0	5	0	0	3	3	5	5	4	4	4	3	3	3	3	4	4	5	5	5	3	3	3	3.25	3.5	3.5
324	0	Romanian	Romania	0	2	2	3	1	2	0	0	0	0	0	0	1		0	1	0	#NULL!	0	#NULL!	1	5	5	7	1	1	6	7	7	5	5	7	7	7	7	7	7	3	3	3	5	5	5	6.5	6	6
325	0	Romanian	Romania	1	1	6	3	1	2	0	0	0	0	0	0	1		0	4	0	#NULL!	0	#NULL!	0	5	0	0	3	4	5	5	6	6	6	6	6	6	4	4	4	6	6	6	2	2	2	4.5	4.5	4.5
326	0	Romanian	Romania	1	2	5	3	1	3	0	0	0	0	0	0	1		0	3	0	#NULL!	0	#NULL!	1	5	4	4	6	4	5	5	5	5	5	7	7	7	5	6	6	4	4	4	4	4	4	5.25	5.5	5.5
327	0	Romanian	Romania	0	2	5	3	1	3	0	0	0	0	0	0	1		0	1	0	#NULL!	0	#NULL!	0	5	0	0	1	4	5	5	6	6	6	6	6	6	4	4	4	4	4	4	4	4	4	5	5	5
328	1	Romanian	Romania	1	1	4	3	1	3	0	0	0	0	0	0	1		0	3	0	#NULL!	2	1	0	5	5	3	2	3	6	5	5	3	3	4	5	4	5	4	4	2	3	2	6	5	6	5	4.25	4.25
329	0	Moldavian	Republic of Moldova	1	2	5	3	1	2	0	0	0	0	0	0	1		0	1	0	#NULL!	2	4	0	5	0	0	1	1	6	4	5	4	5	5	4	5	6	5	6	2	2	2	6	6	6	5.5	4.75	5.5
330	0	Romanian	Romania	1	2	5	3	1	2	0	0	0	0	0	0	1		0	2	0	#NULL!	0	#NULL!	0	5	0	0	3	3	5	5	6	6	6	6	6	6	6	6	6	2	2	2	6	6	6	6	6	6
331	0	Romanian	Romania	1	2	5	3	1	2	0	0	0	0	0	0	1		0	2	0	#NULL!	0	#NULL!	0	5	6	1	4	2	4	3	5	4	5	5	6	6	6	5	5	3	2	3	5	6	5	5.25	5.25	5.25
332	0	Romanian	Romania	1	2	5	3	1	2	0	0	0	0	0	0	1		0	3	0	#NULL!	0	#NULL!	0	5	4	4	4	4	5	6	5	4	4	6	4	4	6	5	4	2	2	2	6	6	6	5.75	4.75	4.5
333	0	Romanian	Romania	1	2	5	3	1	2	0	0	0	0	0	0	1		0	2	0	#NULL!	0	#NULL!	0	5	0	0	1	2	4	2	6	6	6	4	4	4	6	6	6	1	1	1	7	7	7	5.75	5.75	5.75
334	0	Romanian	Romania	1	1	5	3	1	2	0	0	0	0	0	0	1		0	3	0	#NULL!	0	#NULL!	0	5	5	0	5	3	4	5	6	5	5	6	6	6	5	5	5	1	1	1	7	7	7	6	5.75	5.75
335	0	Romanian	Romania	1	2	2	3	1	2	0	0	0	0	0	0	1		0	5	0	#NULL!	2	2	0	5	2	7	1	4	6	6	6	3	4	5	3	4	5	2	4	5	2	4	3	6	4	4.75	3.5	4
336	0	Romanian	Romania	1	2	2	3	1	2	0	0	0	0	0	0	1		0	1	0	#NULL!	2	2	0	5	1	4	1	1	4	1	7	4	7	6	4	4	7	4	7	1	4	1	7	4	7	6.75	4	6.25
337	0	Romanian	Romania	1	2	5	3	1	1	0	0	0	0	0	0	1		0	2	0	#NULL!	2	2	0	5	0	0	2	1	4	3	4	5	4	6	2	4	2	2	2	3	4	4	5	4	4	4.25	3.25	3.5
338	1	Romanian	Romania	0	1	6	3	1	1	0	0	0	0	0	0	1		0	4	0	#NULL!	2	1	0	5	4	4	5	4	6	6	5	4	4	4	4	4	4	2	3	3	4	3	5	4	5	4.5	3.5	4
339	0	Romanian	Romania	1	2	5	3	1	1	0	0	0	0	0	0	1		0	3	0	#NULL!	0	#NULL!	0	5	0	0	1	3	4	4	5	4	4	4	4	4	5	3	4	5	6	4	3	2	4	4.25	3.25	4
340	0	Romanian	Romania	1	1	2	2	1	1	0	0	0	0	0	0	1		0	2	0	#NULL!	0	#NULL!	0	5	1	4	1	2	4	1	7	3	4	7	3	5	7	4	6	6	4	5	2	4	3	5.75	3.5	4.5
341	0	Romanian	Romania	1	2	4	3	1	1	0	0	0	0	0	0	1		0	1	0	#NULL!	0	#NULL!	1	5	0	0	1	4	5	4	6	6	6	5	5	5	5	5	5	3	3	3	5	5	5	5.25	5.25	5.25
342	0	Romanian	Romania	1	2	2	3	0	0	0	0	0	0	0	0	1		0	1	0	#NULL!	2	2	0	5	0	0	1	1	3	1	6	7	7	6	6	6	4	6	6	4	1	1	4	7	7	5	6.5	6.5
343	0	Moldavian	Republic of Moldova	0	2	4	2	0	0	0	1	0	1	0	0	0		2	1	2	1	2	1	0	5	0	0	5	1	2	1	5	3	6	5	4	6	4	3	4	4	5	4	4	3	4	4.5	3.25	5
344	0	Romanian	Romania	0	2	5	2	0	0	0	1	0	1	0	0	0		1	2	2	2	2	2	0	5	1	4	4	1	4	3	7	4	5	6	3	4	5	3	4	1	2	2	7	6	6	6.25	4	4.75
345	0	Romanian	Romania	0	3	4	1	0	0	0	1	0	1	0	0	0		1	1	2	2	2	2	0	5	0	0	2	4	5	5	6	5	6	6	6	5	5	4	4	2	3	2	6	5	6	5.75	5	5.25
346	1	Romanian	Romania	1	2	4	1	0	0	0	1	0	1	0	0	0		1	1	2	1	2	1	0	5	0	0	4	4	4	4	6	6	6	4	4	4	7	7	7	2	2	2	6	6	6	5.75	5.75	5.75
347	0	Romanian	Romania	0	2	4	2	0	0	0	1	0	1	0	0	0		0	2	1	1	0	#NULL!	0	5	0	0	2	2	3	6	7	5	3	7	6	4	7	4	3	1	3	4	7	5	4	7	5	3.5
348	1	Romanian	Romania	1	2	5	2	0	0	1	0	0	1	0	0	0		1	2	0	#NULL!	0	#NULL!	0	5	4	0	5	1	1	1	7	6	7	7	7	7	6	6	6	1	2	1	7	6	7	6.75	6.25	6.75
349	0	Romanian	Romania	1	2	4	1	0	0	1	0	0	1	0	0	0		1	2	2	2	2	2	0	5	0	0	2	2	1	2	6	5	7	6	6	7	6	7	7	2	2	2	6	6	6	6	6	6.75
350	0	Romanian	Romania	1	2	4	2	0	0	1	0	0	1	0	0	0		0	2	0	#NULL!	2	1	0	5	4	4	1	3	4	3	6	6	6	5	6	5	4	4	4	2	2	2	6	6	6	5.25	5.5	5.25
351	0	Romanian	Romania	1	1	4	2	0	0	1	0	0	1	0	0	0		0	2	0	#NULL!	2	2	0	5	1	0	1	1	4	3	7	7	7	7	7	7	7	7	7	1	1	1	7	7	7	7	7	7
352	1	Romanian	Romania	1	3	4	1	0	0	1	0	0	1	0	0	0		0	2	0	#NULL!	2	1	0	5	0	0	7	3	5	5	5	3	4	5	6	4	5	5	5	2	4	2	6	4	6	5.25	4.5	4.75
353	1	Romanian	Romania	1	2	5	1	0	0	1	0	0	1	0	0	0		0	1	0	#NULL!	2	1	0	5	0	0	2	4	6	5	5	4	5	5	5	5	7	6	7	2	2	2	6	6	6	5.75	5.25	5.75
354	0	Romanian	Romania	1	2	2	2	0	0	1	0	0	1	0	0	0		1	2	2	3	2	3	1	5	1	7	1	6	7	7	5	4	4	6	5	4	4	3	4	5	5	4	3	3	4	4.5	3.75	4
355	0	Romanian	Romania	1	2	5	2	0	0	1	0	0	1	0	0	0		2	4	0	#NULL!	2	1	1	5	0	0	1	4	6	6	4	3	3	4	4	4	3	3	3	4	4	4	4	4	4	3.75	3.5	3.5
356	0	Romanian	Romania	1	9	3	3	1	2	0	0	0	0	0	0	0		0	2	2	2	2	2	0	5	0	0	4	4	6	4	5	5	5	4	4	4	5	5	5	3	3	3	5	5	5	4.75	4.75	4.75
357	0	Romanian	Romania	1	2	4	3	1	2	0	0	0	0	0	0	0		0	2	2	2	2	4	0	5	0	0	1	2	6	2	4	3	4	4	1	3	4	1	3	3	5	4	5	3	4	4.25	2	3.5
358	0	Hungarian	Romania	1	7	5	3	1	1	0	0	0	0	0	0	0		0	1	1	1	1	3	0	5	1	7	1	3	4	4	6	5	4	4	4	4	4	4	4	3	3	3	5	5	5	4.75	4.5	4.25
359	0	Hungarian	Romania	1	2	2	2	1	1	0	0	0	0	0	0	0		0	1	2	4	2	4	0	5	1	5	1	4	7	7	1	1	1	1	1	1	1	1	1	6	7	7	2	1	1	1.25	1	1
360	0	Romanian	France	0	4	4	3	1	1	0	0	0	0	0	0	0		0	4	0	#NULL!	0	#NULL!	0	5	2	0	1	3	6	4	4	2	3	5	4	6	7	5	6	2	5	2	6	3	6	5.5	3.5	5.25
361	0	British	United Kingdom	1	1	4	2	1	2	0	0	0	1	0	0	0		0	1	0	#NULL!	0	#NULL!	0	5	6	4	4	4	5	5	5	5	5	5	5	5	6	6	6	2	2	2	6	6	6	5.5	5.5	5.5
362	0	Romanian	Germany	1	2	2	3	1	2	0	0	0	1	0	0	0		2	2	2	2	0	#NULL!	0	5	4	1	1	5	2	4	6	6	6	7	7	7	4	4	4	4	4	4	4	4	4	5.25	5.25	5.25
363	0	Romanian	Romania	0	2	2	1	1	2	0	0	0	1	0	0	0		0	1	2	2	0	#NULL!	3	5	6	1	1	1	2	3	7	7	7	7	6	7	7	6	7	1	1	1	7	7	7	7	6.5	7
364	0	Romanian	United Kingdom	1	2	4	3	1	2	0	0	0	1	0	0	0		1	2	2	1	2	1	3	5	3	4	3	1	3	1	6	5	5	4	4	4	3	3	3	3	3	3	5	5	5	4.5	4.25	4.25
365	0	Moldavian	Republic of Moldova	1	2	3	1	0	0	0	0	0	1	0	0	0		0	1	2	1	2	4	0	5	0	0	3	4	6	6	4	3	4	5	5	5	4	4	5	7	7	6	1	1	2	3.5	3.25	4
366	0	Romanian	Romania	0	2	3	2	0	0	0	0	0	1	0	0	0		0	1	2	1	0	#NULL!	0	5	3	1	7	3	5	5	6	4	5	7	4	4	5	5	5	2	3	2	6	5	6	6	4.5	5
367	1	Romanian	Romania	1	2	2	1	0	0	0	0	0	1	0	0	0		0	1	0	#NULL!	0	#NULL!	0	5	0	0	6	4	5	3	6	4	6	4	4	4	6	5	7	2	2	2	6	6	6	5.5	4.75	5.75
368	0	Romanian	Romania	0	2	3	2	0	0	0	0	0	1	0	0	0		0	1	0	#NULL!	1	2	0	5	0	0	4	4	5	4	5	5	5	7	7	7	7	7	7	4	4	4	4	4	4	5.75	5.75	5.75
369	1	Romanian	Romania	1	8	4	1	0	0	0	0	0	1	0	0	0		0	1	2	2	2	2	0	5	0	0	2	3	2	4	4	3	5	4	5	3	4	5	5	3	2	4	5	6	4	4.25	4.75	4.25
370	0	Romanian	Romania	1	2	4	2	0	0	0	0	0	1	0	0	0		0	1	0	#NULL!	0	#NULL!	0	5	0	0	1	4	6	5	6	6	6	6	6	6	5	4	5	2	2	2	6	6	6	5.75	5.5	5.75
371	0	Romanian	Romania	1	2	4	1	0	0	0	0	0	1	0	0	0		0	1	1	1	0	#NULL!	0	5	0	0	1	5	6	4	4	4	4	4	3	4	4	4	4	4	4	4	4	4	4	4	3.75	4
372	0	Romanian	Romania	0	2	3	1	0	0	0	0	0	1	0	0	0		0	3	2	3	2	3	0	5	0	0	3	4	5	3	4	3	3	4	4	4	7	4	4	1	3	3	7	5	5	5.5	4	4
373	0	Romanian	Romania	1	2	2	2	0	0	0	0	0	1	0	0	0		0	1	0	#NULL!	0	#NULL!	0	5	2	5	3	2	2	2	6	6	6	7	7	7	6	6	6	1	1	1	7	7	7	6.5	6.5	6.5
374	0	Romanian	Romania	1	2	2	2	0	0	0	0	0	1	0	0	0		0	1	0	#NULL!	0	#NULL!	0	5	0	0	1	4	4	3	6	6	6	6	6	6	5	5	5	1	1	1	7	7	7	6	6	6
375	0	Romanian	Romania	1	2	3	2	0	0	0	0	0	1	0	0	0		0	1	2	1	2	1	0	5	2	1	1	3	5	4	7	1	4	4	4	4	7	4	4	4	4	4	4	4	4	5.5	3.25	4
376	0	Romanian	Romania	1	9	5	1	0	0	0	0	0	1	0	0	0		3	1	1	2	1	2	0	5	0	0	7	6	2	3	4	7	7	1	7	7	5	7	7	3	1	1	5	7	7	3.75	7	7
377	0	Romanian	Romania	1	2	3	2	0	0	0	0	0	1	0	0	0		0	1	0	#NULL!	0	#NULL!	0	5	7	2	2	3	5	5	6	5	6	5	5	5	4	4	4	2	3	2	6	5	6	5.25	4.75	5.25
378	0	Romanian	Romania	1	2	4	2	0	0	0	0	0	1	0	0	0		0	5	2	1	0	#NULL!	0	5	2	1	4	5	7	3	3	3	4	3	5	5	3	4	4	6	6	6	2	2	2	2.75	3.5	3.75
379	0	Romanian	Romania	1	2	2	2	0	0	0	0	0	1	0	0	0		0	1	0	#NULL!	0	#NULL!	0	5	2	0	4	4	3	3	5	4	4	3	3	3	5	4	4	3	2	2	5	6	6	4.5	4.25	4.25
380	0	Romanian	Romania	1	2	2	1	0	0	0	0	0	1	0	0	0		3	1	0	#NULL!	2	2	1	5	0	0	2	4	5	5	7	4	4	4	4	4	7	6	6	3	3	3	5	5	5	5.75	4.75	4.75
381	0	Romanian	Romania	0	2	3	1	0	0	0	0	0	1	0	0	0		0	1	0	#NULL!	0	#NULL!	1	5	1	0	3	3	4	5	4	3	2	4	2	1	3	2	2	7	7	7	1	1	1	3	2	1.5
382	0	Romanian	Romania	1	2	2	2	0	0	0	0	0	1	0	0	0		0	1	0	#NULL!	0	#NULL!	0	5	0	0	7	4	6	5	7	5	5	7	5	5	7	5	5	1	3	3	7	5	5	7	5	5
383	0	Romanian	Romania	0	2	4	2	0	0	0	0	0	1	0	0	0		0	1	0	#NULL!	0	#NULL!	0	5	0	0	4	5	6	5	7	6	7	5	5	5	7	6	6	1	1	1	7	7	7	6.5	6	6.25
384	0	Romanian	Romania	1	10	2	2	0	0	0	0	0	1	0	0	0		0	1	0	#NULL!	2	2	0	5	4	0	7	4	7	7	7	7	7	7	7	7	7	6	6	1	2	2	7	6	6	7	6.5	6.5
385	0	Romanian	Romania	1	2	4	2	0	0	0	0	0	1	0	0	0		0	1	0	#NULL!	1	2	0	5	4	4	5	1	1	1	4	4	4	5	4	5	4	4	4	4	4	4	4	4	4	4.25	4	4.25
386	0	Romanian	Romania	0	2	2	1	0	0	0	0	0	1	0	0	0		0	1	1	2	0	#NULL!	0	5	0	0	1	1	7	4	7	4	4	7	1	1	7	5	4	2	5	4	6	3	4	6.75	3.25	3.25
387	1	Romanian	Romania	0	1	2	1	0	0	0	0	0	1	0	0	0		3	1	0	#NULL!	1	1	0	5	0	0	6	4	7	7	4	3	5	4	4	4	7	7	7	7	7	7	1	1	1	4	3.75	4.25
388	0	Romanian	Romania	1	2	2	2	0	0	0	0	0	1	0	0	0		0	1	0	#NULL!	0	#NULL!	0	5	6	1	5	4	5	5	6	5	6	7	7	7	5	5	5	4	4	4	4	4	4	5.5	5.25	5.5
389	0	Romanian	Romania	0	2	2	2	0	0	0	0	0	1	0	0	0		3	1	0	#NULL!	2	1	0	5	4	4	2	1	6	1	2	2	6	2	2	4	1	1	5	3	4	5	5	4	3	2.5	2.25	4.5
390	0	Romanian	Romania	0	2	2	2	0	0	0	0	0	1	0	0	0		0	1	0	#NULL!	0	#NULL!	0	5	2	1	4	1	2	1	4	4	4	4	4	4	4	4	4	4	5	5	4	3	3	4	3.75	3.75
391	1	Romanian	Romania	1	2	2	2	0	0	0	0	0	1	0	0	0		0	1	0	#NULL!	2	1	0	5	0	0	1	1	4	1	7	5	7	7	5	7	7	4	7	1	1	1	7	7	7	7	5.25	7
392	1	Romanian	Romania	1	2	2	1	0	0	0	0	0	1	0	0	0		0	1	0	#NULL!	2	2	0	5	4	1	5	3	4	4	5	4	5	4	4	4	4	4	5	5	5	4	3	3	4	4	3.75	4.5
393	0	Romanian	Romania	0	2	2	1	0	0	0	0	0	1	0	0	0		3	1	0	#NULL!	2	2	0	5	0	0	3	1	7	4	7	4	6	7	4	7	7	4	7	1	2	6	7	6	2	7	4.5	5.5
394	1	Romanian	Romania	1	2	2	1	0	0	0	0	0	1	0	0	0		0	1	0	#NULL!	0	#NULL!	0	5	4	1	4	3	6	4	4	3	3	2	5	3	3	4	5	7	5	7	1	3	1	2.5	3.75	3
395	0	Romanian	Romania	1	2	2	2	0	0	0	0	0	1	0	0	0		0	1	0	#NULL!	0	#NULL!	0	5	1	7	1	4	7	6	5	5	4	4	6	5	4	6	4	4	4	4	4	4	4	4.25	5.25	4.25
396	0	Romanian	Romania	1	2	4	2	0	0	0	0	0	1	0	0	0		3	1	0	#NULL!	2	1	0	5	4	4	4	4	3	5	6	6	6	6	6	6	7	7	7	1	1	1	7	7	7	6.5	6.5	6.5
397	0	Romanian	Romania	0	2	5	3	0	0	0	0	0	1	0	0	0		0	1	0	#NULL!	0	#NULL!	0	5	0	0	5	4	5	4	6	4	7	6	6	7	6	4	6	2	3	1	6	5	7	6	4.75	6.75
398	0	Romanian	Romania	0	2	2	1	0	0	0	0	0	1	0	0	0		3	1	0	#NULL!	2	2	0	5	0	0	1	4	6	5	6	4	5	6	5	6	5	4	6	4	4	3	4	4	5	5.25	4.25	5.5
399	1	Romanian	Romania	1	2	2	1	0	0	0	0	0	1	0	0	0		0	1	0	#NULL!	0	#NULL!	0	5	4	1	3	1	1	1	6	4	6	5	4	5	6	5	6	2	3	2	6	5	6	5.75	4.5	5.75
400	0	Romanian	Romania	1	2	3	2	0	0	0	0	0	1	0	0	0		0	1	0	#NULL!	2	1	0	5	4	4	5	4	5	4	6	5	6	6	7	6	4	5	6	2	2	1	6	6	7	5.5	5.75	6.25
401	0	Romanian	Romania	1	3	3	1	0	0	0	0	0	1	0	0	0		0	1	0	#NULL!	0	#NULL!	0	5	6	4	1	6	7	7	2	1	1	1	1	1	2	1	2	6	7	7	2	1	1	1.75	1	1.25
402	0	Romanian	Romania	1	2	2	2	0	0	0	0	0	1	0	0	0		0	1	0	#NULL!	0	#NULL!	0	5	4	1	4	4	5	5	5	5	5	4	4	5	4	4	5	4	4	5	4	4	3	4.25	4.25	4.5
403	0	Romanian	Romania	1	2	3	2	0	0	0	0	0	1	0	0	0		0	1	0	#NULL!	2	2	0	5	0	0	3	1	4	3	7	6	6	6	7	7	7	6	7	1	2	2	7	6	6	6.75	6.25	6.5
404	0	Romanian	Romania	0	2	2	1	0	0	0	0	0	1	0	0	0		0	1	0	#NULL!	0	#NULL!	0	5	4	1	5	4	4	4	6	5	5	6	6	6	6	5	5	2	2	2	6	6	6	6	5.5	5.5
405	0	Romanian	Romania	1	2	4	2	0	0	0	0	0	1	0	0	0		0	1	2	2	2	2	0	5	0	0	2	5	6	5	6	4	4	6	5	5	4	3	4	1	3	4	7	5	4	5.75	4.25	4.25
406	0	Romanian	Romania	1	2	2	2	0	0	0	0	0	1	0	0	0		3	1	2	2	2	2	0	5	0	0	5	5	6	6	6	4	5	6	5	4	5	4	4	4	5	5	4	3	3	5.25	4	4
407	0	Romanian	Romania	1	2	2	1	0	0	0	0	0	1	0	0	0		0	1	0	#NULL!	0	#NULL!	0	5	0	0	3	4	5	6	7	5	3	7	6	6	6	5	4	2	3	2	6	5	6	6.5	5.25	4.75
408	0	Romanian	Romania	1	2	3	2	0	0	0	0	0	1	0	0	0		0	1	0	#NULL!	2	1	0	5	1	4	3	4	5	5	6	4	5	5	5	5	3	2	3	2	2	2	6	6	6	5	4.25	4.75
409	0	Romanian	Romania	1	2	2	1	0	0	0	0	0	1	0	0	0		0	1	2	1	2	2	0	5	0	0	7	4	5	6	4	4	4	5	4	3	4	4	3	3	3	4	5	5	4	4.5	4.25	3.5
410	0	British	United Kingdom	1	9	4	3	1	2	0	0	0	0	1	0	0		0	3	0	#NULL!	0	#NULL!	0	5	6	0	4	1	2	3	6	7	6	6	7	5	6	6	6	2	2	2	6	6	6	6	6.5	5.75
411	0	Moldavian	Republic of Moldova	0	2	3	3	0	0	0	0	0	0	1	0	0		1	1	2	4	2	4	0	5	1	0	2	2	5	5	5	3	3	3	4	4	4	4	4	4	4	4	4	4	4	4	3.75	3.75
412	0	Moldavian	Republic of Moldova	1	2	4	4	1	1	0	0	1	0	0	0	0		1	1	2	3	2	3	0	5	0	0	1	2	7	7	4	3	4	5	4	4	4	4	4	3	5	4	5	3	4	4.5	3.5	4
413	1	Romanian	Republic of Moldova	1	2	4	2	0	0	0	0	1	0	0	0	0		1	3	2	4	2	2	0	5	2	1	5	2	6	4	6	4	4	4	4	4	4	4	4	4	4	4	4	4	4	4.5	4	4
414	0	Romanian	Romania	1	2	4	1	0	0	0	0	1	0	0	0	0		0	1	2	1	2	1	1	5	0	0	3	3	5	6	7	5	4	7	4	4	7	5	4	2	3	3	6	5	5	6.75	4.75	4.25
415	0	Moldavian	Republic of Moldova	1	9	5	3	1	2	0	1	0	0	0	0	0		2	1	2	1	2	2	0	5	0	0	5	4	7	7	1	1	1	1	2	3	1	1	1	4	4	4	4	4	4	1.75	2	2.25
416	0	Moldavian	Republic of Moldova	1	2	5	3	1	2	0	1	0	0	0	0	0		2	2	2	4	2	2	0	5	4	1	6	4	5	5	6	6	6	6	6	6	6	5	5	1	1	1	7	7	7	6.25	6	6
417	0	Romanian	South Korea	1	2	4	3	1	2	0	1	0	0	0	0	0		2	2	2	3	2	2	0	5	1	4	3	4	5	5	5	5	5	4	4	4	5	5	5	4	4	4	4	4	4	4.5	4.5	4.5
418	0	Romanian	Ireland	1	2	5	2	1	1	0	1	0	0	0	0	0		2	1	2	1	2	1	0	5	0	0	1	3	6	7	5	3	4	4	4	4	5	5	4	2	3	4	6	5	4	5	4.25	4
419	0	Hungarian	Romania	0	3	4	1	0	0	0	1	0	0	0	0	0		0	1	0	#NULL!	2	1	0	5	0	0	4	3	4	4	6	6	6	6	6	6	4	4	4	2	2	2	6	6	6	5.5	5.5	5.5
420	0	Moldavian	Republic of Moldova	0	2	3	2	0	0	0	1	0	0	0	0	0		1	1	2	1	2	2	0	5	0	0	1	4	4	4	6	5	7	6	6	7	6	4	7	5	5	5	3	3	3	5.25	4.5	6
421	0	Romanian	Romania	1	2	4	1	0	0	0	1	0	0	0	0	0		0	1	0	#NULL!	0	#NULL!	1	5	6	1	1	4	6	6	4	3	4	4	4	4	3	2	3	5	5	6	3	3	2	3.5	3	3.25
422	0	Romanian	Romania	0	1	1	1	0	0	0	1	0	0	0	0	0		0	1	0	#NULL!	2	1	0	5	0	0	1	1	1	4	6	3	4	4	4	4	5	5	5	1	1	1	7	7	7	5.5	4.75	5
423	1	Romanian	Romania	1	8	5	1	0	0	0	1	0	0	0	0	0		0	2	0	#NULL!	0	#NULL!	0	5	4	1	3	4	4	4	2	4	6	3	4	5	2	4	6	2	2	2	6	6	6	3.25	4.5	5.75
424	0	Romanian	Romania	1	2	2	1	0	0	0	1	0	0	0	0	0		2	1	2	3	2	2	0	5	5	5	2	4	7	7	4	6	4	4	4	4	4	4	4	3	3	3	5	5	5	4.25	4.75	4.25
425	0	Romanian	Romania	1	4	4	1	0	0	0	1	0	0	0	0	0		1	1	2	1	2	1	0	5	3	1	4	4	5	5	4	5	5	6	3	3	4	3	3	4	5	5	4	3	3	4.5	3.5	3.5
426	1	Romanian	Italy	0	1	3	3	1	5	1	0	0	0	0	0	0		1	6	1	3	1	3	0	5	0	0	1	1	1	5	6	6	7	5	6	7	7	6	7	5	6	7	3	2	1	5.25	5	5.5
427	0	Romanian	Romania	1	7	4	3	1	3	1	0	0	0	0	0	0		0	2	0	#NULL!	0	#NULL!	0	5	0	0	1	1	1	1	5	5	5	6	6	6	3	3	3	1	1	1	7	7	7	5.25	5.25	5.25
428	1	Romanian	Romania	1	2	4	3	1	3	1	0	0	0	0	0	0		3	5	0	#NULL!	0	#NULL!	0	5	0	0	2	3	4	2	6	6	7	6	6	7	6	6	7	1	1	1	7	7	7	6.25	6.25	7
429	0	Romanian	Romania	1	2	6	3	1	3	1	0	0	0	0	0	0		0	5	2	1	0	#NULL!	0	5	0	0	2	4	6	6	6	5	5	5	5	5	5	5	5	4	4	4	4	4	4	5	4.75	4.75
430	1	Romanian	Romania	1	2	6	3	1	3	1	0	0	0	0	0	0		0	3	0	#NULL!	0	#NULL!	0	5	0	0	1	4	6	5	5	3	3	4	2	2	4	3	3	3	5	4	5	3	4	4.5	2.75	3
431	0	Romanian	Saudi Arabia	1	3	4	1	1	3	1	0	0	0	0	0	0		2	2	2	2	2	2	0	5	0	0	7	4	7	4	4	3	5	5	5	5	4	3	5	2	2	2	6	6	6	4.75	4.25	5.25
432	0	Romanian	Austria	0	2	4	3	1	2	1	0	0	0	0	0	0		0	2	0	#NULL!	0	#NULL!	1	5	4	1	4	4	5	4	7	6	7	7	6	7	6	6	6	1	1	1	7	7	7	6.75	6.25	6.75
433	0	Moldavian	Republic of Moldova	1	2	4	3	1	2	1	0	0	0	0	0	0		0	2	0	#NULL!	2	2	0	5	1	0	1	3	6	4	5	5	5	4	4	4	5	4	4	5	4	5	3	4	3	4.25	4.25	4
434	0	Romanian	Republic of Moldova	1	2	6	3	1	2	1	0	0	0	0	0	0		1	1	2	4	2	3	1	5	4	4	4	4	7	7	6	4	3	6	4	4	6	5	5	2	2	2	6	6	6	6	4.75	4.5
435	0	Romanian	Romania	1	2	6	3	1	2	1	0	0	0	0	0	0		0	5	0	#NULL!	0	#NULL!	0	5	4	4	3	5	4	3	6	7	7	7	7	7	6	7	7	1	1	1	7	7	7	6.5	7	7
436	0	Romanian	Romania	1	2	6	3	1	2	1	0	0	0	0	0	0		0	4	0	#NULL!	0	#NULL!	0	5	0	0	1	2	2	2	6	6	6	6	6	6	6	6	6	1	1	1	7	7	7	6.25	6.25	6.25
437	0	Romanian	Romania	1	1	5	3	1	2	1	0	0	0	0	0	0		0	2	0	#NULL!	2	1	0	5	4	1	1	7	4	5	4	5	4	4	5	4	4	4	4	4	4	4	4	4	4	4	4.5	4
438	0	Romanian	Romania	1	2	4	3	1	2	1	0	0	0	0	0	0		0	3	0	#NULL!	2	1	0	5	4	4	4	4	4	4	4	4	4	3	3	3	4	5	5	5	5	5	3	3	3	3.5	3.75	3.75
439	0	Romanian	Romania	1	2	4	3	1	2	1	0	0	0	0	0	0		2	3	2	1	2	1	0	5	0	0	1	4	6	4	6	4	5	4	3	4	4	4	4	4	4	4	4	4	4	4.5	3.75	4.25
440	0	Romanian	Romania	1	2	4	3	1	2	1	0	0	0	0	0	0		2	2	2	1	2	2	0	5	4	5	4	1	2	2	4	4	4	1	1	1	1	1	1	4	4	4	4	4	4	2.5	2.5	2.5
441	0	Romanian	Romania	1	2	6	3	1	2	1	0	0	0	0	0	0		3	2	0	#NULL!	0	#NULL!	1	5	1	3	6	1	1	3	7	7	7	6	6	6	7	7	7	1	2	1	7	6	7	6.75	6.5	6.75
442	0	Romanian	Romania	1	2	5	4	1	2	1	0	0	0	0	0	0		3	5	0	#NULL!	0	#NULL!	1	5	4	4	4	3	6	5	4	3	3	5	4	4	3	3	3	4	4	4	4	4	4	4	3.5	3.5
443	0	Romanian	Romania	1	2	6	3	1	2	1	0	0	0	0	0	0		3	3	0	#NULL!	0	#NULL!	0	5	0	0	3	4	4	4	7	6	7	7	6	7	6	5	6	2	3	2	6	5	6	6.5	5.5	6.5
444	0	Romanian	Romania	1	2	3	3	1	2	1	0	0	0	0	0	0		1	1	2	2	2	2	0	5	1	5	1	2	7	6	4	2	3	4	3	3	4	1	2	3	6	5	5	2	3	4.25	2	2.75
445	1	Romanian	Romania	1	2	4	3	1	2	1	0	0	0	0	0	0		1	2	2	1	2	1	0	5	5	1	2	4	6	5	5	5	6	4	4	4	1	1	1	2	2	2	6	6	6	4	4	4.25
446	0	Hungarian	Romania	1	3	5	3	1	1	1	0	0	0	0	0	0		2	1	0	#NULL!	0	#NULL!	0	5	0	0	1	4	5	4	5	4	6	6	4	6	4	4	4	4	4	4	4	4	4	4.75	4	5
447	0	Romanian	Romania	1	2	4	1	1	1	1	0	0	0	0	0	0		2	3	2	2	2	2	0	5	1	5	2	3	7	7	6	4	5	6	4	5	6	4	5	1	3	4	7	5	4	6.25	4.25	4.75
448	0	Romanian	Romania	1	2	6	3	1	1	1	0	0	0	0	0	0		3	5	0	#NULL!	0	#NULL!	0	5	6	4	3	2	4	3	7	5	6	7	7	7	7	7	7	1	1	1	7	7	7	7	6.5	6.75
449	0	Romanian	Romania	0	2	4	3	1	1	1	0	0	0	0	0	0		1	1	2	1	2	3	0	5	0	0	6	6	4	5	5	6	6	6	6	6	7	7	7	1	1	1	7	7	7	6.25	6.5	6.5
450	0	Romanian	Romania	0	3	5	3	1	1	1	0	0	0	0	0	0		0	2	0	#NULL!	0	#NULL!	0	5	0	0	1	3	4	4	7	7	7	6	6	6	5	5	5	1	1	1	7	7	7	6.25	6.25	6.25
451	0	Romanian	Romania	1	2	5	3	1	1	1	0	0	0	0	0	0		0	3	0	#NULL!	0	#NULL!	0	5	5	1	1	7	6	6	7	7	7	7	7	7	7	7	7	1	1	1	7	7	7	7	7	7
452	0	Romanian	Romania	1	2	6	3	1	1	1	0	0	0	0	0	0		3	4	0	#NULL!	0	#NULL!	0	5	4	7	1	4	4	4	2	1	3	1	1	4	1	1	2	4	4	4	4	4	4	2	1.75	3.25
453	0	Romanian	Romania	1	2	4	3	1	1	1	0	0	0	0	0	0		0	2	0	#NULL!	0	#NULL!	0	5	1	5	5	5	6	6	6	6	6	6	6	6	6	6	6	2	2	2	6	6	6	6	6	6
454	1	Romanian	Romania	1	2	2	3	1	1	1	0	0	0	0	0	0		0	1	0	#NULL!	0	#NULL!	0	5	4	1	1	4	6	4	6	3	4	4	3	4	4	3	4	6	4	3	2	4	5	4	3.25	4.25
455	0	Romanian	Romania	1	2	5	3	1	1	1	0	0	0	0	0	0		0	5	0	#NULL!	2	2	0	5	6	4	4	4	4	4	5	5	5	4	3	3	4	3	4	3	3	3	5	5	5	4.5	4	4.25
456	0	Romanian	Romania	1	2	4	3	1	1	1	0	0	0	0	0	0		0	2	0	#NULL!	2	1	0	5	1	4	4	5	6	6	4	4	4	6	6	6	6	6	6	1	1	1	7	7	7	5.75	5.75	5.75
457	0	Romanian	Romania	1	2	5	3	1	1	1	0	0	0	0	0	0		3	2	0	#NULL!	0	#NULL!	0	5	4	1	1	4	5	5	6	2	6	5	2	5	4	3	5	3	6	4	5	2	4	5	2.25	5
458	0	Romanian	Romania	1	2	5	3	1	1	1	0	0	0	0	0	0		0	3	0	#NULL!	0	#NULL!	0	5	5	1	1	3	3	3	5	5	5	5	5	5	4	4	4	2	2	2	6	6	6	5	5	5
459	0	Romanian	Romania	1	2	5	3	1	1	1	0	0	0	0	0	0		0	2	0	#NULL!	0	#NULL!	0	5	0	0	2	3	4	4	6	5	6	7	7	7	4	4	4	2	2	2	6	6	6	5.75	5.5	5.75
460	0	Romanian	Romania	1	2	5	3	1	1	1	0	0	0	0	0	0		2	2	0	#NULL!	0	#NULL!	0	5	3	1	1	2	5	4	5	4	4	5	4	4	5	4	4	1	2	1	7	6	7	5.5	4.5	4.75
461	0	Romanian	Romania	1	2	4	3	1	1	1	0	0	0	0	0	0		1	2	2	2	2	2	0	5	1	5	1	4	5	4	7	4	7	7	4	7	7	7	7	1	1	1	7	7	7	7	5.5	7
462	0	Romanian	Romania	1	2	2	3	1	1	1	0	0	0	0	0	0		0	4	0	#NULL!	1	1	0	5	0	0	4	4	4	4	4	4	4	4	4	4	6	6	6	4	4	4	4	4	4	4.5	4.5	4.5
463	0	Romanian	Romania	0	2	4	3	1	1	1	0	0	0	0	0	0		0	2	0	#NULL!	0	#NULL!	1	5	4	0	1	5	7	4	4	3	3	4	3	3	1	1	1	4	4	3	4	4	5	3.25	2.75	3
464	0	Romanian	United Kingdom	1	2	4	3	1	1	1	0	0	0	0	0	0		0	6	0	#NULL!	1	4	0	5	5	1	3	4	4	4	4	4	4	4	4	4	4	4	4	4	4	4	4	4	4	4	4	4
465	1	Australian	Austria	1	1	5	2	0	0	1	0	0	0	0	0	0		0	4	0	#NULL!	0	#NULL!	0	5	5	0	3	1	1	1	7	7	7	5	6	5	4	4	4	1	1	1	7	7	7	5.75	6	5.75
466	0	Canadian	Canada	1	2	5	4	0	0	1	0	0	0	0	0	0		0	5	0	#NULL!	0	#NULL!	0	5	4	4	3	4	5	4	6	5	6	6	6	6	6	6	6	4	4	4	4	4	4	5.5	5.25	5.5
467	1	Dutch	The Netherlands	1	2	6	1	0	0	1	0	0	0	0	0	0		0	6	0	#NULL!	0	#NULL!	0	5	5	4	2	5	6	5	6	4	5	6	6	6	6	5	5	2	4	2	6	4	6	6	4.75	5.5
468	1	Hungarian	Romania	1	1	5	1	0	0	1	0	0	0	0	0	0		0	2	0	#NULL!	2	1	0	5	2	1	3	3	4	3	6	4	3	4	3	4	2	2	1	4	3	3	4	5	5	4	3.5	3.25
469	0	Hungarian	Romania	1	3	5	1	0	0	1	0	0	0	0	0	0		0	2	0	#NULL!	2	2	0	5	2	2	5	4	4	4	3	4	4	5	5	5	4	4	4	4	4	4	4	4	4	4	4.25	4.25
470	0	Hungarian	Romania	1	1	4	1	0	0	1	0	0	0	0	0	0		0	2	0	#NULL!	0	#NULL!	0	5	0	0	6	4	5	6	5	4	4	5	4	4	2	2	2	1	1	1	7	7	7	4.75	4.25	4.25
471	0	Moldavian	Republic of Moldova	1	10	3	2	0	0	1	0	0	0	0	0	0		0	1	0	#NULL!	2	1	0	5	0	0	4	4	4	4	6	6	6	6	6	6	6	6	6	1	1	1	7	7	7	6.25	6.25	6.25
472	1	Romanian	Romania	0	8	4	2	0	0	1	0	0	0	0	0	0		0	2	0	#NULL!	0	#NULL!	1	5	2	5	3	2	3	3	4	4	4	5	5	5	5	4	4	3	4	3	5	4	5	4.75	4.25	4.5
473	0	Romanian	Germany	1	2	5	1	0	0	1	0	0	0	0	0	0		0	4	0	#NULL!	0	#NULL!	0	5	1	3	1	3	5	5	3	3	4	3	3	4	4	4	4	2	2	2	6	6	6	4	4	4.5
474	0	Romanian	Germany	1	4	4	3	0	0	1	0	0	0	0	0	0		0	4	0	#NULL!	0	#NULL!	0	5	0	0	3	5	4	4	3	4	4	4	4	4	4	4	4	4	4	4	4	4	4	3.75	4	4
475	0	Romanian	Ireland	1	2	5	1	0	0	1	0	0	0	0	0	0		1	1	2	2	2	2	0	5	0	0	5	6	3	7	4	4	4	4	4	4	4	4	4	3	3	3	5	5	5	4.25	4.25	4.25
476	0	Romanian	Romania	1	2	5	3	0	0	1	0	0	0	0	0	0		0	2	0	#NULL!	0	#NULL!	0	5	1	5	1	4	7	5	7	7	7	7	7	7	6	6	6	1	1	1	7	7	7	6.75	6.75	6.75
477	0	Romanian	Romania	1	2	4	2	0	0	1	0	0	0	0	0	0		2	2	0	#NULL!	0	#NULL!	0	5	1	4	5	4	4	4	4	4	4	3	3	3	4	4	4	6	6	6	2	2	2	3.25	3.25	3.25
478	1	Romanian	Romania	1	2	4	2	0	0	1	0	0	0	0	0	0		3	6	1	1	0	#NULL!	0	5	3	6	1	4	5	3	6	6	6	5	5	6	6	6	6	2	2	2	6	6	6	5.75	5.75	6
479	0	Romanian	Romania	1	2	5	2	0	0	1	0	0	0	0	0	0		0	1	0	#NULL!	0	#NULL!	0	5	1	0	2	1	5	4	7	6	6	7	6	6	6	5	6	1	1	1	7	7	7	6.75	6	6.25
480	0	Romanian	Romania	1	2	5	3	0	0	1	0	0	0	0	0	0		0	1	0	#NULL!	2	2	0	5	0	0	3	5	6	5	4	4	4	4	4	5	4	4	5	4	4	4	4	4	4	4	4	4.5
481	0	Romanian	Romania	1	2	5	3	0	0	1	0	0	0	0	0	0		0	2	0	#NULL!	2	2	0	5	0	0	1	4	1	1	6	6	6	7	7	7	6	6	6	1	1	1	7	7	7	6.5	6.5	6.5
482	0	Romanian	Romania	1	2	5	3	0	0	1	0	0	0	0	0	0		0	3	0	#NULL!	2	1	0	5	4	1	1	4	7	6	6	4	4	5	3	4	3	2	2	4	5	5	4	3	3	4.5	3	3.25
483	0	Romanian	Romania	1	2	5	2	0	0	1	0	0	0	0	0	0		0	2	1	1	0	#NULL!	0	5	4	4	4	4	4	4	6	6	6	7	7	7	7	7	7	1	1	1	7	7	7	6.75	6.75	6.75
484	0	Romanian	Romania	1	2	4	2	0	0	1	0	0	0	0	0	0		0	4	0	#NULL!	2	4	0	5	0	0	2	4	6	3	4	3	5	4	3	4	2	1	2	6	7	5	2	1	3	3	2	3.5
485	0	Romanian	Romania	1	2	5	2	0	0	1	0	0	0	0	0	0		0	2	2	1	0	#NULL!	3	5	1	4	3	7	3	3	4	5	5	4	7	7	7	7	7	1	1	1	7	7	7	5.5	6.5	6.5
486	0	Romanian	Romania	1	2	6	3	0	0	1	0	0	0	0	0	0		3	3	0	#NULL!	0	#NULL!	1	5	0	0	4	5	6	5	5	4	5	5	5	5	6	5	6	1	2	1	7	6	7	5.75	5	5.75
487	0	Romanian	Romania	1	2	6	2	0	0	1	0	0	0	0	0	0		0	3	0	#NULL!	0	#NULL!	0	5	4	4	2	4	6	5	7	6	5	7	7	7	5	4	4	1	2	2	7	6	6	6.5	5.75	5.5
488	0	Romanian	Romania	0	2	2	1	0	0	1	0	0	0	0	0	0		1	1	2	3	0	#NULL!	0	5	0	0	5	6	3	4	4	6	5	4	6	5	4	5	5	3	1	2	5	7	6	4.25	6	5.25
489	1	Romanian	Romania	0	2	4	1	0	0	1	0	0	0	0	0	0		1	1	2	1	0	#NULL!	0	5	1	4	4	1	1	1	6	5	6	5	5	5	7	7	7	2	2	2	6	6	6	6	5.75	6
490	0	Romanian	Romania	1	2	5	2	0	0	1	0	0	0	0	0	0		3	2	0	#NULL!	0	#NULL!	0	5	0	0	2	4	6	5	6	4	5	6	4	5	6	4	5	1	3	2	7	5	6	6.25	4.25	5.25
491	0	Romanian	Romania	1	2	5	2	0	0	1	0	0	0	0	0	0		2	2	0	#NULL!	0	#NULL!	0	5	1	0	5	2	2	2	7	6	7	4	6	4	6	6	6	1	1	1	7	7	7	6	6.25	6
492	0	Romanian	Romania	1	8	5	2	0	0	1	0	0	0	0	0	0		0	1	0	#NULL!	2	2	0	5	0	0	4	5	6	4	5	4	6	4	4	4	5	5	5	2	2	2	6	6	6	5	4.75	5.25
493	1	Romanian	Romania	1	2	6	2	0	0	1	0	0	0	0	0	0		0	4	0	#NULL!	0	#NULL!	0	5	6	0	1	6	6	6	5	5	5	5	5	5	5	5	5	5	5	5	3	3	3	4.5	4.5	4.5
494	1	Romanian	Romania	1	2	6	3	0	0	1	0	0	0	0	0	0		0	2	0	#NULL!	0	#NULL!	0	5	1	0	3	7	4	6	6	6	6	6	6	6	5	5	5	5	5	5	3	3	3	5	5	5
495	0	Romanian	Romania	1	1	5	1	0	0	1	0	0	0	0	0	0		0	2	0	#NULL!	0	#NULL!	1	5	3	0	5	3	3	3	5	5	5	5	5	5	5	5	5	2	2	2	6	6	6	5.25	5.25	5.25
496	1	Romanian	Romania	1	8	4	2	0	0	1	0	0	0	0	0	0		2	2	2	2	2	2	0	5	3	0	2	3	6	5	4	4	4	4	4	4	6	6	6	5	5	5	3	3	3	4.25	4.25	4.25
497	0	Romanian	Romania	1	2	5	2	0	0	1	0	0	0	0	0	0		0	2	1	1	1	1	0	5	1	5	1	4	6	4	6	4	4	7	7	7	4	4	4	3	3	3	5	5	5	5.5	5	5
498	1	Romanian	Romania	1	8	4	1	0	0	1	0	0	0	0	0	0		0	2	0	#NULL!	0	#NULL!	0	5	2	0	7	3	4	4	4	4	4	3	5	4	1	1	1	5	4	4	3	4	4	2.75	3.5	3.25
499	0	Romanian	Romania	1	2	4	1	0	0	1	0	0	0	0	0	0		0	1	2	1	2	1	0	5	1	3	7	2	2	2	5	6	6	5	7	6	7	7	7	4	4	4	4	4	4	5.25	6	5.75
500	0	Romanian	Romania	1	3	3	3	0	0	1	0	0	0	0	0	0		1	2	2	2	2	2	3	5	0	0	3	3	4	4	6	4	6	7	7	7	5	5	5	3	3	3	5	5	5	5.75	5.25	5.75
501	1	Romanian	Romania	1	2	4	1	0	0	1	0	0	0	0	0	0		0	2	0	#NULL!	0	#NULL!	0	5	5	6	6	5	6	6	4	3	3	3	2	2	4	3	3	5	6	5	3	2	3	3.5	2.5	2.75
502	0	Romanian	Romania	1	1	5	2	0	0	1	0	0	0	0	0	0		0	1	0	#NULL!	1	1	0	5	0	0	3	5	5	5	4	4	4	5	4	5	4	4	4	4	4	4	4	4	4	4.25	4	4.25
503	0	Romanian	Romania	1	2	5	3	0	0	1	0	0	0	0	0	0		3	1	0	#NULL!	2	1	0	5	1	4	1	4	5	4	5	4	3	4	5	4	2	2	4	3	4	4	5	4	4	4	3.75	3.75
504	0	Romanian	Romania	1	2	5	1	0	0	1	0	0	0	0	0	0		0	2	0	#NULL!	0	#NULL!	0	5	4	4	3	4	4	4	5	4	4	5	4	4	5	4	4	3	4	4	5	4	4	5	4	4
505	1	Romanian	Romania	1	8	6	1	0	0	1	0	0	0	0	0	0		0	4	0	#NULL!	0	#NULL!	1	5	4	1	4	4	3	3	4	4	4	4	4	4	4	4	4	4	4	4	4	4	4	4	4	4
506	0	Romanian	Romania	1	8	5	3	0	0	1	0	0	0	0	0	0		3	2	0	#NULL!	0	#NULL!	0	5	7	1	4	4	4	4	6	7	7	4	6	5	5	6	6	3	2	2	5	6	6	5	6.25	6
507	0	Romanian	Romania	1	1	6	3	0	0	1	0	0	0	0	0	0		3	3	0	#NULL!	0	#NULL!	1	5	4	0	4	3	2	3	5	5	5	4	4	4	6	6	6	4	4	4	4	4	4	4.75	4.75	4.75
508	0	Romanian	Romania	1	2	3	3	0	0	1	0	0	0	0	0	0		1	1	2	1	2	1	0	5	4	5	2	2	4	3	4	4	4	4	4	4	4	4	4	4	4	4	4	4	4	4	4	4
509	1	Romanian	Romania	1	2	5	1	0	0	1	0	0	0	0	0	0		0	2	0	#NULL!	2	1	0	5	4	1	7	3	5	6	4	5	6	3	5	4	4	5	2	4	5	4	4	3	4	3.75	4.5	4
510	0	Romanian	Romania	1	2	5	3	0	0	1	0	0	0	0	0	0		0	2	0	#NULL!	0	#NULL!	0	5	1	4	4	3	4	4	6	6	6	6	6	6	6	5	5	1	2	2	7	6	6	6.25	5.75	5.75
511	1	Romanian	Romania	1	2	5	2	0	0	1	0	0	0	0	0	0		3	3	0	#NULL!	1	1	0	5	4	1	3	1	4	1	7	5	7	6	6	7	5	4	6	1	2	1	7	6	7	6.25	5.25	6.75
512	0	Romanian	Romania	1	2	6	2	0	0	1	0	0	0	0	0	0		3	2	2	1	2	1	0	5	1	0	1	4	3	4	4	4	4	4	4	4	4	4	4	4	4	4	4	4	4	4	4	4
513	0	Romanian	Romania	1	2	6	3	0	0	1	0	0	0	0	0	0		0	3	0	#NULL!	2	1	0	5	0	0	2	4	7	6	6	5	5	6	6	6	5	5	5	4	4	4	4	4	4	5.25	5	5
514	0	Romanian	Romania	1	2	5	1	0	0	1	0	0	0	0	0	0		0	2	0	#NULL!	2	2	0	5	1	0	6	3	4	2	5	4	4	4	4	4	4	4	4	2	2	2	6	6	6	4.75	4.5	4.5
515	0	Romanian	Romania	1	2	4	2	0	0	1	0	0	0	0	0	0		0	2	0	#NULL!	0	#NULL!	0	5	1	0	4	6	4	6	6	4	4	5	4	4	4	3	3	4	6	6	4	2	2	4.75	3.25	3.25
516	0	Romanian	Spain	1	2	5	3	0	0	1	0	0	0	0	0	0		0	3	0	#NULL!	0	#NULL!	0	5	4	1	4	4	4	4	4	4	4	4	4	4	5	5	5	3	3	3	5	5	5	4.5	4.5	4.5
517	1	Romanian	Spain	1	2	4	3	0	0	1	0	0	0	0	0	0		0	6	0	#NULL!	2	2	0	5	3	0	3	2	4	6	7	4	5	5	4	4	6	4	6	1	1	1	7	7	7	6.25	4.75	5.5
518	1	Australian	Austria	1	8	5	1	0	0	1	0	0	0	0	0	0		0	5	0	#NULL!	0	#NULL!	0	5	3	0	1	3	2	3	4	4	4	5	4	4	4	5	4	5	5	4	3	3	4	4	4	4
519	0	Romanian	United Kingdom	1	2	5	3	1	1	0	0	0	0	0	0	0	Self employed	0	5	0	#NULL!	0	#NULL!	0	4	1	4	1	1	4	1	4	3	5	5	3	6	5	4	6	1	3	1	7	5	7	5.25	3.75	6
520	0	Romanian	Romania	0	2	4	3	0	0	0	0	0	0	0	0	0	Self employed	1	1	2	4	2	4	0	4	0	0	7	4	7	7	4	4	4	7	7	7	4	4	4	1	1	1	7	7	7	5.5	5.5	5.5
521	1	Romanian	Romania	1	2	5	2	0	0	0	0	0	0	0	0	0	Self employed	0	5	0	#NULL!	0	#NULL!	0	4	0	0	6	5	5	5	6	6	6	6	6	6	6	6	6	1	1	1	7	7	7	6.25	6.25	6.25
522	1	Romanian	Romania	1	8	4	2	0	0	0	0	0	0	0	0	0	Self employed	0	6	0	#NULL!	0	#NULL!	0	4	4	1	3	1	2	1	7	7	7	7	7	7	7	7	7	1	1	1	7	7	7	7	7	7
523	0	Romanian	Romania	1	2	4	3	0	0	0	0	0	1	0	0	0	Freelancer	0	4	1	1	1	1	0	4	7	1	1	7	7	7	7	6	6	7	7	7	7	7	7	1	3	1	7	5	7	7	6.25	6.75
524	0	Romanian	Romania	0	1	5	3	1	2	0	0	0	0	0	0	0	Freelancer	2	5	2	4	2	3	0	4	4	4	3	1	4	4	7	6	6	7	7	7	7	6	6	1	1	1	7	7	7	7	6.5	6.5
525	0	Romanian	Sweden	0	9	5	3	1	2	0	0	0	0	0	0	0	Freelancer	0	5	0	#NULL!	0	#NULL!	0	4	5	1	1	4	4	4	6	6	6	7	7	7	6	6	6	2	2	2	6	6	6	6.25	6.25	6.25
526	1	Romanian	Romania	1	9	3	2	0	0	1	0	0	1	0	0	0	Entrepreneur	0	2	0	#NULL!	0	#NULL!	1	4	1	7	4	4	4	4	4	4	4	4	4	4	4	4	4	4	4	4	4	4	4	4	4	4
527	1	Romanian	Italy	1	2	5	4	1	1	0	0	0	0	0	0	0	Entrepreneur	2	4	2	4	2	4	0	4	4	7	4	2	4	5	7	4	4	6	3	4	7	4	5	2	3	1	6	5	7	6.5	4	5
528	0	Romanian	Romania	1	2	4	3	1	2	0	0	0	0	0	0	0	Entrepreneur	2	2	2	2	2	2	0	4	4	7	1	1	3	3	7	5	5	5	7	5	4	4	4	1	1	1	7	7	7	5.75	5.75	5.25
529	0	Romanian	Romania	1	2	4	3	1	1	0	0	0	0	0	0	0	Entrepreneur	3	6	2	4	2	4	0	4	4	4	4	4	7	7	6	5	6	7	6	7	7	7	7	1	1	1	7	7	7	6.75	6.25	6.75
530	1	Romanian	Romania	1	2	3	3	1	1	0	0	0	0	0	0	0	Entrepreneur	2	2	2	4	2	3	0	4	1	0	4	2	7	7	7	7	7	7	7	7	7	7	7	1	1	1	7	7	7	7	7	7
531	0	Romanian	Romania	1	2	5	3	0	0	0	0	0	0	0	0	0	Entrepreneur	3	3	0	#NULL!	0	#NULL!	0	4	1	4	1	4	6	4	5	5	5	4	4	4	4	4	4	2	2	2	6	6	6	4.75	4.75	4.75
532	1	Moldavian	Republic of Moldova	1	2	5	3	1	2	0	0	0	0	0	0	0	Entrepreneur	2	3	2	2	0	#NULL!	0	4	4	1	6	2	3	4	6	6	6	4	4	4	4	4	4	1	1	1	7	7	7	5.25	5.25	5.25
533	0	Romanian	Romania	1	9	3	4	0	0	0	0	0	0	0	0	0	Entrepreneur	2	2	2	2	2	2	0	4	1	0	1	4	4	4	6	6	6	7	7	7	6	5	4	1	1	1	7	7	7	6.5	6.25	6
534	0	Romanian	Romania	1	2	5	3	1	2	0	0	0	0	0	0	1		2	1	2	4	2	4	0	4	0	0	7	4	5	6	6	6	6	6	6	6	7	6	6	1	1	1	7	7	7	6.5	6.25	6.25
535	0	Romanian	Romania	1	2	5	3	0	0	0	0	0	0	0	0	1		0	2	0	#NULL!	0	#NULL!	0	4	4	0	4	1	4	1	6	6	6	6	6	6	7	7	7	1	1	1	7	7	7	6.5	6.5	6.5
536	0	Moldavian	Republic of Moldova	1	2	4	3	1	2	0	0	0	0	0	0	0		0	1	2	1	2	1	0	4	0	0	1	3	4	4	5	5	5	5	5	5	5	5	5	1	1	1	7	7	7	5.5	5.5	5.5
537	0	Romanian	Romania	1	2	5	3	0	0	1	0	0	0	0	0	0		1	1	2	1	2	1	0	4	4	0	1	4	7	7	7	5	5	7	5	5	4	3	3	1	1	1	7	7	7	6.25	5	5
538	1	Hungarian	Hungary	1	3	6	2	0	0	0	0	0	0	0	1	0		3	6	0	#NULL!	0	#NULL!	0	4	1	0	7	2	5	5	7	6	6	7	6	6	6	7	6	1	1	1	7	7	7	6.75	6.5	6.25
539	0	Romanian	Romania	1	2	2	2	0	0	0	0	0	0	0	1	0		0	1	0	#NULL!	0	#NULL!	1	4	4	7	1	1	1	1	5	5	5	5	5	5	7	7	7	1	1	1	7	7	7	6	6	6
540	0	Romanian	Romania	0	2	2	3	1	1	0	0	0	0	0	1	0		0	1	0	#NULL!	0	#NULL!	0	4	1	4	7	1	4	1	7	4	4	7	7	7	7	5	7	7	7	7	1	1	1	5.5	4.25	4.75
541	1	Romanian	Romania	1	2	6	3	1	1	0	0	0	0	0	1	0		0	3	0	#NULL!	0	#NULL!	1	4	4	1	1	1	4	4	4	4	4	4	4	4	4	4	4	4	4	4	4	4	4	4	4	4
542	1	Romanian	Romania	1	1	4	3	0	0	0	0	0	0	0	1	0		0	2	0	#NULL!	0	#NULL!	1	4	0	0	4	1	1	1	4	4	4	4	4	4	4	4	4	4	4	4	4	4	4	4	4	4
543	0	Romanian	Romania	1	2	6	3	0	0	0	0	0	0	0	1	0		0	4	0	#NULL!	0	#NULL!	0	4	4	4	4	1	1	1	4	4	4	4	4	4	4	4	4	1	1	1	7	7	7	4.75	4.75	4.75
544	0	Romanian	Romania	0	2	4	1	0	0	0	0	0	1	0	0	0		0	1	0	#NULL!	2	1	0	4	0	0	4	2	5	4	6	5	6	7	6	6	7	6	6	3	3	3	5	5	5	6.25	5.5	5.75
545	0	Romanian	Romania	0	2	2	1	0	0	0	0	0	1	0	0	0		3	2	2	2	2	1	0	4	0	0	5	4	7	6	6	1	3	6	1	3	6	1	3	3	7	4	5	1	4	5.75	1	3.25
546	0	Romanian	Romania	0	2	5	1	0	0	0	0	0	1	0	0	0		0	1	2	1	0	#NULL!	0	4	0	0	4	6	4	5	5	7	5	5	7	5	4	4	4	5	2	5	3	6	3	4.25	6	4.25
547	0	Romanian	Romania	0	2	4	1	0	0	0	0	0	1	0	0	0		0	1	0	#NULL!	0	#NULL!	1	4	4	1	6	2	6	6	6	4	4	5	6	5	6	6	6	3	3	3	5	5	5	5.5	5.25	5
548	0	Romanian	Romania	1	2	4	2	0	0	0	0	0	1	0	0	0		0	1	0	#NULL!	1	1	0	4	4	4	7	4	6	5	6	6	6	7	6	6	7	5	6	1	2	2	7	6	6	6.75	5.75	6
549	0	Romanian	Romania	1	2	2	1	0	0	0	0	0	1	0	0	0		0	1	2	2	2	2	0	4	1	5	4	5	6	6	4	2	5	1	3	4	3	4	5	6	6	5	2	2	3	2.5	2.75	4.25
550	0	Romanian	Romania	0	2	2	1	0	0	0	0	0	1	0	0	0		0	1	2	2	2	2	0	4	0	0	4	4	7	7	5	4	4	5	4	3	4	4	4	1	1	1	7	7	7	5.25	4.75	4.5
551	0	Romanian	Romania	0	2	2	1	0	0	0	0	0	1	0	0	0		0	2	0	#NULL!	0	#NULL!	0	4	0	0	4	5	6	7	6	4	4	7	7	7	7	7	7	1	1	1	7	7	7	6.75	6.25	6.25
552	0	Romanian	Luxembourg	0	3	3	3	1	2	0	0	1	0	0	0	0		0	4	0	#NULL!	0	#NULL!	0	4	0	0	0	4	4	4	6	4	4	4	4	4	6	4	4	1	4	4	7	4	4	5.75	4	4
553	1	Romanian	Romania	0	2	6	5	0	0	0	1	0	0	0	1	0		0	4	0	#NULL!	0	#NULL!	0	4	4	1	1	1	1	1	4	4	4	4	4	4	5	5	5	1	1	1	7	7	7	5	5	5
554	0	Romanian	Republic of Moldova	1	2	4	3	1	2	0	0	0	0	0	0	1		1	1	0	#NULL!	2	2	0	4	0	0	4	4	7	5	3	4	4	4	4	4	4	4	4	4	4	4	4	4	4	3.75	4	4
555	0	Romanian	Germany	1	2	2	3	1	2	0	0	0	0	0	0	1		0	4	0	#NULL!	0	#NULL!	0	4	1	4	1	4	5	1	7	6	5	6	6	6	7	7	7	1	1	1	7	7	7	6.75	6.5	6.25
556	0	Romanian	Romania	1	4	4	3	1	2	0	0	0	0	0	0	1		0	1	0	#NULL!	0	#NULL!	0	4	0	0	1	4	6	5	5	5	5	7	7	7	4	4	4	4	4	4	4	4	4	5	5	5
557	0	Romanian	Romania	0	2	3	2	1	2	0	0	0	0	0	0	1		0	4	0	#NULL!	0	#NULL!	0	4	0	0	5	1	1	1	7	7	7	7	7	7	7	7	7	1	1	1	7	7	7	7	7	7
558	0	Romanian	Romania	1	2	5	3	1	4	0	0	0	0	0	0	1		0	1	0	#NULL!	2	2	0	4	0	0	1	2	7	6	7	4	4	7	4	4	6	4	4	2	2	2	6	6	6	6.5	4.5	4.5
559	0	Moldavian	Republic of Moldova	0	7	3	3	1	3	0	0	0	0	0	0	1		3	1	2	1	2	1	0	4	0	0	0	4	4	4	4	4	4	1	1	1	7	7	7	7	7	7	1	1	1	3.25	3.25	3.25
560	0	Romanian	Romania	1	2	5	3	1	3	0	0	0	0	0	0	1		0	1	0	#NULL!	0	#NULL!	0	4	4	4	4	4	5	5	7	7	7	7	7	7	7	7	7	1	1	1	7	7	7	7	7	7
561	0	Romanian	Romania	1	2	5	3	1	2	0	0	0	0	0	0	1		0	3	0	#NULL!	0	#NULL!	1	4	3	1	6	4	7	6	6	4	4	4	3	3	6	5	4	3	4	4	5	4	4	5.25	4	3.75
562	0	Romanian	Romania	1	2	4	3	1	2	0	0	0	0	0	0	1		0	2	0	#NULL!	0	#NULL!	0	4	4	1	4	1	4	1	6	6	6	7	7	7	5	4	5	1	1	1	7	7	7	6.25	6	6.25
563	0	Romanian	Romania	0	1	4	3	1	2	0	0	0	0	0	0	1		0	2	0	#NULL!	0	#NULL!	1	4	4	4	4	4	5	6	4	4	4	4	4	4	4	4	4	4	4	4	4	4	4	4	4	4
564	0	Romanian	Romania	1	2	5	3	1	2	0	0	0	0	0	0	1		0	2	0	#NULL!	2	1	0	4	4	1	1	4	6	6	4	5	6	7	7	7	1	1	1	4	4	4	4	4	4	4	4.25	4.5
565	0	Romanian	Romania	1	2	5	3	1	2	0	0	0	0	0	0	1		0	2	0	#NULL!	0	#NULL!	0	4	4	4	5	2	3	2	7	6	7	6	5	6	5	3	5	1	1	1	7	7	7	6.25	5.25	6.25
566	0	Romanian	Romania	1	3	4	3	1	2	0	0	0	0	0	0	1		0	2	0	#NULL!	0	#NULL!	0	4	0	0	1	1	1	1	7	4	7	7	4	7	7	7	7	4	4	4	4	4	4	6.25	4.75	6.25
567	0	Romanian	Romania	1	2	4	3	1	2	0	0	0	0	0	0	1		0	1	2	1	0	#NULL!	0	4	0	0	1	4	6	5	6	5	5	6	5	5	4	5	6	3	5	3	5	3	5	5.25	4.5	5.25
568	0	Romanian	Romania	1	2	5	3	1	2	0	0	0	0	0	0	1		0	2	0	#NULL!	0	#NULL!	0	4	1	4	1	1	5	3	6	6	6	6	6	6	7	7	7	1	1	1	7	7	7	6.5	6.5	6.5
569	0	Romanian	Romania	0	2	4	3	1	2	0	0	0	0	0	0	1		0	1	0	#NULL!	0	#NULL!	0	4	0	0	2	3	3	3	3	3	3	4	4	4	4	4	4	3	5	4	5	3	4	4	3.5	3.75
570	0	Romanian	Romania	1	2	4	3	1	2	0	0	0	0	0	0	1		0	2	0	#NULL!	0	#NULL!	0	4	1	4	1	2	3	2	7	7	7	5	6	6	7	7	7	1	1	1	7	7	7	6.5	6.75	6.75
571	0	Romanian	Romania	1	2	5	3	1	2	0	0	0	0	0	0	1		0	2	0	#NULL!	2	2	0	4	0	0	1	4	6	5	6	4	5	4	4	4	5	4	4	1	1	1	7	7	7	5.5	4.75	5
572	0	Romanian	Romania	1	2	5	3	1	2	0	0	0	0	0	0	1		0	2	0	#NULL!	0	#NULL!	0	4	0	0	4	3	4	4	6	6	6	6	6	6	7	7	7	1	1	1	7	7	7	6.5	6.5	6.5
573	0	Romanian	Romania	1	2	5	3	1	2	0	0	0	0	0	0	1		0	2	0	#NULL!	0	#NULL!	0	4	4	4	4	2	5	5	3	4	4	4	6	6	1	1	1	4	5	5	4	3	3	3	3.5	3.5
574	0	Romanian	Romania	1	2	5	3	1	2	0	0	0	0	0	0	1		0	3	0	#NULL!	0	#NULL!	0	4	0	0	1	2	5	3	7	5	7	7	7	7	4	4	4	1	1	1	7	7	7	6.25	5.75	6.25
575	0	Romanian	Romania	0	2	5	3	1	2	0	0	0	0	0	0	1		0	1	0	#NULL!	2	1	0	4	0	0	4	4	4	4	4	4	4	4	4	4	4	4	4	2	2	2	6	6	6	4.5	4.5	4.5
576	0	Hungarian	Romania	1	4	4	3	1	1	0	0	0	0	0	0	1		0	3	2	2	2	2	0	4	3	1	3	3	6	4	7	7	7	6	6	6	3	3	4	1	3	3	7	5	5	5.75	5.25	5.5
577	0	Moldavian	Republic of Moldova	1	2	3	3	1	1	0	0	0	0	0	0	1		0	6	2	3	2	3	0	4	1	0	4	1	4	4	4	4	4	7	4	4	4	4	4	1	4	1	7	4	7	5.5	4	4.75
578	0	Romanian	Ireland	1	2	2	3	1	1	0	0	0	0	0	0	1		0	1	2	3	2	3	0	4	4	1	4	2	4	4	5	4	4	4	4	4	1	1	1	1	1	1	7	7	7	4.25	4	4
579	0	Romanian	Romania	1	2	5	3	1	1	0	0	0	0	0	0	1		0	2	0	#NULL!	2	1	0	4	4	4	4	1	1	1	6	6	6	7	7	7	6	6	6	1	1	1	7	7	7	6.5	6.5	6.5
580	0	Romanian	Romania	1	2	5	3	1	1	0	0	0	0	0	0	1		0	5	0	#NULL!	0	#NULL!	0	4	4	1	1	1	1	1	7	7	7	6	6	6	6	6	6	1	1	1	7	7	7	6.5	6.5	6.5
581	0	Romanian	Romania	0	8	5	3	1	1	0	0	0	0	0	0	1		0	2	0	#NULL!	0	#NULL!	0	4	4	4	4	3	5	4	5	4	4	4	4	4	5	4	4	5	5	5	3	3	3	4.25	3.75	3.75
582	0	Romanian	Romania	1	2	5	3	1	1	0	0	0	0	0	0	1		0	4	0	#NULL!	0	#NULL!	0	4	4	4	1	2	3	3	7	7	7	7	7	7	6	6	6	2	2	2	6	6	6	6.5	6.5	6.5
583	0	Romanian	Romania	1	2	4	3	1	1	0	0	0	0	0	0	1		0	4	0	#NULL!	0	#NULL!	0	4	4	4	4	4	4	4	4	4	4	4	4	4	4	4	4	4	4	4	4	4	4	4	4	4
584	0	Romanian	Romania	1	9	5	3	1	1	0	0	0	0	0	0	1		0	2	0	#NULL!	0	#NULL!	0	4	2	4	4	7	7	7	6	6	6	7	7	7	6	6	6	1	1	1	7	7	7	6.5	6.5	6.5
585	0	Romanian	Romania	1	2	5	3	1	1	0	0	0	0	0	0	1		0	4	2	1	2	1	0	4	0	0	4	4	6	6	7	7	7	7	7	7	7	7	7	1	1	1	7	7	7	7	7	7
586	0	Romanian	Romania	1	2	5	3	1	1	0	0	0	0	0	0	1		0	2	0	#NULL!	2	2	0	4	0	0	4	4	4	4	6	6	6	6	6	6	7	7	7	1	1	1	7	7	7	6.5	6.5	6.5
587	0	Romanian	Romania	1	2	4	3	1	1	0	0	0	0	0	0	1		0	1	0	#NULL!	2	2	1	4	0	0	1	5	6	5	4	3	4	3	4	4	3	3	3	6	6	6	2	2	2	3	3	3.25
588	0	Romanian	Romania	1	2	4	3	1	1	0	0	0	0	0	0	1		0	2	0	#NULL!	0	#NULL!	0	4	0	0	4	1	4	3	7	5	7	7	7	7	6	4	4	1	1	1	7	7	7	6.75	5.75	6.25
589	0	Romanian	Romania	1	2	4	3	1	1	0	0	0	0	0	0	1		0	1	0	#NULL!	2	3	0	4	0	0	1	5	5	5	5	4	4	6	6	6	5	5	5	3	3	3	5	5	5	5.25	5	5
590	0	Romanian	Romania	0	3	5	3	1	1	0	0	0	0	0	0	1		0	2	0	#NULL!	0	#NULL!	0	4	0	0	1	4	6	5	7	6	7	7	6	7	6	5	6	3	3	2	5	5	6	6.25	5.5	6.5
591	0	Romanian	Romania	1	2	5	3	1	1	0	0	0	0	0	0	1		0	2	0	#NULL!	2	1	0	4	0	0	1	1	4	4	7	6	6	7	6	7	7	7	7	1	1	1	7	7	7	7	6.5	6.75
592	0	Romanian	Romania	1	2	5	3	1	1	0	0	0	0	0	0	1		0	2	0	#NULL!	0	#NULL!	0	4	4	4	1	4	4	4	4	4	4	4	4	4	4	4	4	3	3	3	5	5	5	4.25	4.25	4.25
593	0	Romanian	Romania	1	2	6	3	0	0	0	0	0	0	0	0	1		0	3	2	2	2	2	0	4	6	4	7	2	4	4	7	6	7	7	7	7	7	7	7	1	1	1	7	7	7	7	6.75	7
594	0	Romanian	Romania	0	2	4	1	0	0	0	0	1	1	0	0	0		0	1	0	#NULL!	2	1	0	4	1	0	2	4	5	4	5	3	4	4	3	4	4	2	3	4	4	3	4	4	5	4.25	3	4
595	0	Romanian	Romania	0	2	3	2	0	0	0	0	1	1	0	0	0		0	1	0	#NULL!	0	#NULL!	0	4	0	0	3	3	6	4	6	3	5	4	3	4	6	5	4	4	4	4	4	4	4	5	3.75	4.25
596	0	Romanian	Romania	0	2	4	3	0	0	0	0	1	1	0	0	0		0	2	2	3	2	2	0	4	4	4	4	4	6	4	4	4	4	5	6	5	2	2	2	2	2	2	6	6	6	4.25	4.5	4.25
597	0	Romanian	Romania	0	2	4	3	0	0	0	0	1	1	0	0	0		0	2	0	#NULL!	2	1	0	4	0	0	4	5	4	4	4	4	4	5	5	5	3	3	3	4	4	4	4	4	4	4	4	4
598	0	Romanian	Romania	1	10	4	2	0	0	0	0	1	1	0	0	0		0	1	2	3	0	#NULL!	0	4	4	4	4	4	5	4	7	6	7	4	4	4	7	7	7	1	1	1	7	7	7	6.25	6	6.25
599	0	Romanian	Romania	1	2	5	3	0	0	0	0	0	0	0	0	1		0	4	0	#NULL!	1	1	0	4	4	4	7	5	6	5	6	6	6	6	6	6	6	5	6	2	2	2	6	6	6	6	5.75	6
600	0	Romanian	Romania	0	3	4	3	0	0	0	0	0	0	0	0	1		0	1	0	#NULL!	0	#NULL!	0	4	4	4	4	1	4	4	5	4	4	4	4	4	7	5	5	3	4	4	5	4	4	5.25	4.25	4.25
601	1	Romanian	Sweden	0	4	4	1	0	0	0	0	1	1	0	0	0		1	1	0	#NULL!	0	#NULL!	0	4	0	0	7	7	7	7	4	4	4	4	4	4	1	1	1	1	1	1	7	7	7	4	4	4
602	0	Romanian	Romania	0	2	3	3	1	3	0	0	0	0	0	1	0		0	2	0	#NULL!	2	2	0	4	0	0	1	1	4	4	7	4	4	7	4	4	7	6	6	2	4	4	6	4	4	6.75	4.5	4.5
603	0	Romanian	Romania	1	2	5	3	1	1	0	0	0	0	0	1	0		1	1	2	2	2	3	0	4	0	0	2	4	5	3	6	5	7	5	5	5	3	3	3	1	1	1	7	7	7	5.25	5	5.5
604	0	Romanian	Romania	1	2	4	3	1	1	0	0	0	0	0	1	0		0	1	0	#NULL!	0	#NULL!	0	4	4	4	4	2	2	2	6	6	6	7	7	7	7	7	7	1	1	1	7	7	7	6.75	6.75	6.75
605	1	Romanian	Romania	1	2	2	3	1	1	0	0	0	0	0	1	0		0	1	0	#NULL!	0	#NULL!	0	4	4	0	1	4	5	4	5	6	6	4	4	4	4	4	4	5	5	5	3	3	3	4	4.25	4.25
606	1	Romanian	USA	1	8	6	3	1	1	0	0	0	0	0	1	0		0	3	0	#NULL!	2	2	1	4	4	0	3	1	1	1	6	5	6	6	6	6	6	6	6	4	4	4	4	4	4	5.5	5.25	5.5
607	0	American	USA	0	1	3	5	0	0	0	0	0	0	0	1	0		0	5	0	#NULL!	0	#NULL!	0	4	0	0	4	4	6	4	6	4	4	5	5	5	3	4	4	3	3	3	5	5	5	4.75	4.5	4.5
608	0	American	USA	0	1	3	3	0	0	0	0	0	0	0	1	0		0	4	0	#NULL!	0	#NULL!	3	4	1	0	1	1	1	1	7	7	7	4	4	4	7	7	7	1	1	1	7	7	7	6.25	6.25	6.25
609	0	Moldavian	Republic of Moldova	0	2	3	2	0	0	0	1	0	1	0	0	0		1	1	2	2	2	2	0	4	0	0	1	1	4	4	7	5	6	7	6	6	4	4	4	5	5	5	3	3	3	5.25	4.5	4.75
610	0	Moldavian	Republic of Moldova	0	2	3	2	0	0	0	1	0	1	0	0	0		2	1	2	3	2	2	0	4	0	0	4	4	6	5	4	1	2	1	1	1	3	2	2	4	4	4	4	4	4	3	2	2.25
611	0	Romanian	Romania	1	8	2	2	0	0	0	1	0	1	0	0	0		0	1	0	#NULL!	2	1	0	4	5	0	1	5	7	6	4	6	5	4	5	5	1	1	1	7	7	7	1	1	1	2.5	3.25	3
612	1	Romanian	Romania	1	2	3	3	0	0	0	0	0	0	0	1	0		0	2	0	#NULL!	0	#NULL!	1	4	1	0	4	5	3	3	5	5	5	5	5	5	4	4	4	4	4	4	4	4	4	4.5	4.5	4.5
613	1	Romanian	Romania	0	2	5	1	0	0	0	1	0	1	0	0	0		0	2	0	#NULL!	0	#NULL!	0	4	1	4	4	6	5	7	4	3	3	4	1	1	4	4	4	4	4	4	4	4	4	4	3	3
614	0	Romanian	Romania	1	2	3	1	0	0	0	0	0	0	0	1	0		0	1	0	#NULL!	0	#NULL!	0	4	0	0	4	1	2	1	5	3	5	6	7	6	6	6	6	1	1	1	7	7	7	6	5.75	6
615	1	Romanian	Romania	0	2	2	3	0	0	0	0	0	0	0	1	0		0	1	0	#NULL!	0	#NULL!	0	4	0	0	4	4	4	4	4	4	4	4	4	4	4	4	4	4	4	4	4	4	4	4	4	4
616	0	Romanian	Romania	1	2	4	2	0	0	0	1	0	1	0	0	0		2	1	2	4	2	1	0	4	4	4	4	2	5	4	6	6	6	6	6	6	6	6	6	3	3	3	5	5	5	5.75	5.75	5.75
617	1	Romanian	Romania	1	2	4	5	0	0	0	0	0	0	0	1	0		0	5	0	#NULL!	0	#NULL!	0	4	1	4	2	1	1	1	4	3	4	4	4	4	4	4	4	4	4	4	4	4	4	4	3.75	4
618	0	Romanian	Romania	0	2	3	2	0	0	0	1	0	1	0	0	0		1	3	1	1	2	1	0	4	0	0	7	4	6	5	7	4	6	7	7	6	7	7	7	7	4	4	1	4	4	5.5	5.5	5.75
619	0	Romanian	Romania	1	2	4	1	0	0	0	1	0	1	0	0	0		0	1	0	#NULL!	2	2	0	4	4	4	5	3	5	4	6	5	5	7	6	6	4	3	5	1	2	2	7	6	6	6	5	5.5
620	1	Romanian	Romania	0	2	2	3	0	0	0	0	0	0	0	1	0		0	2	0	#NULL!	0	#NULL!	3	4	0	0	1	4	4	4	2	1	4	2	4	4	1	1	1	2	3	1	6	5	7	2.75	2.75	4
621	0	Romanian	Romania	1	2	5	3	0	0	0	0	0	0	0	1	0		0	1	0	#NULL!	2	1	3	4	1	0	7	4	5	5	5	3	3	4	4	4	3	3	3	3	3	3	5	5	5	4.25	3.75	3.75
622	0	Romanian	Romania	1	6	2	1	0	0	0	1	0	1	0	0	0		0	1	0	#NULL!	0	#NULL!	0	4	1	0	4	3	3	3	6	4	7	6	2	7	4	3	7	2	1	1	6	7	7	5.5	4	7
623	0	Romanian	Romania	0	2	4	3	0	0	0	0	0	0	0	1	0		0	2	0	#NULL!	0	#NULL!	0	4	0	0	1	4	4	4	5	5	5	4	4	4	5	5	5	1	1	1	7	7	7	5.25	5.25	5.25
624	1	Romanian	Romania	1	1	4	3	0	0	0	0	0	0	0	1	0		0	2	0	#NULL!	0	#NULL!	1	4	4	0	2	3	6	5	6	4	4	4	4	4	6	3	3	5	3	3	3	5	5	4.75	4	4
625	0	Romanian	Romania	1	2	2	1	0	0	0	1	0	1	0	0	0		0	1	0	#NULL!	2	2	0	4	4	4	4	4	4	4	6	5	7	6	6	6	7	7	7	1	1	1	7	7	7	6.5	6.25	6.75
626	0	Romanian	Romania	0	2	2	1	0	0	0	0	0	0	0	1	0		0	4	0	#NULL!	0	#NULL!	1	4	4	4	4	4	7	4	4	4	4	4	4	4	4	1	4	4	4	4	4	4	4	4	3.25	4
627	0	Romanian	Romania	1	2	4	3	0	0	0	0	0	0	0	1	0		1	2	2	4	2	4	0	4	0	0	4	4	6	6	4	5	5	4	4	4	4	4	4	1	2	2	7	6	6	4.75	4.75	4.75
628	0	Moldavian	Republic of Moldova	0	2	3	2	0	0	1	0	0	1	0	0	0		2	1	2	1	2	3	0	4	1	0	4	5	3	7	4	4	4	4	4	4	4	4	4	1	1	1	7	7	7	4.75	4.75	4.75
629	0	Romanian	Romania	1	2	4	1	0	0	1	0	0	1	0	0	0		0	1	0	#NULL!	2	1	0	4	4	1	4	4	5	5	4	4	4	4	4	4	5	5	5	2	2	2	6	6	6	4.75	4.75	4.75
630	0	Romanian	Romania	1	2	4	2	0	0	1	0	0	1	0	0	0		2	1	2	2	2	2	0	4	1	3	2	3	6	5	6	4	5	5	3	4	6	4	5	1	2	2	7	6	6	6	4.25	5
631	0	Romanian	Romania	1	2	4	2	0	0	1	0	0	1	0	0	0		0	2	2	1	0	#NULL!	0	4	0	6	1	2	5	5	7	7	7	7	7	7	6	7	7	1	1	1	7	7	7	6.75	7	7
632	1	Romanian	Romania	1	2	4	1	0	0	1	0	0	1	0	0	0		1	1	2	4	2	3	0	4	2	1	6	4	5	7	4	4	3	5	3	2	5	3	3	1	1	1	7	7	7	5.25	4.25	3.75
633	0	Romanian	Romania	1	2	4	2	0	0	1	0	0	1	0	0	0		0	1	1	1	2	1	0	4	2	4	4	6	7	7	4	6	5	2	2	2	4	3	2	5	5	5	3	3	3	3.25	3.5	3
634	0	Romanian	Romania	1	2	2	2	0	0	1	0	0	1	0	0	0		2	2	2	3	0	#NULL!	0	4	0	0	7	3	4	4	6	6	6	6	6	6	7	7	7	1	1	1	7	7	7	6.5	6.5	6.5
635	0	Romanian	Romania	1	2	4	2	0	0	1	0	0	1	0	0	0		3	2	0	#NULL!	2	2	0	4	0	0	1	2	4	4	4	3	3	4	4	4	4	3	3	2	3	3	6	5	5	4.5	3.75	3.75
636	0	Romanian	Romania	1	9	4	2	0	0	1	0	0	1	0	0	0		0	1	0	#NULL!	2	3	0	4	0	0	2	4	4	4	4	4	4	4	4	4	4	4	4	4	4	4	4	4	4	4	4	4
637	0	Romanian	Romania	1	2	4	2	0	0	1	0	0	1	0	0	0		2	1	2	1	2	1	0	4	1	7	1	4	4	4	4	7	7	4	4	4	4	4	4	4	4	4	4	4	4	4	4.75	4.75
638	1	Romanian	Romania	1	2	2	2	0	0	1	0	0	1	0	0	0		0	2	0	#NULL!	2	1	0	4	1	4	4	4	5	4	5	4	5	5	5	5	6	5	6	2	2	2	6	6	6	5.5	5	5.5
639	0	Romanian	Romania	0	2	4	1	0	0	1	0	0	1	0	0	0		1	1	2	1	2	1	0	4	0	0	4	6	5	7	4	5	4	3	3	3	3	3	3	5	4	4	3	4	4	3.25	3.75	3.5
640	0	Romanian	Romania	1	2	5	1	0	0	1	0	0	1	0	0	0		2	1	0	#NULL!	2	1	0	4	4	1	4	4	4	5	5	5	5	4	5	5	5	3	3	2	2	2	6	6	6	5	4.75	4.75
641	1	Estonian	Estonia	1	8	5	3	0	0	1	0	0	1	0	0	0		3	3	0	#NULL!	0	#NULL!	0	4	4	4	2	5	5	5	3	5	4	3	5	4	3	4	3	5	4	5	3	4	3	3	4.5	3.5
642	0	Romanian	Romania	0	4	5	3	1	3	0	0	0	0	0	0	0		0	2	2	2	2	2	0	4	5	1	4	4	6	5	6	4	5	6	6	6	6	5	5	3	4	3	5	4	5	5.75	4.75	5.25
643	0	Romanian	Romania	1	2	3	3	1	2	0	0	0	0	0	0	0		0	2	0	#NULL!	0	#NULL!	0	4	4	4	4	1	4	4	7	7	7	6	7	7	7	7	7	1	1	1	7	7	7	6.75	7	7
644	0	Romanian	Ireland	1	4	2	3	1	1	0	0	0	0	0	0	0		0	3	2	2	2	2	0	4	4	4	4	4	4	4	7	4	4	4	4	4	4	4	4	5	6	6	3	2	2	4.5	3.5	3.5
645	0	Romanian	Romania	0	2	3	3	1	1	0	0	0	0	0	0	0		2	1	2	1	2	1	0	4	0	0	1	1	1	1	7	4	7	4	4	7	4	1	4	1	1	1	7	7	7	5.5	4	6.25
646	0	Romanian	Romania	0	2	3	3	1	1	0	0	0	0	0	0	0		0	2	0	#NULL!	0	#NULL!	0	4	0	0	4	1	1	1	4	4	4	4	4	4	4	4	4	4	4	4	4	4	4	4	4	4
647	1	Romanian	Romania	1	9	2	3	1	1	0	0	0	0	0	0	0		0	3	0	#NULL!	0	#NULL!	0	4	4	0	4	4	4	4	6	5	6	5	5	5	4	4	4	4	4	4	4	4	4	4.75	4.5	4.75
648	1	Romanian	Romania	1	10	5	3	1	1	0	0	0	0	0	0	0		1	5	2	4	2	4	0	4	0	0	7	4	4	4	4	4	4	4	4	4	4	4	4	4	4	4	4	4	4	4	4	4
649	0	Romanian	Germany	1	2	3	2	0	0	0	0	0	0	0	0	0		0	3	0	#NULL!	0	#NULL!	0	4	0	0	1	1	1	1	4	3	4	4	4	4	4	4	4	4	4	4	4	4	4	4	3.75	4
650	1	Romanian	Romania	0	2	4	1	0	0	0	0	0	0	0	0	0		0	1	0	#NULL!	0	#NULL!	3	4	0	0	6	4	4	3	3	3	3	4	4	3	3	3	3	5	5	5	3	3	3	3.25	3.25	3
651	0	Romanian	Romania	0	3	2	3	0	0	0	0	0	0	0	0	0		0	1	0	#NULL!	0	#NULL!	0	4	0	0	4	1	1	1	6	5	6	5	5	5	4	4	4	1	1	1	7	7	7	5.5	5.25	5.5
652	0	Romanian	Romania	0	4	4	2	0	0	0	0	0	0	0	0	0		0	1	2	4	2	1	0	4	0	0	1	4	4	4	5	4	5	5	4	5	4	4	4	2	2	2	6	6	6	5	4.5	5
653	0	Romanian	Romania	1	1	4	1	0	0	0	0	0	0	0	0	0		0	2	0	#NULL!	2	1	0	4	0	0	1	1	7	7	7	3	3	7	1	1	7	4	4	4	7	7	4	1	1	6.25	2.25	2.25
654	0	Romanian	Romania	0	2	2	3	0	0	0	0	0	0	0	0	0		0	3	1	1	1	1	0	4	0	0	1	4	7	4	1	1	1	1	1	1	1	1	1	4	4	4	4	4	4	1.75	1.75	1.75
655	0	Romanian	Romania	1	2	2	3	0	0	0	0	0	0	0	0	0		0	1	0	#NULL!	0	#NULL!	0	4	4	1	1	4	4	4	4	4	4	4	4	4	4	4	4	4	4	4	4	4	4	4	4	4
656	0	Romanian	Romania	0	2	1	3	0	0	0	0	0	0	0	0	0		0	2	0	#NULL!	0	#NULL!	0	4	4	4	1	1	1	1	7	7	7	7	7	7	7	7	7	1	1	1	7	7	7	7	7	7
657	0	Romanian	Germany	1	3	5	3	1	2	0	0	0	1	0	0	0		0	2	0	#NULL!	0	#NULL!	0	4	0	0	1	4	4	4	5	5	5	5	5	5	4	4	4	4	4	4	4	4	4	4.5	4.5	4.5
658	1	Romanian	Romania	1	6	6	3	1	2	0	0	0	1	0	0	0		2	3	2	3	2	3	0	4	1	4	1	4	7	7	7	4	1	7	4	4	4	4	4	4	4	4	4	4	4	5.5	4	3.25
659	0	Romanian	Romania	1	2	5	3	1	2	0	0	0	1	0	0	0		0	1	0	#NULL!	0	#NULL!	0	4	0	0	4	5	6	5	6	6	6	5	6	7	5	5	5	1	1	1	7	7	7	5.75	6	6.25
660	0	Moldavian	Republic of Moldova	1	2	3	3	1	1	0	0	0	1	0	0	0		1	1	2	1	2	1	0	4	0	0	4	1	4	3	7	7	7	7	7	7	7	4	5	2	4	4	6	4	4	6.75	5.5	5.75
661	0	Romanian	Romania	0	1	4	1	1	1	0	0	0	1	0	0	0		0	1	0	#NULL!	2	1	0	4	0	0	7	1	4	5	6	4	5	5	4	6	6	4	5	2	1	1	6	7	7	5.75	4.75	5.75
662	0	Romanian	Romania	1	2	3	2	1	1	0	0	0	1	0	0	0		1	3	2	2	2	2	0	4	0	0	4	4	6	6	4	2	2	4	2	2	4	1	1	5	7	7	3	1	1	3.75	1.5	1.5
663	0	Italian	Romania	0	2	3	2	0	0	0	0	0	1	0	0	0		0	2	1	2	1	2	0	4	3	1	7	4	4	4	4	4	4	4	4	4	5	4	5	4	4	4	4	4	4	4.25	4	4.25
664	0	Moldavian	Republic of Moldova	1	2	3	2	0	0	0	0	0	1	0	0	0		0	1	0	#NULL!	0	#NULL!	0	4	0	0	5	5	6	7	5	4	4	5	5	5	5	1	1	5	5	5	3	3	3	4.5	3.25	3.25
665	0	Moldavian	Republic of Moldova	1	2	3	1	0	0	0	0	0	1	0	0	0		2	1	0	#NULL!	2	2	0	4	0	0	5	4	5	5	4	3	3	4	3	3	4	3	3	4	3	3	4	5	5	4	3.5	3.5
666	0	Moldavian	Republic of Moldova	0	2	5	1	0	0	0	0	0	1	0	0	0		1	1	2	4	2	3	0	4	0	0	1	1	6	4	7	4	6	4	4	7	7	1	4	1	1	1	7	7	7	6.25	4	6
667	0	Moldavian	Republic of Moldova	1	9	3	1	0	0	0	0	0	1	0	0	0		0	1	0	#NULL!	0	#NULL!	0	4	0	0	6	3	5	5	7	7	7	7	4	4	7	7	7	1	1	2	7	7	6	7	6.25	6
668	0	Moldavian	Republic of Moldova	0	2	2	2	0	0	0	0	0	1	0	0	0		0	1	0	#NULL!	2	1	0	4	0	0	5	4	4	4	5	4	4	5	4	4	5	5	5	2	3	3	6	5	5	5.25	4.5	4.5
669	0	Moldavian	Republic of Moldova	1	2	3	1	0	0	0	0	0	1	0	0	0		0	1	2	1	2	2	0	4	0	0	4	1	5	5	6	4	5	6	4	4	5	4	4	1	2	2	7	6	6	6	4.5	4.75
670	0	Romanian	Belgium	1	2	2	2	0	0	0	0	0	1	0	0	0		0	2	0	#NULL!	1	1	0	4	1	3	1	4	6	6	6	4	5	4	5	5	5	4	4	3	5	5	5	3	3	5	4	4.25
671	0	Romanian	Republic of Moldova	1	2	3	1	0	0	0	0	0	1	0	0	0		0	1	0	#NULL!	0	#NULL!	0	4	2	0	4	3	4	4	4	4	4	4	4	4	4	4	4	4	4	4	4	4	4	4	4	4
672	0	Romanian	Romania	1	2	3	1	0	0	0	0	0	1	0	0	0		0	1	0	#NULL!	0	#NULL!	0	4	3	6	6	3	3	2	5	3	3	5	5	5	3	3	5	3	3	6	5	5	2	4.5	4	3.75
673	0	Romanian	Romania	0	1	5	2	0	0	0	0	0	1	0	0	0		0	1	0	#NULL!	0	#NULL!	0	4	4	4	4	6	2	2	5	6	7	5	7	7	5	7	7	1	1	1	7	7	7	5.5	6.75	7
674	0	Romanian	Romania	1	2	4	1	0	0	0	0	0	1	0	0	0		0	1	0	#NULL!	0	#NULL!	0	4	2	1	1	1	4	4	4	4	4	4	4	4	5	5	5	1	1	1	7	7	7	5	5	5
675	1	Romanian	Romania	1	2	2	1	0	0	0	0	0	1	0	0	0		0	1	0	#NULL!	0	#NULL!	0	4	4	1	4	2	4	2	6	4	6	6	5	6	7	5	7	2	2	2	6	6	6	6.25	5	6.25
676	1	Romanian	Romania	1	2	3	1	0	0	0	0	0	1	0	0	0		0	1	0	#NULL!	2	1	0	4	0	0	2	1	3	1	7	6	7	7	7	7	4	4	4	1	1	1	7	7	7	6.25	6	6.25
677	0	Romanian	Romania	0	2	3	1	0	0	0	0	0	1	0	0	0		0	1	0	#NULL!	0	#NULL!	0	4	0	0	4	4	7	7	6	3	3	4	1	2	7	4	5	2	4	4	6	4	4	5.75	3	3.5
678	1	Romanian	Romania	1	2	3	1	0	0	0	0	0	1	0	0	0		0	1	0	#NULL!	0	#NULL!	0	4	4	1	3	2	5	3	6	5	6	6	5	6	5	4	5	2	3	2	6	5	6	5.75	4.75	5.75
679	0	Romanian	Romania	0	2	2	2	0	0	0	0	0	1	0	0	0		0	1	0	#NULL!	2	2	0	4	0	0	6	2	7	6	4	1	3	5	3	4	4	2	5	4	7	4	4	1	4	4.25	1.75	4
680	0	Romanian	Romania	0	2	2	2	0	0	0	0	0	1	0	0	0		3	1	0	#NULL!	2	2	0	4	0	0	4	4	6	6	3	2	2	4	3	4	4	3	4	4	4	4	4	4	4	3.75	3	3.5
681	1	Romanian	Romania	0	2	4	1	0	0	0	0	0	1	0	0	0		0	1	2	1	2	1	0	4	4	1	1	4	7	7	4	4	4	4	5	4	7	4	7	1	7	1	7	1	7	5.5	3.5	5.5
682	0	Romanian	Romania	1	2	3	1	0	0	0	0	0	1	0	0	0		0	1	0	#NULL!	0	#NULL!	0	4	4	4	4	1	1	1	6	6	6	7	7	7	7	7	7	1	1	1	7	7	7	6.75	6.75	6.75
683	0	Romanian	Romania	1	7	3	2	0	0	0	0	0	1	0	0	0		2	1	2	4	2	4	0	4	0	0	1	3	5	5	6	3	3	3	3	3	4	4	4	4	4	4	4	4	4	4.25	3.5	3.5
684	0	Romanian	Romania	1	9	2	1	0	0	0	0	0	1	0	0	0		0	1	0	#NULL!	0	#NULL!	0	4	0	0	7	1	4	4	5	4	4	6	5	5	3	4	5	2	3	2	6	5	6	5	4.5	5
685	1	Romanian	Romania	1	2	4	2	0	0	0	0	0	1	0	0	0		0	2	2	1	2	1	0	4	5	7	1	1	4	5	4	4	4	4	4	4	4	4	4	4	4	4	4	4	4	4	4	4
686	0	Romanian	Romania	0	2	3	1	0	0	0	0	0	1	0	0	0		0	2	2	4	1	3	3	4	0	0	2	2	5	5	4	4	4	3	4	5	4	5	6	5	6	7	3	2	1	3.5	3.75	4
687	0	Romanian	Romania	0	3	2	1	0	0	0	0	0	1	0	0	0		0	1	0	#NULL!	2	3	0	4	0	0	5	1	4	7	4	1	1	4	4	4	4	4	4	4	4	4	4	4	4	4	3.25	3.25
688	1	Romanian	Romania	1	2	2	2	0	0	0	0	0	1	0	0	0		0	2	0	#NULL!	0	#NULL!	0	4	7	7	4	7	7	7	6	3	7	7	4	7	4	1	7	1	3	1	7	5	7	6	3.25	7
689	0	Romanian	Romania	0	2	5	2	0	0	0	0	0	1	0	0	0		0	1	0	#NULL!	2	1	0	4	0	0	5	1	1	1	7	7	7	7	7	7	7	7	7	1	1	1	7	7	7	7	7	7
690	0	Romanian	Romania	1	2	2	1	0	0	0	0	0	1	0	0	0		3	2	2	1	2	2	0	4	2	4	3	2	4	2	7	6	7	6	6	6	6	6	6	1	1	1	7	7	7	6.5	6.25	6.5
691	0	Romanian	Romania	0	2	2	1	0	0	0	0	0	1	0	0	0		0	1	2	1	2	2	0	4	0	0	4	3	6	1	6	4	5	6	4	5	4	7	5	1	4	2	7	4	6	5.75	4.75	5.25
692	0	Romanian	Romania	1	2	2	2	0	0	0	0	0	1	0	0	0		3	1	0	#NULL!	2	3	0	4	0	0	1	1	7	4	4	4	7	4	4	7	4	4	4	1	1	1	7	7	7	4.75	4.75	6.25
693	0	Romanian	Romania	0	2	2	2	0	0	0	0	0	1	0	0	0		2	1	2	1	2	1	1	4	1	2	7	4	5	6	6	2	3	4	4	4	4	5	5	5	4	3	3	4	5	4.25	3.75	4.25
694	0	Romanian	Romania	0	2	4	1	0	0	0	0	0	1	0	0	0		0	1	2	1	2	2	0	4	2	1	4	4	4	4	6	5	7	6	5	6	7	6	7	1	2	1	7	6	7	6.5	5.5	6.75
695	0	Romanian	Romania	0	2	4	1	0	0	0	0	0	1	0	0	0		0	1	2	1	2	3	0	4	4	4	4	4	5	5	4	3	3	3	2	2	4	5	5	4	5	5	4	3	3	3.75	3.25	3.25
696	0	Romanian	Romania	1	9	4	2	0	0	0	0	0	1	0	0	0		0	1	2	1	2	1	0	4	1	0	2	4	6	6	5	4	4	5	4	4	4	3	4	4	5	4	4	3	4	4.5	3.5	4
697	0	Romanian	Romania	1	2	3	1	0	0	0	0	0	1	0	0	0		0	5	0	#NULL!	0	#NULL!	0	4	0	0	1	4	4	4	4	4	5	4	4	5	5	4	5	5	5	5	3	3	3	4	3.75	4.5
698	0	Romanian	Romania	1	2	4	2	0	0	0	0	0	1	0	0	0		0	1	0	#NULL!	2	2	0	4	0	0	4	1	1	1	5	5	5	6	6	6	7	7	7	1	1	1	7	7	7	6.25	6.25	6.25
699	0	Romanian	Romania	1	2	2	1	0	0	0	0	0	1	0	0	0		0	1	0	#NULL!	2	2	0	4	0	0	1	4	7	7	5	4	4	4	4	4	4	4	4	4	4	4	4	4	4	4.25	4	4
700	0	Romanian	Romania	1	1	3	1	0	0	0	0	0	1	0	0	0		2	1	2	2	2	2	0	4	4	0	1	5	7	7	5	4	3	4	3	3	4	3	3	4	6	5	4	2	3	4.25	3	3
701	0	Romanian	Romania	1	2	3	2	0	0	0	0	0	1	0	0	0		0	2	0	#NULL!	0	#NULL!	0	4	0	7	4	4	5	7	7	4	5	4	4	4	4	3	4	3	4	4	5	4	4	5	3.75	4.25
702	0	Romanian	Romania	1	2	4	2	0	0	0	0	0	1	0	0	0		0	1	0	#NULL!	0	#NULL!	0	4	4	5	4	4	4	4	7	7	7	6	6	6	7	7	7	1	1	1	7	7	7	6.75	6.75	6.75
703	0	Romanian	Romania	0	2	2	2	0	0	0	0	0	1	0	0	0		0	1	0	#NULL!	2	4	0	4	0	0	4	4	7	7	6	4	4	6	4	4	4	4	4	3	3	3	5	5	5	5.25	4.25	4.25
704	0	Romanian	Romania	0	1	4	1	0	0	0	0	0	1	0	0	0		0	2	0	#NULL!	0	#NULL!	0	4	4	4	4	7	2	2	2	4	5	4	7	7	1	3	4	4	3	2	4	5	6	2.75	4.75	5.5
705	0	Romanian	Romania	1	4	2	1	0	0	0	0	0	1	0	0	0		0	1	0	#NULL!	0	#NULL!	0	4	3	2	3	4	3	4	6	6	6	5	5	5	6	7	7	3	2	2	5	6	6	5.5	6	6
706	0	Romanian	Romania	1	8	2	2	0	0	0	0	0	1	0	0	0		0	2	0	#NULL!	2	1	0	4	0	0	1	2	4	4	6	5	5	4	4	4	3	3	3	4	4	4	4	4	4	4.25	4	4
707	0	Romanian	Romania	1	4	2	1	0	0	0	0	0	1	0	0	0		3	1	0	#NULL!	2	2	0	4	0	0	2	3	5	4	5	4	4	4	4	4	5	3	4	3	5	4	5	3	4	4.75	3.5	4
708	0	Romanian	Romania	0	2	3	2	0	0	0	0	0	1	0	0	0		3	2	0	#NULL!	2	1	0	4	4	4	1	3	7	6	6	3	4	3	3	4	4	4	4	1	1	1	7	7	7	5	4.25	4.75
709	0	Romanian	Romania	0	2	4	3	0	0	0	0	0	1	0	0	0		0	1	0	#NULL!	0	#NULL!	0	4	1	4	1	4	7	4	6	3	3	4	4	4	4	4	4	6	7	5	2	1	3	4	3	3.5
710	0	Romanian	Romania	0	2	3	1	0	0	0	0	0	1	0	0	0		0	1	2	1	0	#NULL!	0	4	0	0	7	4	4	1	3	3	4	3	3	4	3	3	4	1	2	2	7	6	6	4	3.75	4.5
711	0	Romanian	Romania	0	2	3	2	0	0	0	0	0	1	0	0	0		2	2	0	#NULL!	2	1	0	4	0	0	1	2	7	7	7	4	4	5	3	4	4	2	3	1	5	5	7	3	3	5.75	3	3.5
712	0	Romanian	Romania	0	2	2	1	0	0	0	0	0	1	0	0	0		0	1	0	#NULL!	2	2	0	4	0	0	7	1	1	1	7	7	7	7	7	7	4	4	4	1	1	1	7	7	7	6.25	6.25	6.25
713	0	Romanian	Romania	0	2	4	2	0	0	0	0	0	1	0	0	0		0	1	0	#NULL!	2	1	0	4	4	6	2	2	5	2	5	3	4	4	3	5	5	4	6	2	2	2	6	6	6	5	4	5.25
714	0	Romanian	Romania	1	2	4	2	0	0	0	0	0	1	0	0	0		0	1	0	#NULL!	2	4	0	4	0	0	4	4	4	4	4	4	4	4	4	4	4	4	4	4	4	4	4	4	4	4	4	4
715	0	Romanian	Romania	0	2	3	1	0	0	0	0	0	1	0	0	0		0	1	2	1	0	#NULL!	0	4	6	1	3	7	7	7	4	4	2	4	4	4	5	4	2	3	4	4	5	4	4	4.5	4	3
716	0	Romanian	Romania	1	1	2	2	0	0	0	0	0	1	0	0	0		0	1	0	#NULL!	0	#NULL!	1	4	2	1	6	6	5	6	5	5	5	3	3	3	4	6	7	5	6	4	3	2	4	3.75	4	4.75
717	0	Romanian	Romania	0	2	6	2	0	0	0	0	0	1	0	0	0		0	1	2	2	2	2	0	4	0	0	1	4	4	4	5	5	5	6	6	6	4	4	4	1	1	1	7	7	7	5.5	5.5	5.5
718	0	Romanian	Romania	0	2	2	1	0	0	0	0	0	1	0	0	0		0	1	0	#NULL!	1	1	0	4	0	0	1	4	4	4	5	4	6	7	3	4	3	3	3	2	4	3	6	4	5	5.25	3.5	4.5
719	1	Romanian	Romania	0	4	2	1	0	0	0	0	0	1	0	0	0		0	1	0	#NULL!	0	#NULL!	0	4	1	2	4	4	4	4	4	4	4	7	4	4	4	4	4	1	1	1	7	7	7	5.5	4.75	4.75
720	0	Romanian	Romania	0	2	2	1	0	0	0	0	0	1	0	0	0		0	1	0	#NULL!	0	#NULL!	0	4	3	3	4	4	4	4	4	4	4	4	4	4	4	4	4	1	1	1	7	7	7	4.75	4.75	4.75
721	0	Romanian	Romania	1	2	3	1	0	0	0	0	0	1	0	0	0		0	1	0	#NULL!	2	2	0	4	0	0	4	3	4	5	4	4	4	7	6	4	4	4	4	5	4	3	3	4	5	4.5	4.5	4.25
722	1	Romanian	Romania	0	2	2	2	0	0	0	0	0	1	0	0	0		0	1	0	#NULL!	2	2	0	4	3	1	4	4	7	7	5	1	4	7	1	4	3	1	6	4	7	5	4	1	3	4.75	1	4.25
723	0	Romanian	Romania	0	2	2	2	0	0	0	0	0	1	0	0	0		0	1	2	1	2	1	0	4	0	0	4	4	7	7	6	1	1	5	1	1	6	4	4	5	6	4	3	2	4	5	2	2.5
724	0	Romanian	Romania	1	2	3	1	0	0	0	0	0	1	0	0	0		0	1	0	#NULL!	0	#NULL!	1	4	0	0	7	4	6	6	4	3	5	3	3	4	4	4	4	4	4	4	4	4	4	3.75	3.5	4.25
725	1	Romanian	Romania	0	2	4	2	0	0	0	0	0	1	0	0	0		0	1	2	2	0	#NULL!	0	4	0	0	1	2	4	4	7	7	7	7	7	7	7	7	7	1	1	1	7	7	7	7	7	7
726	0	Romanian	Romania	1	2	2	1	0	0	0	0	0	1	0	0	0		0	1	0	#NULL!	0	#NULL!	0	4	1	4	1	4	7	4	5	2	4	4	4	4	4	2	5	3	6	4	5	2	4	4.5	2.5	4.25
727	0	Romanian	Romania	0	2	4	2	0	0	0	0	0	1	0	0	0		0	1	0	#NULL!	0	#NULL!	0	4	0	0	5	3	5	3	4	3	4	4	5	5	4	4	5	5	6	4	3	2	4	3.75	3.5	4.5
728	0	Romanian	Romania	1	2	4	1	0	0	0	0	0	1	0	0	0		0	2	0	#NULL!	0	#NULL!	0	4	0	0	3	1	4	4	7	5	6	4	4	4	7	4	6	1	1	1	7	7	7	6.25	5	5.75
729	0	Romanian	Romania	1	2	2	1	0	0	0	0	0	1	0	0	0		0	1	2	1	2	1	0	4	0	0	1	1	6	4	6	3	6	6	1	6	6	4	6	2	3	4	6	5	4	6	3.25	5.5
730	0	Romanian	Romania	0	2	4	2	0	0	0	0	0	1	0	0	0		0	1	0	#NULL!	2	1	1	4	1	5	5	7	7	7	4	4	4	4	4	4	4	4	5	4	4	5	4	4	3	4	4	4
731	0	Romanian	Romania	0	2	4	2	0	0	0	0	0	1	0	0	0		0	1	2	1	2	2	0	4	0	0	1	4	5	5	6	4	4	5	4	4	7	4	4	1	3	3	7	5	5	6.25	4.25	4.25
732	0	Romanian	Romania	1	8	3	2	0	0	0	0	0	1	0	0	0		0	1	2	3	2	3	0	4	4	1	1	7	4	6	3	6	4	2	7	3	1	6	3	6	1	5	2	7	3	2	6.5	3.25
733	0	Romanian	Romania	1	2	3	2	0	0	0	0	0	1	0	0	0		0	1	0	#NULL!	0	#NULL!	0	4	0	0	4	1	1	1	7	4	4	4	4	4	4	4	4	1	3	1	7	5	7	5.5	4.25	4.75
734	0	Romanian	Romania	1	3	3	1	0	0	0	0	0	1	0	0	0		0	1	0	#NULL!	1	2	0	4	0	0	1	4	6	4	7	7	7	7	7	7	7	7	7	1	1	1	7	7	7	7	7	7
735	0	Romanian	Romania	1	2	4	1	0	0	0	0	0	1	0	0	0		0	2	0	#NULL!	0	#NULL!	0	4	0	0	7	1	4	1	7	7	7	7	7	7	7	4	7	1	1	1	7	7	7	7	6.25	7
736	0	Romanian	Romania	1	8	4	1	0	0	0	0	0	1	0	0	0		0	1	0	#NULL!	1	2	1	4	6	7	7	2	4	3	6	3	7	7	4	7	4	2	7	2	2	1	6	6	7	5.75	3.75	7
737	0	Romanian	Romania	1	2	3	1	0	0	0	0	0	1	0	0	0		0	1	0	#NULL!	0	#NULL!	0	4	4	0	4	2	4	3	5	3	4	4	4	4	5	3	4	4	5	3	4	3	5	4.5	3.25	4.25
738	0	Romanian	Romania	1	2	3	2	0	0	0	0	0	1	0	0	0		0	1	0	#NULL!	0	#NULL!	0	4	2	4	2	4	5	5	5	2	3	5	3	4	7	3	5	2	4	3	6	4	5	5.75	3	4.25
739	0	Romanian	Romania	0	2	3	1	0	0	0	0	0	1	0	0	0		0	1	0	#NULL!	0	#NULL!	0	4	0	0	4	3	1	3	6	4	6	6	4	6	7	7	7	1	1	1	7	7	7	6.5	5.5	6.5
740	0	Romanian	Romania	1	2	2	2	0	0	0	0	0	1	0	0	0		0	1	0	#NULL!	0	#NULL!	0	4	0	0	4	4	4	4	4	4	4	4	4	4	4	4	4	4	4	4	4	4	4	4	4	4
741	0	Swedish	Sweden	1	9	4	1	0	0	0	0	0	1	0	0	0		2	3	0	#NULL!	0	#NULL!	0	4	4	4	4	5	5	5	4	4	4	4	4	4	4	4	4	4	4	4	4	4	4	4	4	4
742	0	Dutch	The Netherlands	1	1	4	2	0	0	0	0	0	1	0	0	0		0	3	0	#NULL!	0	#NULL!	0	4	4	4	5	4	6	4	7	7	7	5	5	5	3	3	3	1	1	1	7	7	7	5.5	5.5	5.5
743	0	Romanian	Romania	1	2	5	3	1	2	0	0	0	0	1	0	0		0	1	0	#NULL!	0	#NULL!	0	4	0	0	4	3	2	4	6	4	6	7	5	6	6	4	6	2	3	2	6	5	6	6.25	4.5	6
744	0	Romanian	Italy	1	2	2	2	1	1	0	0	0	0	1	0	0		0	4	0	#NULL!	0	#NULL!	0	4	1	4	4	4	4	4	4	4	4	5	2	7	4	3	7	4	3	7	4	5	1	4.25	3.5	4.75
745	0	Romanian	Romania	1	3	3	3	1	1	0	0	0	0	1	0	0		1	2	2	3	2	2	0	4	0	0	1	1	4	3	7	4	4	7	4	4	7	4	4	1	1	1	7	7	7	7	4.75	4.75
746	0	Romanian	Romania	0	6	2	2	0	0	0	0	0	0	1	0	0		0	1	0	#NULL!	1	4	3	4	7	1	1	1	1	1	7	7	7	7	7	7	7	7	7	1	1	1	7	7	7	7	7	7
747	0	Canadian	Canada	1	1	3	2	1	2	1	1	0	0	0	0	0		0	5	0	#NULL!	0	#NULL!	0	4	4	4	3	1	1	1	4	4	4	4	4	4	4	4	4	4	4	4	4	4	4	4	4	4
748	1	Romanian	China	1	2	5	3	1	1	1	1	0	0	0	0	0		0	2	0	#NULL!	0	#NULL!	0	4	3	1	7	4	5	4	7	7	7	5	5	5	4	4	4	1	1	1	7	7	7	5.75	5.75	5.75
749	1	Romanian	Romania	1	2	5	3	1	1	1	1	0	0	0	0	0		0	5	0	#NULL!	0	#NULL!	0	4	4	0	2	4	5	4	5	4	4	6	5	5	5	4	4	2	4	4	6	4	4	5.5	4.25	4.25
750	0	Romanian	Romania	1	2	2	3	1	3	0	0	1	0	0	0	0		1	2	2	1	2	1	0	4	1	5	4	4	5	4	4	4	4	4	4	4	4	4	4	2	2	2	6	6	6	4.5	4.5	4.5
751	0	Romanian	Romania	1	2	5	3	1	2	0	0	1	0	0	0	0		1	1	2	2	2	3	0	4	0	0	1	4	6	6	4	3	3	5	5	5	4	2	2	4	5	4	4	3	4	4.25	3.25	3.5
752	1	Romanian	USA	1	9	4	3	1	2	0	0	1	0	0	0	0		0	3	2	2	2	1	0	4	4	4	2	3	5	5	5	4	4	4	4	4	4	4	4	1	1	1	7	7	7	5	4.75	4.75
753	1	Hungarian	Romania	1	7	3	3	1	1	0	0	1	0	0	0	0		1	2	1	1	1	1	0	4	4	4	1	1	4	4	7	1	4	7	4	4	7	4	4	7	4	4	1	4	4	5.5	3.25	4
754	0	Romanian	Romania	1	10	5	1	0	0	0	0	1	0	0	0	0		1	1	2	4	2	4	3	4	4	4	2	4	5	7	4	3	2	4	2	1	4	3	1	6	5	5	2	3	3	3.5	2.75	1.75
755	0	Romanian	Romania	0	2	5	1	0	0	0	0	1	0	0	0	0		0	1	0	#NULL!	2	2	0	4	0	0	5	5	6	5	4	3	4	4	4	4	4	4	4	3	3	3	5	5	5	4.25	4	4.25
756	0	Romanian	Romania	1	2	4	3	0	0	0	0	1	0	0	0	0		1	4	2	4	2	2	0	4	0	0	6	3	5	5	6	4	5	6	5	5	6	5	5	2	2	2	6	6	6	6	5	5.25
757	0	Romanian	Germany	1	2	5	3	1	3	0	1	0	0	0	0	0		1	3	0	#NULL!	0	#NULL!	0	4	4	4	7	1	1	1	7	7	7	7	7	7	7	7	7	7	7	7	1	1	1	5.5	5.5	5.5
758	0	Romanian	Austria	0	2	4	3	1	2	0	1	0	0	0	0	0		0	2	0	#NULL!	0	#NULL!	0	4	4	1	4	1	4	1	4	4	4	4	4	4	4	4	4	1	1	1	7	7	7	4.75	4.75	4.75
759	0	Romanian	Ireland	1	2	3	3	1	2	0	1	0	0	0	0	0		0	4	0	#NULL!	0	#NULL!	0	4	4	4	4	1	1	1	7	7	7	4	4	4	7	6	7	1	1	1	7	7	7	6.25	6	6.25
760	1	Romanian	Romania	0	7	2	1	1	2	0	1	0	0	0	0	0		2	1	2	1	2	1	0	4	4	4	4	1	1	1	6	6	6	6	6	6	7	7	7	1	1	1	7	7	7	6.5	6.5	6.5
761	0	Romanian	Romania	1	2	6	3	1	2	0	1	0	0	0	0	0		0	3	0	#NULL!	0	#NULL!	1	4	4	4	1	5	5	5	7	7	7	6	6	6	6	6	6	1	1	1	7	7	7	6.5	6.5	6.5
762	0	Romanian	Romania	0	2	3	3	1	2	0	1	0	0	0	0	0		0	4	0	#NULL!	0	#NULL!	0	4	4	4	4	4	4	4	4	4	4	4	4	4	4	4	4	4	4	4	4	4	4	4	4	4
763	0	Romanian	Romania	1	10	5	3	1	2	0	1	0	0	0	0	0		0	3	0	#NULL!	0	#NULL!	0	4	4	0	5	7	1	4	4	7	7	1	7	4	1	4	4	7	1	1	1	7	7	1.75	6.25	5.5
764	1	Belgian	Belgium	1	1	5	5	1	1	0	1	0	0	0	0	0		0	3	0	#NULL!	2	2	0	4	4	0	5	4	5	4	6	6	6	6	5	5	6	5	6	1	1	1	7	7	7	6.25	5.75	6
765	0	Romanian	Romania	1	2	5	3	1	1	0	1	0	0	0	0	0		2	2	0	#NULL!	2	1	0	4	0	0	1	1	4	2	7	4	5	7	7	7	7	6	7	1	1	1	7	7	7	7	6	6.5
766	0	Romanian	Romania	0	2	5	3	1	1	0	1	0	0	0	0	0		0	2	0	#NULL!	2	2	0	4	4	4	4	2	5	5	7	6	6	7	7	7	6	6	6	1	2	2	7	6	6	6.75	6.25	6.25
767	0	Irish	Ireland	1	1	3	3	0	0	0	1	0	0	0	0	0		1	3	2	1	0	#NULL!	3	4	0	0	2	1	4	1	5	5	5	5	5	5	5	5	5	1	1	1	7	7	7	5.5	5.5	5.5
768	1	Polish	Poland	1	1	4	1	0	0	0	1	0	0	0	0	0		2	1	2	1	2	2	3	4	4	4	4	4	6	6	4	3	4	3	3	6	5	4	6	4	4	4	4	4	4	4	3.5	5
769	0	Romanian	Romania	0	2	4	2	0	0	0	1	0	0	0	0	0		2	1	2	3	2	2	0	4	2	5	5	4	7	6	6	6	7	6	6	6	6	5	6	3	2	2	5	6	6	5.75	5.75	6.25
770	1	Romanian	Romania	1	2	3	1	0	0	0	1	0	0	0	0	0		1	1	2	3	2	1	0	4	4	0	4	1	4	4	4	3	3	1	1	1	1	1	1	3	4	4	5	4	4	2.75	2.25	2.25
771	0	Romanian	Romania	1	2	2	5	0	0	0	1	0	0	0	0	0		0	2	0	#NULL!	0	#NULL!	0	4	4	4	4	4	4	4	4	4	4	4	4	4	4	4	4	4	4	4	4	4	4	4	4	4
772	0	Romanian	Romania	1	2	4	1	0	0	0	1	0	0	0	0	0		2	1	2	2	2	1	0	4	2	2	4	7	4	1	4	1	4	4	4	4	4	4	4	4	4	4	4	4	4	4	3.25	4
773	0	Romanian	Romania	1	2	4	4	0	0	0	1	0	0	0	0	0		0	1	0	#NULL!	0	#NULL!	0	4	0	0	1	4	4	4	6	4	6	7	6	7	6	6	6	2	3	3	6	5	5	6.25	5.25	6
774	0	Romanian	Romania	0	2	2	2	0	0	0	1	0	0	0	0	0		0	1	0	#NULL!	2	2	0	4	0	0	2	4	7	6	6	5	6	7	4	7	7	5	7	2	3	1	6	5	7	6.5	4.75	6.75
775	0	Romanian	Romania	0	2	4	3	0	0	0	1	0	0	0	0	0		0	2	0	#NULL!	0	#NULL!	0	4	1	4	4	4	4	4	7	7	7	7	7	7	7	7	7	4	4	4	4	4	4	6.25	6.25	6.25
776	0	Romanian	Romania	1	2	3	2	0	0	0	1	0	0	0	0	0		2	2	0	#NULL!	2	2	0	4	7	4	7	4	1	4	5	4	3	4	6	4	4	6	4	4	4	4	4	4	4	4.25	5	3.75
777	0	Romanian	Romania	0	3	3	3	0	0	0	1	0	0	0	0	0		0	1	2	2	2	2	0	4	0	0	7	1	2	2	7	6	6	6	6	6	7	7	7	1	1	1	7	7	7	6.75	6.5	6.5
778	1	Romanian	Romania	1	2	5	1	0	0	0	1	0	0	0	0	0		0	2	0	#NULL!	0	#NULL!	1	4	4	7	1	4	4	4	4	4	4	4	4	4	7	7	7	1	1	1	7	7	7	5.5	5.5	5.5
779	0	Romanian	Romania	0	2	4	3	0	0	0	1	0	0	0	0	0		2	1	2	4	2	4	0	4	4	1	4	4	7	5	5	3	4	5	4	4	4	3	4	5	6	5	3	2	3	4.25	3	3.75
780	0	Romanian	Romania	1	2	4	3	0	0	0	1	0	0	0	0	0		2	1	2	3	2	2	0	4	0	0	4	4	4	5	4	4	4	7	7	7	4	4	4	1	1	1	7	7	7	5.5	5.5	5.5
781	1	Romanian	Romania	1	2	5	3	0	0	0	1	0	0	0	0	0		0	2	0	#NULL!	0	#NULL!	1	4	4	0	1	1	1	1	5	5	6	5	5	6	5	5	6	2	2	2	6	6	6	5.25	5.25	6
782	0	Romanian	Romania	0	2	5	3	0	0	0	1	0	0	0	0	0		0	2	0	#NULL!	2	1	0	4	0	0	7	4	1	2	7	7	7	7	7	7	7	7	7	2	1	1	6	7	7	6.75	7	7
783	1	Romanian	Switzerland	1	2	5	1	0	0	0	1	0	0	0	0	0		0	6	0	#NULL!	0	#NULL!	0	4	5	1	5	3	5	4	5	5	6	5	5	5	6	5	5	2	2	2	6	6	6	5.5	5.25	5.5
784	0	Romanian	USA	1	2	2	1	0	0	0	1	0	0	0	0	0		1	1	1	3	1	2	0	4	4	4	3	4	3	4	5	4	5	4	4	4	5	4	5	5	4	5	3	4	3	4.25	4	4.25
785	1	Romanian	Romania	1	2	4	3	1	1	1	0	0	0	0	0	0		0	4	2	2	2	2	1	4	1	0	0	6	7	7	4	4	4	4	4	4	4	4	4	4	4	4	4	4	4	4	4	4
786	0	Romanian	Romania	1	2	4	3	1	3	1	0	0	0	0	0	0		0	1	0	#NULL!	0	#NULL!	0	4	4	0	4	4	7	7	6	4	5	7	7	7	4	4	6	2	2	1	6	6	7	5.75	5.25	6.25
787	0	Italian	Italy	1	8	6	3	1	1	1	0	0	0	0	0	0		0	5	0	#NULL!	0	#NULL!	0	4	4	0	1	4	6	5	7	1	3	5	4	4	4	4	4	4	4	4	4	4	4	5	3.25	3.75
788	1	Romanian	Romania	1	2	3	3	1	1	1	0	0	0	0	0	0		0	3	0	#NULL!	0	#NULL!	0	4	2	1	1	1	1	1	7	7	7	7	7	7	1	1	1	4	4	4	4	4	4	4.75	4.75	4.75
789	0	Irish	Ireland	1	1	3	3	1	5	1	0	0	0	0	0	0		3	5	1	1	0	#NULL!	0	4	5	4	1	5	6	4	4	1	4	4	4	4	4	4	4	4	4	4	4	4	4	4	3.25	4
790	0	Romanian	Romania	1	2	5	3	1	2	1	0	0	0	0	0	0		0	2	0	#NULL!	2	2	0	4	0	0	3	4	5	4	4	4	4	4	3	2	4	3	3	4	4	4	4	4	4	4	3.5	3.25
791	0	Romanian	Romania	1	2	5	3	1	2	1	0	0	0	0	0	0		0	3	0	#NULL!	2	3	0	4	0	0	1	1	7	5	6	3	5	5	4	4	6	4	5	2	3	2	6	5	6	5.75	4	5
792	0	Romanian	Romania	1	2	5	4	1	2	1	0	0	0	0	0	0		0	2	0	#NULL!	2	1	0	4	4	4	1	4	7	4	7	7	7	4	4	4	4	4	4	1	1	1	7	7	7	5.5	5.5	5.5
793	0	Romanian	Republic of Moldova	1	2	5	3	1	2	1	0	0	0	0	0	0		1	4	2	4	2	4	0	4	0	0	4	3	5	6	6	6	6	7	7	7	7	7	7	2	2	2	6	6	6	6.5	6.5	6.5
794	0	Romanian	Romania	1	9	2	3	1	2	1	0	0	0	0	0	0		0	1	1	1	0	#NULL!	1	4	1	4	7	1	3	1	7	7	7	7	7	7	7	7	7	1	1	1	7	7	7	7	7	7
795	1	Hungarian	Hungary	0	3	6	3	1	4	1	0	0	0	0	0	0		0	2	0	#NULL!	2	1	0	4	5	0	3	4	4	4	6	6	6	4	4	4	6	6	6	2	2	2	6	6	6	5.5	5.5	5.5
796	1	Romanian	Germany	1	3	2	3	1	4	1	0	0	0	0	0	0		0	5	0	#NULL!	0	#NULL!	1	4	4	4	4	4	5	4	4	4	4	4	4	4	4	4	4	4	4	4	4	4	4	4	4	4
797	1	Romanian	Republic of Moldova	1	2	4	3	1	4	1	0	0	0	0	0	0		2	3	2	2	2	2	1	4	4	7	3	4	5	6	5	5	5	6	6	6	4	4	4	1	1	1	7	7	7	5.5	5.5	5.5
798	0	Italian	Romania	1	2	6	4	1	3	1	0	0	0	0	0	0		3	4	0	#NULL!	2	4	1	4	4	4	1	1	6	4	6	4	4	6	4	4	6	2	4	2	4	4	6	4	4	6	3.5	4
799	0	Moldavian	Republic of Moldova	0	2	4	3	1	3	1	0	0	0	0	0	0		0	1	0	#NULL!	2	2	1	4	0	0	1	1	4	4	7	7	7	7	7	7	4	4	4	4	4	4	4	4	4	5.5	5.5	5.5
800	0	Polish	Republic of Moldova	1	2	6	4	1	3	1	0	0	0	0	0	0		1	1	2	2	2	2	0	4	4	0	0	4	6	6	7	7	7	4	4	4	4	3	3	4	4	4	4	4	4	4.75	4.5	4.5
801	0	Romanian	Ireland	1	2	3	3	1	3	1	0	0	0	0	0	0		3	5	1	2	0	#NULL!	0	4	4	4	1	3	6	6	6	6	7	6	7	7	7	7	7	1	1	1	7	7	7	6.5	6.75	7
802	0	Romanian	Republic of Moldova	1	2	6	3	1	3	1	0	0	0	0	0	0		0	2	0	#NULL!	0	#NULL!	0	4	4	1	1	4	4	4	4	4	4	4	4	4	4	4	4	4	4	4	4	4	4	4	4	4
803	0	Romanian	Romania	1	2	4	3	1	3	1	0	0	0	0	0	0		0	2	2	1	2	2	0	4	4	4	1	4	5	6	5	3	4	4	4	5	3	3	4	5	5	5	3	3	3	3.75	3.25	4
804	0	Romanian	Romania	1	2	5	3	1	3	1	0	0	0	0	0	0		0	3	0	#NULL!	0	#NULL!	0	4	4	4	1	4	4	4	6	6	6	7	7	7	6	6	6	1	1	1	7	7	7	6.5	6.5	6.5
805	0	Romanian	Romania	1	2	2	4	1	3	1	0	0	0	0	0	0		2	1	2	1	2	1	0	4	0	0	6	4	4	4	4	4	4	4	4	4	4	4	4	3	4	4	5	4	4	4.25	4	4
806	1	Romanian	Romania	1	2	4	3	1	3	1	0	0	0	0	0	0		0	4	0	#NULL!	0	#NULL!	1	4	1	4	2	6	2	4	4	5	5	3	3	3	2	4	3	6	5	5	2	3	3	2.75	3.75	3.5
807	1	Romanian	Romania	1	2	4	3	1	3	1	0	0	0	0	0	0		0	2	0	#NULL!	0	#NULL!	0	4	0	0	4	4	4	4	4	4	3	4	3	3	4	4	4	4	4	3	4	4	5	4	3.75	3.75
808	1	Romanian	USA	1	2	4	3	1	3	1	0	0	0	0	0	0		2	6	2	3	2	3	0	4	4	0	4	4	4	4	7	7	7	7	7	7	4	4	4	4	4	4	4	4	4	5.5	5.5	5.5
809	0	Romanian	USA	0	4	3	3	1	3	1	0	0	0	0	0	0		0	2	0	#NULL!	0	#NULL!	1	4	0	0	4	5	5	5	4	4	4	4	4	4	3	3	3	3	3	3	5	5	5	4	4	4
810	1	American	USA	1	1	2	3	1	2	1	0	0	0	0	0	0		0	2	0	#NULL!	0	#NULL!	1	4	0	0	4	2	2	2	4	4	4	4	4	4	4	4	4	1	1	1	7	7	7	4.75	4.75	4.75
811	0	Japanese	Canada	1	6	5	3	1	2	1	0	0	0	0	0	0		0	4	0	#NULL!	0	#NULL!	1	4	1	4	1	4	5	5	7	7	7	4	4	4	4	4	4	4	4	4	4	4	4	4.75	4.75	4.75
812	0	Bulgarian	Austria	1	2	5	4	1	2	1	0	0	0	0	0	0		3	5	0	#NULL!	2	1	0	4	0	0	0	4	6	5	5	1	4	4	4	4	5	2	5	2	5	3	6	3	5	5	2.5	4.5
813	0	British	United Kingdom	1	8	4	3	1	2	1	0	0	0	0	0	0		0	4	0	#NULL!	0	#NULL!	0	4	7	0	7	1	6	3	7	4	7	7	4	7	7	4	7	1	5	1	7	3	7	7	3.75	7
814	1	German	Germany	0	2	3	3	1	2	1	0	0	0	0	0	0		0	6	0	#NULL!	0	#NULL!	0	4	0	0	4	4	4	4	6	4	6	6	5	6	7	5	7	6	5	6	2	3	2	5.25	4.25	5.25
815	0	Hungarian	Hungary	1	1	5	1	1	2	1	0	0	0	0	0	0		0	2	0	#NULL!	0	#NULL!	0	4	4	4	4	7	7	7	4	4	4	5	3	5	4	4	4	4	4	4	4	4	4	4.25	3.75	4.25
816	1	Hungarian	Hungary	1	3	6	3	1	2	1	0	0	0	0	0	0		2	2	0	#NULL!	2	2	0	4	0	0	2	3	4	4	4	4	4	5	5	5	4	4	4	2	2	2	6	6	6	4.75	4.75	4.75
817	0	Hungarian	Romania	0	7	4	3	1	2	1	0	0	0	0	0	0		1	1	2	1	2	2	0	4	0	0	2	1	2	2	4	3	3	4	3	3	4	3	3	4	3	3	4	5	5	4	3.5	3.5
818	0	Hungarian	Romania	1	1	1	3	1	2	1	0	0	0	0	0	0		0	1	0	#NULL!	2	2	0	4	4	4	4	1	5	2	7	7	7	7	7	7	5	4	4	1	1	1	7	7	7	6.5	6.25	6.25
819	0	Moldavian	Republic of Moldova	1	2	4	3	1	2	1	0	0	0	0	0	0		2	1	2	1	2	1	0	4	1	0	1	2	6	4	5	4	5	5	4	5	4	4	4	5	5	6	3	3	2	4.25	3.75	4
820	0	Moldavian	Republic of Moldova	1	2	3	3	1	2	1	0	0	0	0	0	0		0	2	0	#NULL!	0	#NULL!	0	4	0	0	1	4	6	1	5	5	7	5	5	5	4	4	4	1	4	1	7	4	7	5.25	4.5	5.75
821	1	Hungarian	Romania	1	4	5	3	1	2	1	0	0	0	0	0	0		0	5	2	1	2	1	0	4	0	0	7	4	7	4	7	7	7	7	4	4	1	1	1	1	1	1	7	7	7	5.5	4.75	4.75
822	0	Moldavian	Republic of Moldova	1	2	4	3	1	2	1	0	0	0	0	0	0		0	1	1	2	1	2	0	4	1	0	1	2	7	4	7	7	7	4	7	7	7	5	7	1	2	1	7	6	7	6.25	6.25	7
823	0	Moldavian	Republic of Moldova	0	2	4	3	1	2	1	0	0	0	0	0	0		0	1	0	#NULL!	2	3	0	4	4	7	4	4	4	4	4	4	4	4	4	4	4	4	4	4	4	4	4	4	4	4	4	4
824	0	Polish	Poland	1	2	6	3	1	2	1	0	0	0	0	0	0		0	3	0	#NULL!	0	#NULL!	0	4	4	0	4	3	3	3	7	7	7	6	6	6	6	6	6	1	1	1	7	7	7	6.5	6.5	6.5
825	0	Romanian	Germany	1	2	5	3	1	2	1	0	0	0	0	0	0		2	6	2	1	2	1	0	4	4	0	4	1	1	1	4	4	4	7	7	7	4	4	4	1	1	1	7	7	7	5.5	5.5	5.5
826	0	Romanian	Ireland	1	2	2	3	1	2	1	0	0	0	0	0	0		0	3	0	#NULL!	0	#NULL!	0	4	0	0	4	1	1	1	7	7	7	5	1	4	4	4	4	1	3	2	7	5	6	5.75	4.25	5.25
827	0	Romanian	Ireland	1	2	4	2	1	2	1	0	0	0	0	0	0		0	5	0	#NULL!	2	1	0	4	4	4	5	1	1	1	7	7	7	7	7	7	7	7	7	1	1	1	7	7	7	7	7	7
828	0	Romanian	Republic of Moldova	0	2	6	3	1	2	1	0	0	0	0	0	0		0	1	0	#NULL!	0	#NULL!	1	4	4	0	4	4	5	3	4	4	5	4	4	4	4	4	4	3	3	2	5	5	6	4.25	4.25	4.75
829	1	Romanian	Romania	1	2	6	3	1	2	1	0	0	0	0	0	0		0	4	0	#NULL!	0	#NULL!	0	4	4	1	1	1	2	2	5	6	5	5	6	5	4	4	4	1	1	1	7	7	7	5.25	5.75	5.25
830	0	Romanian	Romania	1	1	5	3	1	2	1	0	0	0	0	0	0		0	2	0	#NULL!	0	#NULL!	0	4	0	0	4	1	4	1	7	6	7	7	6	7	7	7	7	1	1	1	7	7	7	7	6.5	7
831	0	Romanian	Romania	1	1	4	1	1	2	1	0	0	0	0	0	0		0	3	0	#NULL!	0	#NULL!	0	4	4	4	1	4	1	4	4	5	4	4	5	4	3	4	3	4	3	4	4	5	4	3.75	4.75	3.75
832	0	Romanian	Romania	1	2	5	3	1	2	1	0	0	0	0	0	0		0	2	0	#NULL!	0	#NULL!	0	4	4	4	4	2	4	3	6	6	6	4	4	4	5	5	5	1	1	1	7	7	7	5.5	5.5	5.5
833	1	Romanian	Romania	1	3	3	3	1	2	1	0	0	0	0	0	0		0	1	0	#NULL!	0	#NULL!	0	4	4	4	1	3	5	4	5	5	5	5	5	5	5	5	5	1	1	1	7	7	7	5.5	5.5	5.5
834	1	Romanian	Romania	1	2	6	3	1	2	1	0	0	0	0	0	0		0	3	0	#NULL!	0	#NULL!	0	4	4	4	1	3	5	4	7	7	7	4	4	4	6	6	6	2	2	2	6	6	6	5.75	5.75	5.75
835	0	Romanian	Romania	1	2	6	3	1	2	1	0	0	0	0	0	0		0	2	0	#NULL!	0	#NULL!	0	4	4	1	3	1	1	1	7	7	7	7	7	7	7	7	7	1	1	1	7	7	7	7	7	7
836	0	Romanian	Romania	1	2	6	3	1	2	1	0	0	0	0	0	0		0	2	0	#NULL!	0	#NULL!	0	4	4	4	4	5	7	7	4	3	3	4	4	4	4	4	4	4	4	4	4	4	4	4	3.75	3.75
837	0	Romanian	Romania	1	2	5	3	1	2	1	0	0	0	0	0	0		0	4	0	#NULL!	2	1	0	4	4	4	4	1	1	1	7	7	7	7	7	7	7	7	7	1	1	1	7	7	7	7	7	7
838	0	Romanian	Romania	0	2	4	3	1	2	1	0	0	0	0	0	0		0	2	2	1	2	1	0	4	4	1	1	4	4	4	6	5	5	5	5	4	4	4	4	2	2	2	6	6	6	5.25	5	4.75
839	0	Romanian	Romania	1	2	4	3	1	2	1	0	0	0	0	0	0		0	2	2	2	2	2	0	4	0	0	1	4	5	5	4	4	4	4	4	4	4	4	4	4	4	4	4	4	4	4	4	4
840	0	Romanian	Romania	1	2	6	3	1	2	1	0	0	0	0	0	0		2	6	2	4	2	4	0	4	4	4	4	2	5	3	7	6	6	7	7	7	6	4	5	1	2	2	7	6	6	6.75	5.75	6
841	0	Romanian	Romania	1	2	4	3	1	2	1	0	0	0	0	0	0		0	2	0	#NULL!	0	#NULL!	0	4	4	4	2	1	2	2	7	7	7	7	7	7	7	7	7	1	1	1	7	7	7	7	7	7
842	0	Romanian	Romania	1	2	6	3	1	2	1	0	0	0	0	0	0		0	3	0	#NULL!	0	#NULL!	0	4	5	1	4	4	5	4	5	4	4	5	3	3	4	4	4	1	1	1	7	7	7	5.25	4.5	4.5
843	0	Romanian	Romania	1	9	5	3	1	2	1	0	0	0	0	0	0		0	3	2	1	2	1	1	4	4	0	6	4	7	7	4	3	3	4	3	3	4	3	3	4	4	4	4	4	4	4	3.25	3.25
844	0	Romanian	Romania	1	2	4	3	1	2	1	0	0	0	0	0	0		0	2	0	#NULL!	0	#NULL!	0	4	4	4	2	4	5	5	6	5	5	6	5	5	5	5	5	1	1	1	7	7	7	6	5.5	5.5
845	0	Romanian	Romania	1	2	6	3	1	2	1	0	0	0	0	0	0		0	2	0	#NULL!	0	#NULL!	0	4	1	0	1	4	5	5	7	7	7	4	3	4	6	5	6	1	1	1	7	7	7	6	5.5	6
846	0	Romanian	Romania	1	2	5	3	1	2	1	0	0	0	0	0	0		0	4	0	#NULL!	2	2	0	4	0	0	4	1	1	1	7	7	7	7	7	7	7	7	7	1	1	1	7	7	7	7	7	7
847	0	Romanian	Romania	1	2	6	4	1	2	1	0	0	0	0	0	0		0	2	0	#NULL!	2	1	0	4	0	0	7	4	4	4	4	4	4	4	4	4	3	3	3	2	2	2	6	6	6	4.25	4.25	4.25
848	0	Romanian	Romania	1	2	3	3	1	2	1	0	0	0	0	0	0		3	2	2	1	0	#NULL!	1	4	0	0	4	4	4	4	4	4	4	7	7	7	7	7	7	1	1	1	7	7	7	6.25	6.25	6.25
849	0	Romanian	Romania	1	2	6	3	1	2	1	0	0	0	0	0	0		3	3	0	#NULL!	0	#NULL!	0	4	1	0	2	5	2	4	6	6	6	6	6	6	6	6	6	1	1	1	7	7	7	6.25	6.25	6.25
850	0	Romanian	Romania	1	2	5	3	1	2	1	0	0	0	0	0	0		2	2	2	2	2	2	1	4	0	0	4	4	6	5	6	5	6	6	6	6	4	4	4	4	4	4	4	4	4	5	4.75	5
851	0	Romanian	Romania	1	2	3	1	1	2	1	0	0	0	0	0	0		3	2	0	#NULL!	0	#NULL!	1	4	1	4	2	3	4	5	4	4	4	4	5	6	4	4	4	4	4	4	4	4	4	4	4.25	4.5
852	0	Romanian	Romania	1	2	4	4	1	2	1	0	0	0	0	0	0		0	3	0	#NULL!	0	#NULL!	0	4	1	0	1	7	7	7	4	4	4	4	4	4	3	3	3	1	1	1	7	7	7	4.5	4.5	4.5
853	1	Romanian	Romania	1	2	5	3	1	2	1	0	0	0	0	0	0		0	6	0	#NULL!	0	#NULL!	0	4	3	1	2	4	6	5	6	5	4	4	4	4	2	4	4	2	4	4	6	4	4	4.5	4.25	4
854	0	Romanian	Romania	1	2	4	3	1	2	1	0	0	0	0	0	0		0	5	0	#NULL!	0	#NULL!	0	4	4	4	3	4	5	5	5	5	5	5	5	5	5	5	5	3	3	3	5	5	5	5	5	5
855	0	Romanian	Romania	1	4	4	3	1	2	1	0	0	0	0	0	0		2	2	2	1	2	1	0	4	4	1	4	1	2	2	4	3	3	4	3	3	4	3	3	4	4	4	4	4	4	4	3.25	3.25
856	1	Romanian	Romania	1	2	6	3	1	2	1	0	0	0	0	0	0		0	2	0	#NULL!	0	#NULL!	0	4	4	4	4	2	4	4	5	3	3	4	4	4	4	4	4	4	4	4	4	4	4	4.25	3.75	3.75
857	0	Romanian	Romania	1	1	6	3	1	2	1	0	0	0	0	0	0		3	3	0	#NULL!	2	1	0	4	4	5	2	1	1	1	4	4	4	5	5	5	5	5	5	3	3	3	5	5	5	4.75	4.75	4.75
858	0	Romanian	Romania	1	2	5	3	1	2	1	0	0	0	0	0	0		0	2	2	1	2	1	0	4	0	0	1	4	7	6	4	1	2	4	4	4	4	2	3	7	7	6	1	1	2	3.25	2	2.75
859	1	Romanian	Romania	1	2	5	3	1	2	1	0	0	0	0	0	0		0	3	2	1	2	1	0	4	4	1	1	4	4	4	6	4	4	4	4	4	6	4	4	1	4	4	7	4	4	5.75	4	4
860	0	Romanian	Romania	0	2	4	3	1	2	1	0	0	0	0	0	0		0	2	0	#NULL!	0	#NULL!	0	4	0	0	1	4	4	4	5	4	4	4	4	4	2	2	2	1	1	1	7	7	7	4.5	4.25	4.25
861	1	Romanian	Romania	0	2	6	3	1	2	1	0	0	0	0	0	0		0	3	0	#NULL!	0	#NULL!	0	4	4	1	1	4	4	4	5	4	4	4	4	4	6	5	5	2	2	2	6	6	6	5.25	4.75	4.75
862	1	Romanian	Romania	1	2	5	3	1	2	1	0	0	0	0	0	0		2	2	0	#NULL!	2	2	0	4	4	1	1	4	7	6	7	5	5	7	5	5	7	4	4	1	1	1	7	7	7	7	5.25	5.25
863	1	Romanian	Romania	1	2	4	3	1	2	1	0	0	0	0	0	0		0	2	0	#NULL!	0	#NULL!	0	4	4	4	1	4	4	4	7	7	7	4	4	4	4	4	4	4	4	4	4	4	4	4.75	4.75	4.75
864	0	Romanian	Romania	1	2	5	3	1	2	1	0	0	0	0	0	0		2	2	0	#NULL!	0	#NULL!	0	4	0	0	5	1	4	5	4	4	4	4	4	4	3	2	3	4	4	5	4	4	3	3.75	3.5	3.5
865	1	Romanian	Romania	1	2	6	3	1	2	1	0	0	0	0	0	0		0	6	2	1	2	1	0	4	7	0	7	4	4	4	5	5	5	4	4	4	7	7	7	1	2	1	7	6	7	5.75	5.5	5.75
866	0	Romanian	Romania	1	2	6	3	1	2	1	0	0	0	0	0	0		0	3	0	#NULL!	0	#NULL!	1	4	4	0	0	1	1	1	7	3	2	7	7	7	7	7	7	5	5	5	3	3	3	6	5	4.75
867	1	Romanian	Romania	1	2	5	3	1	2	1	0	0	0	0	0	0		0	5	2	1	2	1	1	4	4	4	4	1	4	1	6	4	4	4	1	4	4	4	4	1	4	2	7	4	6	5.25	3.25	4.5
868	0	Romanian	Romania	1	2	5	3	1	2	1	0	0	0	0	0	0		2	2	0	#NULL!	0	#NULL!	0	4	0	0	1	4	7	6	6	1	4	5	4	5	5	5	5	4	4	5	4	4	3	5	3.5	4.25
869	0	Romanian	USA	1	2	2	3	1	2	1	0	0	0	0	0	0		1	1	1	2	1	1	0	4	4	4	2	4	2	4	4	4	4	4	4	4	4	4	4	4	4	4	4	4	4	4	4	4
870	1	Slovak	Slovakia	1	1	3	3	1	2	1	0	0	0	0	0	0		0	3	0	#NULL!	0	#NULL!	0	4	5	4	4	4	5	4	6	6	6	5	7	5	5	5	5	2	2	2	6	6	6	5.5	6	5.5
871	1	Romanian	USA	1	1	5	3	1	2	1	0	0	0	0	0	0		0	6	0	#NULL!	0	#NULL!	0	4	0	0	4	1	2	1	7	6	7	7	7	7	5	3	5	2	2	2	6	6	6	6.25	5.5	6.25
872	1	American	USA	0	5	4	3	1	1	1	0	0	0	0	0	0		0	4	0	#NULL!	0	#NULL!	1	4	7	4	1	1	1	4	5	5	5	5	5	5	5	5	5	5	5	5	3	3	3	4.5	4.5	4.5
873	1	American	USA	0	3	3	3	1	1	1	0	0	0	0	0	0		0	6	0	#NULL!	0	#NULL!	0	4	5	4	3	2	2	2	5	5	5	5	4	4	5	5	5	2	2	2	6	6	6	5.25	5	5
874	1	Hungarian	Romania	1	2	5	3	1	1	1	0	0	0	0	0	0		0	6	0	#NULL!	0	#NULL!	0	4	4	0	1	1	2	1	7	7	7	7	7	7	7	7	7	1	1	1	7	7	7	7	7	7
875	0	Hungarian	Hungary	0	10	6	2	1	1	1	0	0	0	0	0	0		0	3	0	#NULL!	0	#NULL!	0	4	4	0	6	2	2	2	6	6	6	7	7	7	7	7	7	1	1	1	7	7	7	6.75	6.75	6.75
876	0	Hungarian	Romania	1	1	4	4	1	1	1	0	0	0	0	0	0		0	2	0	#NULL!	0	#NULL!	1	4	4	4	1	3	4	2	4	4	5	5	5	4	4	4	5	1	1	1	7	7	7	5	5	5.25
877	0	Moldavian	Republic of Moldova	1	2	4	3	1	1	1	0	0	0	0	0	0		1	1	2	2	2	2	0	4	1	0	4	4	6	5	6	6	6	4	4	4	5	4	4	2	2	2	6	6	6	5.25	5	5
878	0	Romanian	Romania	1	1	5	4	1	1	1	0	0	0	0	0	0		0	2	2	1	2	1	1	4	0	0	1	1	4	7	4	4	4	4	4	4	4	4	4	2	2	2	6	6	6	4.5	4.5	4.5
879	1	Romanian	Denmark	1	2	6	4	1	1	1	0	0	0	0	0	0		2	5	0	#NULL!	0	#NULL!	0	4	0	0	5	4	7	4	4	1	4	1	1	4	1	1	1	7	7	7	1	1	1	1.75	1	2.5
880	0	Romanian	Romania	1	1	5	3	1	1	1	0	0	0	0	0	0		2	2	2	2	2	2	0	4	1	4	1	4	7	4	2	1	1	2	1	1	1	1	1	4	4	4	4	4	4	2.25	1.75	1.75
881	1	Romanian	Romania	1	2	4	3	1	1	1	0	0	0	0	0	0		3	3	0	#NULL!	0	#NULL!	0	4	1	4	1	1	4	4	7	5	5	7	5	5	6	5	5	1	1	1	7	7	7	6.75	5.5	5.5
882	0	Romanian	Romania	1	2	2	3	1	1	1	0	0	0	0	0	0		2	3	2	1	2	1	0	4	0	0	4	1	1	1	4	4	4	1	1	1	1	1	1	4	4	4	4	4	4	2.5	2.5	2.5
883	0	Romanian	Romania	1	2	6	3	1	1	1	0	0	0	0	0	0		0	2	0	#NULL!	0	#NULL!	0	4	0	0	4	2	5	4	4	4	4	4	4	4	4	4	4	3	3	3	5	5	5	4.25	4.25	4.25
884	0	Romanian	Romania	1	2	4	3	1	1	1	0	0	0	0	0	0		3	2	0	#NULL!	0	#NULL!	0	4	4	4	4	1	3	1	7	6	7	6	6	6	7	7	7	1	1	1	7	7	7	6.75	6.5	6.75
885	0	Romanian	Romania	0	2	5	4	1	1	1	0	0	0	0	0	0		1	2	2	2	2	2	0	4	0	0	1	1	4	4	7	4	7	4	4	4	7	4	4	1	4	4	7	4	4	6.25	4	4.75
886	0	Romanian	Romania	1	2	5	4	1	1	1	0	0	0	0	0	0		0	2	0	#NULL!	0	#NULL!	1	4	1	4	4	4	6	6	4	4	4	4	5	5	4	4	4	4	4	4	4	4	4	4	4.25	4.25
887	0	Romanian	Romania	1	2	5	3	1	1	1	0	0	0	0	0	0		0	4	0	#NULL!	0	#NULL!	0	4	4	4	4	4	4	4	5	4	4	6	5	6	4	4	4	1	1	1	7	7	7	5.5	5	5.25
888	0	Romanian	Romania	1	2	4	3	1	1	1	0	0	0	0	0	0		2	2	2	1	2	3	0	4	4	4	1	1	1	1	6	6	6	7	7	7	6	6	6	1	1	1	7	7	7	6.5	6.5	6.5
889	0	Romanian	Romania	1	2	5	3	1	1	1	0	0	0	0	0	0		0	2	0	#NULL!	0	#NULL!	0	4	4	4	4	3	4	4	5	5	5	6	6	6	4	4	4	1	1	1	7	7	7	5.5	5.5	5.5
890	1	Romanian	Romania	0	2	4	3	1	1	1	0	0	0	0	0	0		0	3	0	#NULL!	0	#NULL!	0	4	4	1	4	4	4	4	4	4	4	4	4	4	4	4	4	2	2	2	6	6	6	4.5	4.5	4.5
891	1	Romanian	Romania	1	10	5	3	1	1	1	0	0	0	0	0	0		0	4	0	#NULL!	1	4	0	4	4	1	1	1	3	3	7	7	7	7	7	7	7	7	7	2	2	2	6	6	6	6.75	6.75	6.75
892	1	Romanian	Romania	1	2	6	3	1	1	1	0	0	0	0	0	0		0	4	0	#NULL!	0	#NULL!	0	4	4	4	1	4	6	4	4	4	4	4	4	4	3	3	3	3	3	3	5	5	5	4	4	4
893	0	Romanian	Romania	1	2	5	3	1	1	1	0	0	0	0	0	0		1	2	2	1	2	1	1	4	4	4	4	7	7	7	4	4	4	4	4	4	4	4	4	1	1	1	7	7	7	4.75	4.75	4.75
894	0	Romanian	Romania	1	2	4	3	1	1	1	0	0	0	0	0	0		0	3	0	#NULL!	2	3	1	4	4	7	1	1	4	4	7	4	4	7	4	4	7	1	4	1	1	1	7	7	7	7	4	4.75
895	0	Romanian	Romania	1	2	4	3	1	1	1	0	0	0	0	0	0		0	2	0	#NULL!	2	1	0	4	1	4	1	1	1	1	6	6	6	6	6	6	7	7	7	1	1	1	7	7	7	6.5	6.5	6.5
896	0	Romanian	Romania	1	2	4	2	1	1	1	0	0	0	0	0	0		0	2	0	#NULL!	2	3	0	4	4	0	4	2	3	3	6	6	6	6	6	6	7	7	7	1	1	1	7	7	7	6.5	6.5	6.5
897	0	Romanian	Romania	1	2	5	2	1	1	1	0	0	0	0	0	0		1	2	2	2	0	#NULL!	0	4	1	0	1	4	5	3	6	4	7	6	4	7	6	5	6	2	4	1	6	4	7	6	4.25	6.75
898	0	Romanian	Romania	1	2	4	3	1	1	1	0	0	0	0	0	0		0	2	0	#NULL!	1	1	0	4	4	4	1	4	4	4	4	4	4	5	6	6	6	6	6	1	1	1	7	7	7	5.5	5.75	5.75
899	0	Romanian	Romania	1	2	5	3	1	1	1	0	0	0	0	0	0		0	5	0	#NULL!	0	#NULL!	0	4	0	0	4	3	4	4	6	5	6	4	4	4	5	5	5	2	2	2	6	6	6	5.25	5	5.25
900	0	Romanian	Romania	1	2	5	3	1	1	1	0	0	0	0	0	0		0	4	0	#NULL!	0	#NULL!	0	4	5	0	1	1	1	1	4	4	4	4	4	4	3	3	3	1	1	1	7	7	7	4.5	4.5	4.5
901	0	Romanian	Romania	1	2	4	3	1	1	1	0	0	0	0	0	0		1	2	2	4	2	4	0	4	0	0	1	4	1	6	5	5	5	4	5	4	4	4	4	6	6	6	2	2	2	3.75	4	3.75
902	0	Romanian	Romania	1	1	3	3	1	1	1	0	0	0	0	0	0		1	2	0	#NULL!	2	3	0	4	4	0	4	1	4	4	7	7	7	7	7	7	7	7	7	7	7	7	1	1	1	5.5	5.5	5.5
903	0	Romanian	Romania	1	2	6	4	1	1	1	0	0	0	0	0	0		0	3	0	#NULL!	0	#NULL!	0	4	0	0	2	2	4	4	6	6	6	6	6	6	6	6	6	1	1	1	7	7	7	6.25	6.25	6.25
904	0	Romanian	Romania	1	2	6	3	1	1	1	0	0	0	0	0	0		2	3	0	#NULL!	0	#NULL!	0	4	0	0	1	4	4	4	4	4	4	4	4	4	4	4	4	4	4	4	4	4	4	4	4	4
905	0	Romanian	Romania	1	2	5	3	1	1	1	0	0	0	0	0	0		1	1	2	1	2	1	1	4	0	0	3	5	7	6	4	4	5	6	4	5	5	4	5	3	3	2	5	5	6	5	4.25	5.25
906	0	Romanian	Romania	1	2	2	3	1	1	1	0	0	0	0	0	0		0	4	0	#NULL!	0	#NULL!	0	4	1	4	4	2	3	3	6	5	5	6	5	5	7	6	6	2	2	2	6	6	6	6.25	5.5	5.5
907	1	Romanian	Romania	1	2	4	2	1	1	1	0	0	0	0	0	0		0	4	0	#NULL!	0	#NULL!	0	4	6	6	1	4	7	4	7	7	7	7	7	7	7	7	7	1	1	1	7	7	7	7	7	7
908	0	Romanian	Romania	1	2	6	4	1	1	1	0	0	0	0	0	0		3	4	0	#NULL!	0	#NULL!	0	4	0	0	1	2	4	4	4	4	4	4	4	4	4	4	4	4	4	4	4	4	4	4	4	4
909	0	Romanian	Romania	1	2	6	4	1	1	1	0	0	0	0	0	0		2	4	2	2	2	2	0	4	4	4	1	7	1	3	5	5	5	5	5	5	5	5	5	1	1	1	7	7	7	5.5	5.5	5.5
910	1	Romanian	Romania	0	2	4	4	1	1	1	0	0	0	0	0	0		2	2	2	4	2	4	0	4	1	4	4	3	4	3	5	5	5	5	5	5	5	5	5	1	1	1	7	7	7	5.5	5.5	5.5
911	0	Romanian	Romania	1	2	5	3	1	1	1	0	0	0	0	0	0		0	2	0	#NULL!	2	2	0	4	4	1	4	5	7	5	4	3	4	4	5	4	4	4	4	1	1	1	7	7	7	4.75	4.75	4.75
912	0	Romanian	Romania	0	2	4	3	1	1	1	0	0	0	0	0	0		3	2	0	#NULL!	0	#NULL!	0	4	0	4	4	4	7	4	5	4	4	4	4	4	4	4	4	1	3	1	7	5	7	5	4.25	4.75
913	0	Romanian	Romania	1	2	6	3	1	1	1	0	0	0	0	0	0		0	3	0	#NULL!	0	#NULL!	0	4	0	0	2	4	5	6	6	6	6	4	4	4	1	1	1	1	1	1	7	7	7	4.5	4.5	4.5
914	0	Romanian	Romania	1	2	5	4	1	1	1	0	0	0	0	0	0		0	5	0	#NULL!	0	#NULL!	0	4	4	5	7	3	5	5	6	4	4	6	4	4	6	4	4	1	4	4	7	4	4	6.25	4	4
915	0	Romanian	Romania	1	2	6	3	1	1	1	0	0	0	0	0	0		0	2	0	#NULL!	2	1	0	4	0	0	6	2	3	5	6	6	6	4	6	6	4	5	6	1	2	1	7	6	7	5.25	5.75	6.25
916	0	Romanian	Romania	1	2	4	3	1	1	1	0	0	0	0	0	0		1	1	2	3	2	3	0	4	0	0	1	4	7	4	5	4	4	4	4	4	4	4	4	4	4	4	4	4	4	4.25	4	4
917	0	Romanian	Spain	1	2	3	2	1	1	1	0	0	0	0	0	0		0	5	0	#NULL!	2	1	0	4	4	4	4	1	4	1	5	5	6	4	4	4	6	6	6	1	1	1	7	7	7	5.5	5.5	5.75
918	0	Romanian	United Kingdom	1	10	4	3	1	1	1	0	0	0	0	0	0		0	3	0	#NULL!	0	#NULL!	0	4	1	0	4	1	4	4	4	3	4	4	4	4	2	1	2	4	5	3	4	3	5	3.5	2.75	3.75
919	0	Romanian	USA	0	1	5	3	1	1	1	0	0	0	0	0	0		0	6	0	#NULL!	0	#NULL!	0	4	0	0	4	1	4	2	6	4	6	5	5	5	6	5	6	1	3	1	7	5	7	6	4.75	6
920	0	American	USA	1	2	5	3	0	0	1	0	0	0	0	0	0		2	5	2	1	2	1	0	4	4	4	1	4	6	5	5	5	5	3	5	4	3	3	3	5	5	5	3	3	3	3.5	4	3.75
921	1	American	USA	0	8	6	3	0	0	1	0	0	0	0	0	0		0	6	0	#NULL!	0	#NULL!	0	4	4	4	3	4	5	5	5	4	4	5	5	5	5	4	4	2	3	3	6	5	5	5.25	4.5	4.5
922	1	American	USA	1	2	6	1	0	0	1	0	0	0	0	0	0		0	6	1	1	0	#NULL!	0	4	2	4	3	4	5	4	6	6	6	6	6	6	6	6	6	2	3	2	6	5	6	6	5.75	6
923	1	Arabic	Austria	1	6	5	1	0	0	1	0	0	0	0	0	0		0	4	1	4	2	1	0	4	0	0	1	5	3	3	4	4	5	4	4	5	4	7	4	4	6	5	4	2	3	4	4.25	4.25
924	0	Japanese	Philippines	1	4	4	1	0	0	1	0	0	0	0	0	0		0	2	0	#NULL!	2	2	0	4	0	0	4	4	3	2	3	3	3	4	4	4	4	4	4	4	4	4	4	4	4	3.75	3.75	3.75
925	0	Australian	Austria	1	9	6	3	0	0	1	0	0	0	0	0	0		3	6	0	#NULL!	0	#NULL!	0	4	4	4	3	2	4	3	7	6	6	5	6	5	4	3	3	1	1	1	7	7	7	5.75	5.5	5.25
926	1	British	United Kingdom	1	3	5	3	0	0	1	0	0	0	0	0	0		2	5	2	4	2	4	0	4	5	5	1	5	1	5	5	7	5	4	7	3	5	7	5	5	1	5	3	7	3	4.25	7	4
927	1	Hungarian	Romania	1	2	4	4	0	0	1	0	0	0	0	0	0		2	3	2	2	2	2	0	4	0	0	1	4	1	7	4	4	4	1	1	1	5	5	5	1	1	1	7	7	7	4.25	4.25	4.25
928	1	Belgian	Belgium	1	9	5	1	0	0	1	0	0	0	0	0	0		2	5	2	4	2	4	0	4	1	0	6	1	2	2	7	5	6	4	4	4	7	7	7	1	1	1	7	7	7	6.25	5.75	6
929	0	Australian	Austria	1	9	4	2	0	0	1	0	0	0	0	0	0		2	4	2	1	2	2	0	4	1	0	5	2	2	3	6	5	5	6	4	6	5	6	6	2	4	2	6	4	6	5.75	4.75	5.75
930	0	Hungarian	Romania	1	1	4	2	0	0	1	0	0	0	0	0	0		2	2	2	1	0	#NULL!	0	4	0	0	1	2	2	2	6	6	6	6	7	7	6	6	6	1	1	1	7	7	7	6.25	6.5	6.5
931	0	Hungarian	Romania	1	3	5	2	0	0	1	0	0	0	0	0	0		0	3	1	1	0	#NULL!	0	4	0	0	1	4	5	5	7	7	7	6	6	6	6	6	6	1	1	1	7	7	7	6.5	6.5	6.5
932	1	Moldavian	Republic of Moldova	1	8	3	2	0	0	1	0	0	0	0	0	0		0	2	0	#NULL!	0	#NULL!	0	4	5	0	1	1	5	5	5	4	4	4	4	4	6	4	4	1	1	1	7	7	7	5.5	4.75	4.75
933	1	Moldavian	Republic of Moldova	1	2	3	1	0	0	1	0	0	0	0	0	0		1	1	2	1	0	#NULL!	0	4	4	0	1	4	4	4	4	4	4	4	4	4	4	4	4	1	1	1	7	7	7	4.75	4.75	4.75
934	1	Vietnamese	Vietnam	1	7	4	1	0	0	1	0	0	0	0	0	0		0	3	2	2	2	2	0	4	1	0	1	4	4	4	4	4	4	6	6	6	4	4	4	4	4	4	4	4	4	4.5	4.5	4.5
935	0	Romanian	Romania	1	2	4	1	0	0	1	0	0	0	0	0	0		1	1	2	1	0	#NULL!	3	4	0	0	1	1	1	1	7	4	4	4	4	4	4	4	4	1	1	1	7	7	7	5.5	4.75	4.75
936	1	Romanian	Belgium	1	2	5	1	0	0	1	0	0	0	0	0	0		0	5	0	#NULL!	2	2	0	4	1	0	7	1	4	4	7	7	7	6	7	7	7	6	6	1	1	1	7	7	7	6.75	6.75	6.75
937	1	Romanian	Belgium	1	1	5	2	0	0	1	0	0	0	0	0	0		0	6	0	#NULL!	0	#NULL!	0	4	4	0	7	2	4	4	7	7	7	4	4	4	7	7	7	1	1	1	7	7	7	6.25	6.25	6.25
938	1	Romanian	Romania	1	2	4	1	0	0	1	0	0	0	0	0	0		0	4	0	#NULL!	0	#NULL!	0	4	4	0	4	1	1	1	7	7	7	7	7	7	7	7	7	1	1	1	7	7	7	7	7	7
939	0	Romanian	Spain	1	8	5	3	0	0	1	0	0	0	0	0	0		3	4	0	#NULL!	0	#NULL!	1	4	4	7	4	1	4	4	4	4	4	6	5	6	6	5	6	2	2	2	6	6	6	5.5	5	5.5
940	0	Romanian	Germany	1	2	3	2	0	0	1	0	0	0	0	0	0		0	4	0	#NULL!	0	#NULL!	0	4	1	6	4	4	6	4	4	1	2	4	4	4	1	1	1	1	1	1	7	7	7	4	3.25	3.5
941	0	Romanian	Germany	0	2	3	2	0	0	1	0	0	0	0	0	0		0	5	0	#NULL!	0	#NULL!	0	4	4	0	4	1	3	4	4	4	5	5	6	6	5	5	6	1	1	1	7	7	7	5.25	5.5	6
942	0	Romanian	Ireland	1	2	5	2	0	0	1	0	0	0	0	0	0		0	5	2	1	2	1	0	4	5	0	7	4	6	4	6	4	5	4	5	4	7	6	6	5	5	5	3	3	3	5	4.5	4.5
943	0	Romanian	Ireland	1	2	6	3	0	0	1	0	0	0	0	0	0		0	3	0	#NULL!	0	#NULL!	0	4	5	6	2	3	4	3	5	5	5	5	5	5	5	5	5	4	4	4	4	4	4	4.75	4.75	4.75
944	0	Romanian	Norway	1	2	5	2	0	0	1	0	0	0	0	0	0		0	6	0	#NULL!	0	#NULL!	0	4	5	6	1	4	5	5	6	5	5	6	6	6	5	5	5	1	1	1	7	7	7	6	5.75	5.75
945	1	Romanian	Republic of Moldova	0	2	2	1	0	0	1	0	0	0	0	0	0		1	1	2	4	2	3	0	4	4	0	1	4	6	6	6	5	7	6	6	6	7	7	7	6	6	6	2	2	2	5.25	5	5.5
946	0	Romanian	Romania	1	2	5	3	0	0	1	0	0	0	0	0	0		0	2	0	#NULL!	2	1	0	4	0	0	1	4	7	7	4	1	2	4	4	4	1	1	1	7	7	7	1	1	1	2.5	1.75	2
947	0	Romanian	Romania	1	2	5	2	0	0	1	0	0	0	0	0	0		2	2	2	1	2	1	0	4	1	3	1	1	1	1	6	6	7	6	6	6	6	6	6	1	2	1	7	6	7	6.25	6	6.5
948	1	Romanian	Romania	1	2	4	2	0	0	1	0	0	0	0	0	0		0	6	2	1	2	1	3	4	0	0	2	4	6	4	7	7	7	6	6	6	7	4	4	1	3	3	7	5	5	6.75	5.5	5.5
949	0	Romanian	Romania	0	7	5	1	0	0	1	0	0	0	0	0	0		3	1	0	#NULL!	2	1	0	4	4	4	1	4	4	4	1	1	1	1	1	1	3	3	3	3	3	3	5	5	5	2.5	2.5	2.5
950	1	Romanian	Romania	1	3	5	3	0	0	1	0	0	0	0	0	0		0	2	0	#NULL!	2	1	0	4	0	0	1	1	3	3	6	6	6	6	6	6	7	7	7	1	1	1	7	7	7	6.5	6.5	6.5
951	1	Romanian	Romania	1	2	5	1	0	0	1	0	0	0	0	0	0		0	2	0	#NULL!	0	#NULL!	0	4	4	4	4	1	2	1	5	5	5	4	4	4	4	4	4	1	1	1	7	7	7	5	5	5
952	0	Romanian	Romania	1	2	5	1	0	0	1	0	0	0	0	0	0		0	2	0	#NULL!	0	#NULL!	0	4	0	0	1	3	4	3	5	4	5	4	5	5	5	4	5	2	3	2	6	5	6	5	4.5	5.25
953	0	Romanian	Romania	1	3	4	1	0	0	1	0	0	0	0	0	0		0	5	0	#NULL!	0	#NULL!	0	4	2	2	2	4	4	4	4	4	5	7	7	7	7	7	7	1	1	1	7	7	7	6.25	6.25	6.5
954	0	Romanian	Romania	1	2	3	2	0	0	1	0	0	0	0	0	0		0	2	0	#NULL!	2	2	0	4	4	0	6	4	5	5	4	3	4	4	3	4	3	4	4	3	3	3	5	5	5	4	3.75	4.25
955	1	Romanian	Romania	1	2	5	2	0	0	1	0	0	0	0	0	0		3	4	0	#NULL!	0	#NULL!	0	4	4	4	4	1	2	2	6	5	6	6	6	6	6	6	6	1	1	1	7	7	7	6.25	6	6.25
956	0	Romanian	Romania	1	4	5	2	0	0	1	0	0	0	0	0	0		3	2	1	1	2	2	0	4	0	0	1	3	5	4	4	3	4	4	4	4	5	4	4	2	3	3	6	5	5	4.75	4	4.25
957	0	Romanian	Romania	1	2	2	2	0	0	1	0	0	0	0	0	0		2	2	2	1	2	1	0	4	1	7	1	4	4	4	7	1	4	7	1	4	4	1	4	1	7	1	7	1	7	6.25	1	4.75
958	0	Romanian	Romania	0	2	5	2	0	0	1	0	0	0	0	0	0		3	3	0	#NULL!	2	1	0	4	4	4	4	4	5	5	5	4	4	4	4	4	6	5	5	2	2	2	6	6	6	5.25	4.75	4.75
959	0	Romanian	Romania	1	2	4	1	0	0	1	0	0	0	0	0	0		0	4	0	#NULL!	0	#NULL!	0	4	0	0	7	4	5	4	5	4	4	4	4	4	4	4	4	1	2	2	7	6	6	5	4.5	4.5
960	0	Romanian	Romania	1	2	4	2	0	0	1	0	0	0	0	0	0		0	1	0	#NULL!	0	#NULL!	0	4	1	6	4	2	5	2	7	4	7	6	6	6	5	4	6	1	2	5	7	6	3	6.25	5	5.5
961	1	Romanian	Romania	1	2	4	2	0	0	1	0	0	0	0	0	0		0	2	0	#NULL!	2	1	0	4	0	0	1	3	2	3	6	5	6	7	7	7	7	7	7	1	2	2	7	6	6	6.75	6.25	6.5
962	0	Romanian	Romania	1	2	5	1	0	0	1	0	0	0	0	0	0		2	2	0	#NULL!	0	#NULL!	0	4	0	0	5	3	5	4	7	6	7	7	6	6	6	6	6	2	1	2	6	7	6	6.5	6.25	6.25
963	0	Romanian	Romania	1	2	4	2	0	0	1	0	0	0	0	0	0		2	2	2	1	2	1	0	4	4	1	7	3	6	1	5	5	5	6	6	6	4	4	4	1	1	1	7	7	7	5.5	5.5	5.5
964	0	Romanian	Romania	1	2	5	2	0	0	1	0	0	0	0	0	0		0	2	0	#NULL!	0	#NULL!	0	4	4	6	3	3	5	5	7	4	5	4	5	5	7	7	7	1	1	1	7	7	7	6.25	5.75	6
965	0	Romanian	Romania	1	2	4	1	0	0	1	0	0	0	0	0	0		1	2	2	1	2	1	1	4	4	1	1	4	4	4	6	4	6	6	4	6	7	7	7	1	1	1	7	7	7	6.5	5.5	6.5
966	0	Romanian	Romania	1	2	4	3	0	0	1	0	0	0	0	0	0		0	2	0	#NULL!	0	#NULL!	0	4	0	0	1	1	4	1	1	1	1	1	1	1	1	1	1	4	4	4	4	4	4	1.75	1.75	1.75
967	0	Romanian	Romania	1	2	5	1	0	0	1	0	0	0	0	0	0		1	2	2	2	2	2	1	4	0	0	1	5	7	7	5	4	4	4	4	4	4	4	4	4	4	4	4	4	4	4.25	4	4
968	0	Romanian	Romania	1	2	4	2	0	0	1	0	0	0	0	0	0		0	2	0	#NULL!	0	#NULL!	0	4	0	0	4	4	7	3	6	4	6	4	4	4	7	7	7	5	5	5	3	3	3	5	4.5	5
969	0	Romanian	Romania	0	2	5	3	0	0	1	0	0	0	0	0	0		0	2	0	#NULL!	2	1	1	4	4	4	4	7	7	7	6	6	6	7	7	7	7	7	7	1	1	1	7	7	7	6.75	6.75	6.75
970	0	Romanian	Romania	1	2	4	2	0	0	1	0	0	0	0	0	0		0	1	0	#NULL!	2	3	0	4	0	0	6	4	5	5	6	5	5	4	4	4	4	3	4	4	3	4	4	5	4	4.5	4.25	4.25
971	1	Romanian	Romania	1	2	5	3	0	0	1	0	0	0	0	0	0		0	6	0	#NULL!	0	#NULL!	0	4	4	4	2	5	6	5	5	6	6	5	6	6	5	6	6	5	6	6	3	2	2	4.5	5	5
972	0	Romanian	Romania	1	2	5	2	0	0	1	0	0	0	0	0	0		0	2	0	#NULL!	0	#NULL!	0	4	4	4	4	1	1	1	4	4	4	4	4	4	4	4	4	1	1	1	7	7	7	4.75	4.75	4.75
973	1	Romanian	Romania	1	2	5	1	0	0	1	0	0	0	0	0	0		0	2	0	#NULL!	0	#NULL!	0	4	0	0	4	3	3	3	6	6	6	4	4	4	7	7	7	1	1	1	7	7	7	6	6	6
974	0	Romanian	Romania	1	2	6	3	0	0	1	0	0	0	0	0	0		2	1	0	#NULL!	0	#NULL!	0	4	0	0	1	4	4	4	6	4	6	6	6	6	7	7	7	1	1	1	7	7	7	6.5	6	6.5
975	0	Romanian	Romania	0	2	4	2	0	0	1	0	0	0	0	0	0		1	1	2	1	2	1	0	4	0	0	7	7	1	1	4	6	6	2	6	6	6	7	7	3	1	1	5	7	7	4.25	6.5	6.5
976	0	Romanian	Romania	0	2	5	3	0	0	1	0	0	0	0	0	0		0	3	2	1	2	1	1	4	0	0	1	3	7	5	4	1	3	5	2	4	6	1	3	1	7	4	7	1	4	5.5	1.25	3.5
977	0	Romanian	Romania	0	3	5	1	0	0	1	0	0	0	0	0	0		2	2	0	#NULL!	2	2	0	4	0	0	4	1	1	1	6	6	6	6	6	6	6	6	6	2	2	2	6	6	6	6	6	6
978	0	Romanian	Romania	0	2	4	2	0	0	1	0	0	0	0	0	0		0	2	0	#NULL!	0	#NULL!	0	4	0	0	1	1	1	1	7	3	4	7	3	4	7	3	3	1	3	3	7	5	5	7	3.5	4
979	0	Romanian	Romania	0	2	4	3	0	0	1	0	0	0	0	0	0		1	1	2	2	2	2	0	4	0	0	1	4	4	4	5	4	4	5	5	5	4	4	4	1	1	1	7	7	7	5.25	5	5
980	1	Romanian	Romania	1	2	6	3	0	0	1	0	0	0	0	0	0		0	4	0	#NULL!	0	#NULL!	0	4	4	4	4	4	4	4	6	6	6	7	7	7	7	7	7	1	1	1	7	7	7	6.75	6.75	6.75
981	0	Romanian	Romania	1	2	5	2	0	0	1	0	0	0	0	0	0		3	2	0	#NULL!	0	#NULL!	0	4	0	0	1	4	1	2	4	4	4	3	3	3	1	1	1	2	2	2	6	6	6	3.5	3.5	3.5
982	1	Romanian	Romania	1	2	5	2	0	0	1	0	0	0	0	0	0		0	3	0	#NULL!	0	#NULL!	0	4	2	1	4	3	4	3	6	5	6	5	5	5	6	6	6	1	1	1	7	7	7	6	5.75	6
983	0	Romanian	Romania	0	2	4	1	0	0	1	0	0	0	0	0	0		1	1	2	1	2	1	0	4	4	4	3	4	5	5	5	5	5	4	5	5	4	4	4	4	4	5	4	4	3	4.25	4.5	4.25
984	0	Romanian	Romania	1	2	4	2	0	0	1	0	0	0	0	0	0		2	2	0	#NULL!	0	#NULL!	0	4	4	6	6	4	6	6	5	4	4	4	4	4	4	4	4	1	2	2	7	6	6	5	4.5	4.5
985	0	Romanian	Romania	1	9	2	3	0	0	1	0	0	0	0	0	0		0	2	0	#NULL!	2	1	0	4	0	0	3	4	4	4	7	7	7	7	7	7	7	7	7	1	1	1	7	7	7	7	7	7
986	0	Romanian	Romania	0	2	4	3	0	0	1	0	0	0	0	0	0		0	1	2	1	2	2	0	4	4	4	4	4	5	5	5	4	5	5	4	4	3	3	3	1	1	1	7	7	7	5	4.5	4.75
987	0	Romanian	Romania	1	2	4	2	0	0	1	0	0	0	0	0	0		0	1	2	2	2	2	0	4	3	4	1	4	7	7	6	2	1	6	3	1	4	3	2	1	4	7	7	4	1	5.75	3	1.25
988	0	Romanian	Romania	1	2	4	3	0	0	1	0	0	0	0	0	0		0	2	1	2	1	1	0	4	1	7	1	1	1	1	5	4	5	5	4	5	4	4	4	4	4	4	4	4	4	4.5	4	4.5
989	0	Romanian	Romania	0	7	4	3	0	0	1	0	0	0	0	0	0		1	1	2	1	0	#NULL!	0	4	1	4	1	1	4	4	7	6	6	7	6	6	7	6	6	1	1	1	7	7	7	7	6.25	6.25
990	0	Romanian	Romania	1	2	5	2	0	0	1	0	0	0	0	0	0		0	4	0	#NULL!	2	1	0	4	4	4	2	1	7	4	7	3	4	4	4	4	6	2	4	3	5	5	5	3	3	5.5	3	3.75
991	0	Romanian	Romania	1	4	4	2	0	0	1	0	0	0	0	0	0		0	2	0	#NULL!	0	#NULL!	0	4	1	4	1	1	4	1	5	5	5	5	5	5	5	5	5	1	1	1	7	7	7	5.5	5.5	5.5
992	0	Romanian	Romania	1	2	4	2	0	0	1	0	0	0	0	0	0		0	1	0	#NULL!	0	#NULL!	0	4	0	0	1	4	6	5	4	3	3	1	1	1	2	7	4	4	4	4	4	4	4	2.75	3.75	3
993	0	Romanian	Romania	1	2	4	3	0	0	1	0	0	0	0	0	0		0	2	0	#NULL!	0	#NULL!	0	4	4	4	4	7	1	7	4	7	4	4	7	4	4	7	4	4	1	4	4	7	4	4	7	4
994	0	Romanian	Romania	1	2	6	1	0	0	1	0	0	0	0	0	0		3	4	0	#NULL!	0	#NULL!	0	4	0	0	4	6	6	6	6	4	5	4	3	4	3	2	2	5	5	5	3	3	3	4	3	3.5
995	0	Romanian	Romania	1	2	4	2	0	0	1	0	0	0	0	0	0		0	2	0	#NULL!	2	2	0	4	4	4	1	5	6	5	5	5	5	5	5	5	5	5	5	5	4	5	3	4	3	4.5	4.75	4.5
996	0	Romanian	Romania	0	2	4	2	0	0	1	0	0	0	0	0	0		0	2	0	#NULL!	0	#NULL!	0	4	4	0	4	4	4	4	6	6	6	5	6	6	4	4	4	2	2	2	6	6	6	5.25	5.5	5.5
997	0	Romanian	Romania	0	2	4	3	0	0	1	0	0	0	0	0	0		0	2	0	#NULL!	0	#NULL!	0	4	0	0	1	1	4	4	7	4	4	7	5	6	7	7	7	1	4	1	7	4	7	7	5	6
998	0	Romanian	Romania	1	2	2	1	0	0	1	0	0	0	0	0	0		0	1	2	2	2	2	0	4	4	4	4	2	2	3	6	5	4	6	5	4	6	6	5	1	1	4	7	7	4	6.25	5.75	4.25
999	0	Romanian	Romania	1	2	5	1	0	0	1	0	0	0	0	0	0		0	3	0	#NULL!	0	#NULL!	0	4	5	0	4	4	6	5	5	4	4	4	4	4	6	5	4	5	4	4	3	4	4	4.5	4.25	4
1000	0	Romanian	Romania	1	10	5	2	0	0	1	0	0	0	0	0	0		0	2	0	#NULL!	0	#NULL!	0	4	4	0	1	4	4	4	5	5	5	4	4	4	5	4	5	4	5	4	4	3	4	4.5	4	4.5
1001	0	Romanian	Romania	1	2	5	3	0	0	1	0	0	0	0	0	0		0	3	0	#NULL!	0	#NULL!	0	4	4	0	1	7	7	6	5	5	5	5	5	5	4	4	4	3	3	3	5	5	5	4.75	4.75	4.75
1002	0	Romanian	Romania	1	2	4	3	0	0	1	0	0	0	0	0	0		2	2	2	1	1	2	0	4	1	4	4	3	3	3	5	5	5	5	5	5	5	5	5	1	1	1	7	7	7	5.5	5.5	5.5
1003	0	Romanian	Romania	1	3	6	2	0	0	1	0	0	0	0	0	0		0	4	0	#NULL!	0	#NULL!	0	4	0	0	7	4	4	4	7	5	7	7	7	7	5	5	5	1	1	1	7	7	7	6.5	6	6.5
1004	0	Romanian	Romania	0	2	4	1	0	0	1	0	0	0	0	0	0		2	1	2	1	2	1	0	4	0	0	2	5	5	5	6	6	6	6	6	6	7	7	7	4	4	4	4	4	4	5.75	5.75	5.75
1005	0	Romanian	Romania	0	2	4	2	0	0	1	0	0	0	0	0	0		0	2	0	#NULL!	0	#NULL!	0	4	1	4	1	4	6	4	7	7	7	7	7	7	6	6	7	1	1	1	7	7	7	6.75	6.75	7
1006	1	Romanian	Romania	1	2	4	1	0	0	1	0	0	0	0	0	0		2	3	0	#NULL!	0	#NULL!	0	4	0	0	1	1	1	1	5	6	6	6	7	7	6	7	7	1	1	1	7	7	7	6	6.75	6.75
1007	1	Romanian	Romania	1	10	6	2	0	0	1	0	0	0	0	0	0		3	3	0	#NULL!	0	#NULL!	1	4	5	4	4	4	6	7	4	5	4	3	5	4	4	7	4	4	4	4	4	4	4	3.75	5.25	4
1008	0	Romanian	Romania	1	2	5	1	0	0	1	0	0	0	0	0	0		0	2	0	#NULL!	2	2	0	4	4	4	4	2	2	2	7	7	7	6	6	6	6	6	6	1	1	1	7	7	7	6.5	6.5	6.5
1009	0	Romanian	Romania	1	2	6	3	0	0	1	0	0	0	0	0	0		3	4	0	#NULL!	2	2	0	4	4	4	1	3	5	4	5	4	4	4	4	4	4	4	4	4	4	4	4	4	4	4.25	4	4
1010	0	Romanian	Romania	1	2	5	2	0	0	1	0	0	0	0	0	0		0	2	0	#NULL!	0	#NULL!	0	4	6	6	1	4	3	6	6	4	4	6	5	3	5	5	5	4	5	4	4	3	4	5.25	4.25	4
1011	0	Romanian	Romania	0	2	5	3	0	0	1	0	0	0	0	0	0		1	5	2	1	2	2	1	4	4	4	5	4	2	2	6	6	6	6	6	6	6	6	6	1	1	1	7	7	7	6.25	6.25	6.25
1012	1	Romanian	Romania	0	2	5	1	0	0	1	0	0	0	0	0	0		0	3	0	#NULL!	0	#NULL!	0	4	4	5	3	4	4	4	4	4	4	5	5	5	5	5	5	3	3	3	5	5	5	4.75	4.75	4.75
1013	0	Romanian	Romania	0	2	5	1	0	0	1	0	0	0	0	0	0		2	1	2	1	1	1	0	4	0	0	4	4	4	4	5	4	4	4	4	4	4	4	4	4	4	4	4	4	4	4.25	4	4
1014	0	Romanian	Romania	1	2	5	2	0	0	1	0	0	0	0	0	0		0	2	0	#NULL!	0	#NULL!	0	4	4	0	6	4	4	4	6	6	6	6	6	6	5	5	5	1	1	1	7	7	7	6	6	6
1015	1	Romanian	Romania	1	10	4	2	0	0	1	0	0	0	0	0	0		0	5	0	#NULL!	0	#NULL!	0	4	4	4	1	5	4	5	5	6	4	5	5	5	5	5	5	2	2	2	6	6	6	5.25	5.5	5
1016	0	Romanian	Romania	0	2	6	2	0	0	1	0	0	0	0	0	0		0	1	2	1	2	1	0	4	4	4	4	3	4	4	4	4	3	3	3	3	4	4	4	5	5	5	3	3	3	3.5	3.5	3.25
1017	1	Romanian	Romania	0	2	2	1	0	0	1	0	0	0	0	0	0		0	5	2	1	2	2	0	4	1	4	6	4	5	5	5	5	4	4	4	4	7	6	6	3	3	4	5	5	4	5.25	5	4.5
1018	0	Romanian	Romania	0	2	3	3	0	0	1	0	0	0	0	0	0		1	2	2	3	2	3	0	4	4	4	7	1	2	2	1	7	7	7	7	7	7	7	7	1	1	1	7	7	7	5.5	7	7
1019	0	Romanian	Romania	1	2	4	3	0	0	1	0	0	0	0	0	0		0	2	0	#NULL!	0	#NULL!	0	4	0	0	1	4	7	4	4	7	7	4	4	4	4	5	4	7	4	7	1	4	1	3.25	5	4
1020	1	Romanian	Romania	1	8	5	2	0	0	1	0	0	0	0	0	0		0	2	2	1	2	2	0	4	0	0	5	1	3	5	5	4	3	4	4	3	5	5	4	4	4	5	4	4	3	4.5	4.25	3.25
1021	0	Romanian	Romania	1	2	5	1	0	0	1	0	0	0	0	0	0		3	2	2	1	0	#NULL!	0	4	4	4	1	4	6	6	6	4	5	4	4	4	7	4	5	1	4	4	7	4	4	6	4	4.5
1022	1	Romanian	Romania	0	2	2	1	0	0	1	0	0	0	0	0	0		2	2	2	2	2	2	0	4	4	7	1	1	1	1	5	5	5	5	5	5	2	2	2	1	1	1	7	7	7	4.75	4.75	4.75
1023	1	Romanian	Romania	0	2	2	2	0	0	1	0	0	0	0	0	0		0	1	0	#NULL!	2	1	0	4	4	1	1	1	1	1	7	7	7	7	7	7	7	7	7	1	1	1	7	7	7	7	7	7
1024	0	Romanian	Romania	1	3	3	3	0	0	1	0	0	0	0	0	0		0	2	0	#NULL!	0	#NULL!	0	4	0	0	1	4	3	5	6	5	5	6	5	6	6	6	6	1	1	1	7	7	7	6.25	5.75	6
1025	0	Romanian	Romania	1	2	2	3	0	0	1	0	0	0	0	0	0		0	1	2	1	2	1	0	4	1	4	1	4	7	4	5	4	4	4	4	4	1	1	1	1	1	1	7	7	7	4.25	4	4
1026	0	Romanian	Romania	0	2	3	3	0	0	1	0	0	0	0	0	0		0	1	0	#NULL!	0	#NULL!	0	4	0	0	1	2	2	2	4	4	4	4	4	4	4	4	4	2	2	2	6	6	6	4.5	4.5	4.5
1027	0	Romanian	Romania	1	2	5	1	0	0	1	0	0	0	0	0	0		2	5	2	1	1	2	1	4	0	0	3	1	6	3	6	4	5	6	3	5	6	3	5	1	2	1	7	6	7	6.25	4	5.5
1028	0	Romanian	Romania	0	2	4	2	0	0	1	0	0	0	0	0	0		1	2	2	3	0	#NULL!	3	4	0	0	6	1	2	1	7	7	7	7	7	7	7	7	7	1	1	1	7	7	7	7	7	7
1029	0	Romanian	Romania	0	2	6	1	0	0	1	0	0	0	0	0	0		0	4	0	#NULL!	0	#NULL!	0	4	0	0	3	4	5	5	4	4	4	3	3	4	5	3	5	5	5	4	3	3	4	3.75	3.25	4.25
1030	0	Romanian	Romania	1	2	5	2	0	0	1	0	0	0	0	0	0		1	1	2	1	2	2	0	4	1	5	2	3	5	1	6	4	6	6	5	6	7	7	7	1	1	1	7	7	7	6.5	5.75	6.5
1031	0	Romanian	Romania	1	2	5	2	0	0	1	0	0	0	0	0	0		3	1	1	1	1	1	0	4	4	4	4	4	4	4	7	7	7	7	7	7	7	7	7	1	1	1	7	7	7	7	7	7
1032	0	Romanian	Romania	1	2	5	3	0	0	1	0	0	0	0	0	0		0	2	2	1	0	#NULL!	0	4	0	0	6	1	3	1	7	4	4	7	6	5	7	6	6	1	1	1	7	7	7	7	5.75	5.5
1033	0	Romanian	Romania	1	2	4	2	0	0	1	0	0	0	0	0	0		0	2	0	#NULL!	0	#NULL!	0	4	4	4	4	4	6	6	6	6	6	6	6	6	7	7	7	1	1	1	7	7	7	6.5	6.5	6.5
1034	0	Romanian	Romania	1	1	5	2	0	0	1	0	0	0	0	0	0		0	2	0	#NULL!	0	#NULL!	0	4	4	1	3	2	5	4	6	6	6	6	6	6	6	6	6	1	4	2	7	4	6	6.25	5.5	6
1035	0	Romanian	Romania	1	2	4	3	0	0	1	0	0	0	0	0	0		0	2	0	#NULL!	0	#NULL!	0	4	4	4	1	1	4	4	7	4	4	7	7	7	7	7	7	1	1	1	7	7	7	7	6.25	6.25
1036	0	Romanian	Romania	0	2	2	3	0	0	1	0	0	0	0	0	0		2	2	0	#NULL!	0	#NULL!	1	4	4	4	4	1	4	4	4	4	4	4	4	4	6	6	6	1	1	1	7	7	7	5.25	5.25	5.25
1037	0	Romanian	Romania	1	2	3	2	0	0	1	0	0	0	0	0	0		0	4	0	#NULL!	0	#NULL!	0	4	0	0	4	1	4	1	6	6	6	4	4	5	4	4	5	4	4	5	4	4	3	4.5	4.5	4.75
1038	1	Romanian	Romania	1	8	4	5	0	0	1	0	0	0	0	0	0		0	4	0	#NULL!	0	#NULL!	1	4	4	4	4	7	7	7	4	4	4	1	1	1	1	1	1	7	7	7	1	1	1	1.75	1.75	1.75
1039	0	Romanian	Romania	1	2	4	2	0	0	1	0	0	0	0	0	0		0	1	0	#NULL!	2	3	0	4	4	1	1	1	4	4	5	3	3	5	4	4	7	5	5	1	3	3	7	5	5	6	4.25	4.25
1040	1	Romanian	Romania	1	2	4	3	0	0	1	0	0	0	0	0	0		1	5	2	2	2	3	0	4	4	4	4	4	4	4	4	4	4	5	5	5	7	7	7	7	7	7	1	1	1	4.25	4.25	4.25
1041	0	Romanian	Romania	1	2	4	2	0	0	1	0	0	0	0	0	0		3	2	0	#NULL!	0	#NULL!	0	4	4	4	4	1	1	1	7	6	7	7	7	7	7	7	7	1	1	1	7	7	7	7	6.75	7
1042	1	Romanian	Romania	1	2	5	1	0	0	1	0	0	0	0	0	0		0	2	1	2	1	2	0	4	1	4	1	1	4	4	6	4	4	7	7	7	7	7	7	1	1	1	7	7	7	6.75	6.25	6.25
1043	0	Romanian	Romania	0	2	4	1	0	0	1	0	0	0	0	0	0		1	1	2	1	0	#NULL!	0	4	0	4	1	4	4	4	4	4	4	4	4	4	4	4	4	4	4	4	4	4	4	4	4	4
1044	0	Romanian	Romania	0	2	5	3	0	0	1	0	0	0	0	0	0		0	3	0	#NULL!	0	#NULL!	0	4	0	0	5	3	3	3	5	5	5	5	6	6	5	5	5	2	2	2	6	6	6	5.25	5.5	5.5
1045	0	Romanian	Romania	1	2	5	3	0	0	1	0	0	0	0	0	0		0	2	0	#NULL!	0	#NULL!	0	4	0	0	1	1	4	4	7	4	5	5	4	4	6	5	5	1	2	2	7	6	6	6.25	4.75	5
1046	0	Romanian	Romania	1	2	5	1	0	0	1	0	0	0	0	0	0		0	2	0	#NULL!	0	#NULL!	0	4	0	0	4	4	4	4	5	5	5	5	5	5	4	4	4	4	4	4	4	4	4	4.5	4.5	4.5
1047	0	Romanian	Romania	0	2	4	1	0	0	1	0	0	0	0	0	0		0	1	0	#NULL!	0	#NULL!	0	4	0	2	3	2	3	4	4	4	5	3	3	7	5	5	4	3	3	2	5	5	6	4.25	4.25	5.5
1048	0	Romanian	Spain	0	2	2	3	0	0	1	0	0	0	0	0	0		0	3	0	#NULL!	0	#NULL!	0	4	0	0	1	1	4	4	6	6	6	6	6	6	5	5	5	6	5	4	2	3	4	4.75	5	5.25
1049	0	Romanian	Spain	1	2	5	3	0	0	1	0	0	0	0	0	0		0	3	0	#NULL!	0	#NULL!	1	4	4	0	3	1	4	3	4	4	4	6	6	6	6	6	6	2	2	2	6	6	6	5.5	5.5	5.5
1050	1	Romanian	Switzerland	1	9	4	3	0	0	1	0	0	0	0	0	0		0	6	0	#NULL!	0	#NULL!	0	4	4	4	4	2	3	2	6	6	6	5	5	5	6	6	6	1	1	1	7	7	7	6	6	6
1051	0	Romanian	United Kingdom	1	8	5	1	0	0	1	0	0	0	0	0	0		0	6	0	#NULL!	0	#NULL!	0	4	4	1	7	4	6	4	6	4	6	4	3	4	6	5	6	2	2	2	6	6	6	5.5	4.5	5.5
1052	0	Romanian	United Kingdom	1	2	4	2	0	0	1	0	0	0	0	0	0		0	3	0	#NULL!	0	#NULL!	0	4	1	4	1	5	6	6	4	3	4	3	3	3	1	1	1	5	5	5	3	3	3	2.75	2.5	2.75
1053	1	Romanian	USA	1	2	5	1	0	0	1	0	0	0	0	0	0		0	5	0	#NULL!	0	#NULL!	0	4	4	4	4	3	5	4	5	5	5	6	6	6	5	5	5	3	3	3	5	5	5	5.25	5.25	5.25
1054	0	Ukrainian	Romania	0	2	4	2	0	0	1	0	0	0	0	0	0		2	3	2	1	0	#NULL!	0	4	0	0	4	3	3	3	6	4	7	4	3	6	5	4	6	2	2	2	6	6	6	5.25	4.25	6.25
1055	0	Romanian	Romania	1	9	5	2	0	0	1	0	0	0	0	0	0		0	3	0	#NULL!	2	1	0	4	0	0	1	4	4	4	6	6	6	5	5	5	6	5	5	1	1	1	7	7	7	6	5.75	5.75
1056	0	British	United Kingdom	1	2	5	3	0	0	1	0	0	0	0	0	0		0	4	2	1	0	#NULL!	0	4	4	0	1	1	1	1	7	7	7	4	4	4	7	7	7	1	1	1	7	7	7	6.25	6.25	6.25
1057	0	British	United Kingdom	1	9	4	2	0	0	1	0	0	0	0	0	0		2	3	0	#NULL!	0	#NULL!	1	4	1	0	2	4	5	6	5	4	4	4	4	4	4	4	4	4	5	5	4	3	3	4.25	3.75	3.75
1058	1	Romanian	Romania	1	1	5	4	0	0	0	0	0	0	0	1	0		0	5	0	#NULL!	0	#NULL!	1	3	2	5	1	1	3	1	4	4	4	4	4	4	3	3	3	5	5	5	3	3	3	3.5	3.5	3.5
1059	1	Romanian	Romania	0	2	2	1	0	0	0	0	0	0	0	0	0		0	1	0	#NULL!	2	1	0	3	0	0	1	2	5	4	5	3	4	6	5	4	6	6	6	2	2	2	6	6	6	5.75	5	5
1060	0	Romanian	Romania	1	2	4	1	0	0	0	0	0	1	0	0	0		2	2	2	4	2	3	0	3	0	0	7	4	6	3	3	4	5	2	3	4	2	3	4	5	4	3	3	4	5	2.5	3.5	4.5
1061	0	Romanian	Romania	1	2	5	3	1	1	0	0	0	0	0	0	1		0	2	0	#NULL!	0	#NULL!	0	3	3	1	3	1	1	1	6	6	6	5	5	5	4	4	4	1	1	1	7	7	7	5.5	5.5	5.5
1062	0	Romanian	Romania	1	2	4	3	1	1	0	0	0	0	0	0	1		0	1	0	#NULL!	1	1	0	3	1	0	3	3	3	3	4	4	4	6	6	6	6	6	6	2	2	2	6	6	6	5.5	5.5	5.5
1063	0	Romanian	Republic of Moldova	0	2	2	1	0	0	0	1	0	1	0	0	0		0	2	0	#NULL!	1	1	0	3	2	1	6	3	6	4	7	6	7	7	6	7	7	6	7	1	2	1	7	6	7	7	6	7
1064	0	Romanian	Romania	1	2	4	2	0	0	0	1	0	1	0	0	0		0	2	0	#NULL!	0	#NULL!	0	3	0	0	1	2	3	2	5	6	6	5	6	6	7	7	7	2	2	2	6	6	6	5.75	6.25	6.25
1065	0	Romanian	Romania	1	2	4	1	0	0	0	0	0	0	0	1	0		0	1	0	#NULL!	0	#NULL!	1	3	0	0	1	4	4	4	4	4	4	4	4	4	4	4	4	1	1	1	7	7	7	4.75	4.75	4.75
1066	0	Moldavian	Republic of Moldova	1	7	3	2	0	0	1	0	0	1	0	0	0		2	1	2	2	2	2	0	3	1	0	4	1	4	2	6	5	6	6	6	6	7	7	7	1	1	1	7	7	7	6.5	6.25	6.5
1067	0	Romanian	Romania	1	2	4	2	0	0	1	0	0	1	0	0	0		3	1	0	#NULL!	0	#NULL!	0	3	1	5	7	2	5	4	7	5	6	7	7	7	5	3	4	1	4	2	7	4	6	6.5	4.75	5.75
1068	0	Romanian	Romania	1	2	4	2	0	0	1	0	0	1	0	0	0		2	1	0	#NULL!	0	#NULL!	0	3	0	0	1	1	4	3	7	5	6	7	7	6	7	6	7	1	1	1	7	7	7	7	6.25	6.5
1069	0	Romanian	Romania	1	2	2	3	0	0	1	0	0	1	0	0	0		1	1	2	2	2	2	0	3	0	0	1	4	6	4	6	4	4	4	4	4	5	4	4	4	5	5	4	3	3	4.75	3.75	3.75
1070	0	Romanian	Romania	1	2	4	3	1	1	0	1	1	0	0	0	0		1	2	2	2	2	2	0	3	1	6	1	5	7	5	4	2	4	4	2	4	2	2	2	3	2	3	5	6	5	3.75	3	3.75
1071	0	Romanian	Romania	0	2	3	2	0	0	0	0	0	1	0	0	0		3	1	2	1	2	2	0	3	0	0	7	6	7	6	3	3	4	4	3	5	1	3	3	4	3	4	4	5	4	3	3.5	4
1072	0	Romanian	Romania	0	2	2	2	0	0	0	0	0	1	0	0	0		0	1	0	#NULL!	2	2	0	3	3	3	4	2	5	5	6	5	7	6	5	7	6	5	7	2	4	1	6	4	7	6	4.75	7
1073	0	Romanian	Romania	0	2	5	1	0	0	0	0	0	1	0	0	0		0	1	0	#NULL!	2	1	0	3	0	0	5	3	6	4	5	4	5	5	4	5	6	6	6	2	2	2	6	6	6	5.5	5	5.5
1074	0	Romanian	Romania	0	2	2	2	0	0	0	0	0	1	0	0	0		0	2	2	1	0	#NULL!	0	3	4	6	4	1	1	1	7	6	7	6	7	7	7	7	7	1	1	1	7	7	7	6.75	6.75	7
1075	1	Romanian	Romania	1	10	2	2	0	0	0	0	0	1	0	0	0		0	1	0	#NULL!	2	3	0	3	5	6	3	5	6	2	4	3	6	5	4	6	3	4	6	4	5	2	4	3	6	4	3.5	6
1076	0	Romanian	Romania	0	1	2	1	0	0	0	0	0	1	0	0	0		0	1	0	#NULL!	0	#NULL!	0	3	0	0	3	4	5	5	4	3	3	5	4	4	4	4	4	4	4	4	4	4	4	4.25	3.75	3.75
1077	0	Romanian	Romania	1	2	3	1	0	0	0	0	0	1	0	0	0		3	1	2	1	2	2	3	3	1	0	2	4	7	7	4	1	1	4	1	1	4	1	1	4	7	7	4	1	1	4	1	1
1078	0	Romanian	Romania	0	2	4	2	0	0	1	1	0	0	0	0	0		2	2	2	1	0	#NULL!	0	3	0	0	5	4	4	4	7	7	7	7	7	7	7	7	7	2	2	2	6	6	6	6.75	6.75	6.75
1079	0	Romanian	Belgium	1	10	5	4	1	1	0	0	1	0	0	0	0		1	4	2	4	2	3	0	3	0	0	3	7	6	5	5	1	3	4	1	2	3	1	2	5	7	6	3	1	2	3.75	1	2.25
1080	0	Romanian	United Kingdom	1	2	4	3	1	1	0	1	0	0	0	0	0		0	3	0	#NULL!	0	#NULL!	0	3	0	0	3	4	5	3	1	3	2	2	4	2	2	2	2	2	2	2	6	6	6	2.75	3.75	3
1081	1	American	USA	0	1	5	3	1	4	1	0	0	0	0	0	0		0	6	0	#NULL!	0	#NULL!	0	3	4	4	2	3	6	5	4	2	3	4	3	3	3	2	2	4	3	3	4	5	5	3.75	3	3.25
1082	0	Moldavian	Republic of Moldova	1	2	4	3	1	2	1	0	0	0	0	0	0		1	1	2	1	2	4	1	3	0	0	1	2	7	7	5	1	3	6	1	2	5	1	3	2	7	4	6	1	4	5.5	1	3
1083	0	Romanian	Republic of Moldova	1	2	6	3	1	2	1	0	0	0	0	0	0		3	1	0	#NULL!	2	2	0	3	5	0	1	4	4	4	4	4	4	4	4	4	4	4	4	4	4	4	4	4	4	4	4	4
1084	0	Romanian	Romania	1	2	6	3	1	2	1	0	0	0	0	0	0		0	3	0	#NULL!	0	#NULL!	0	3	0	0	1	4	4	4	6	6	6	6	6	6	6	5	6	1	1	1	7	7	7	6.25	6	6.25
1085	0	Romanian	Romania	1	2	4	3	1	2	1	0	0	0	0	0	0		2	2	2	4	2	3	0	3	3	2	3	3	3	3	2	2	2	3	3	3	3	3	3	1	1	1	7	7	7	3.75	3.75	3.75
1086	0	Romanian	Spain	0	2	2	3	1	2	1	0	0	0	0	0	0		0	3	0	#NULL!	0	#NULL!	1	3	1	3	1	4	4	4	4	4	4	4	4	4	6	7	6	4	4	4	4	4	4	4.5	4.75	4.5
1087	0	Romanian	Spain	0	2	2	3	1	2	1	0	0	0	0	0	0		0	3	0	#NULL!	0	#NULL!	1	3	1	3	1	4	4	4	4	4	4	4	4	4	4	4	4	4	4	4	4	4	4	4	4	4
1088	1	Italian	Italy	1	8	6	3	1	1	1	0	0	0	0	0	0		3	4	0	#NULL!	2	1	0	3	3	0	4	5	4	5	6	6	6	4	5	4	5	4	5	6	5	6	2	3	2	4.25	4.5	4.25
1089	0	Romanian	Denmark	0	2	5	3	1	1	1	0	0	0	0	0	0		0	5	0	#NULL!	0	#NULL!	0	3	4	4	5	4	6	5	3	2	3	3	4	3	2	1	2	6	6	6	2	2	2	2.5	2.25	2.5
1090	0	Romanian	Romania	1	2	5	3	1	1	1	0	0	0	0	0	0		2	1	0	#NULL!	2	1	1	3	0	0	1	4	7	5	6	6	6	6	6	6	4	4	4	4	4	4	4	4	4	5	5	5
1091	0	Romanian	Romania	0	2	4	2	1	1	1	0	0	0	0	0	0		0	2	0	#NULL!	2	4	0	3	5	2	7	1	1	1	6	6	6	7	7	7	6	6	6	1	1	1	7	7	7	6.5	6.5	6.5
1092	0	Romanian	Romania	1	3	4	3	1	1	1	0	0	0	0	0	0		2	1	0	#NULL!	0	#NULL!	0	3	5	0	4	1	2	2	7	7	7	7	7	7	7	7	7	1	1	1	7	7	7	7	7	7
1093	1	Slovak	Slovakia	0	9	5	3	1	1	1	0	0	0	0	0	0		2	1	2	2	2	1	1	3	2	6	1	4	7	5	4	5	3	4	4	4	1	1	1	7	7	7	1	1	1	2.5	2.75	2.25
1094	1	American	USA	1	4	4	3	0	0	1	0	0	0	0	0	0		0	6	0	#NULL!	0	#NULL!	0	3	6	4	1	1	1	1	4	4	4	4	4	4	5	5	5	3	3	3	5	5	5	4.5	4.5	4.5
1095	1	Belgian	Belgium	1	1	5	2	0	0	1	0	0	0	0	0	0		0	6	0	#NULL!	0	#NULL!	0	3	0	0	6	3	3	3	3	5	3	3	6	3	2	4	3	6	3	6	2	5	2	2.5	5	2.75
1096	0	Moldavian	Republic of Moldova	1	8	3	1	0	0	1	0	0	0	0	0	0		3	2	2	2	2	1	0	3	1	3	2	2	2	2	6	5	5	7	7	7	7	7	7	3	3	3	5	5	5	6.25	6	6
1097	0	Romanian	Romania	1	2	4	1	0	0	1	0	0	0	0	0	0		0	3	0	#NULL!	0	#NULL!	0	3	1	6	1	3	7	5	6	4	5	5	1	4	5	4	6	3	5	3	5	3	5	5.25	3	5
1098	1	Romanian	Romania	1	2	3	2	0	0	1	0	0	0	0	0	0		0	2	0	#NULL!	2	1	0	3	1	3	4	2	2	2	7	7	7	7	5	5	5	4	4	1	1	1	7	7	7	6.5	5.75	5.75
1099	0	Romanian	Romania	1	2	4	1	0	0	1	0	0	0	0	0	0		0	2	0	#NULL!	2	2	0	3	0	0	2	3	5	4	5	3	4	5	4	4	4	3	4	3	4	4	5	4	4	4.75	3.5	4
1100	0	Romanian	Romania	1	2	5	2	0	0	1	0	0	0	0	0	0		0	3	0	#NULL!	0	#NULL!	1	3	4	4	2	4	4	4	6	5	6	7	7	7	7	5	6	1	1	1	7	7	7	6.75	6	6.5
1101	0	Romanian	Romania	1	2	5	2	0	0	1	0	0	0	0	0	0		0	4	0	#NULL!	0	#NULL!	0	3	1	7	3	4	4	4	6	2	6	6	2	6	6	2	6	1	6	1	7	2	7	6.25	2	6.25
1102	0	Romanian	Romania	1	2	5	2	0	0	1	0	0	0	0	0	0		0	2	0	#NULL!	0	#NULL!	0	3	0	0	6	1	2	3	7	5	5	4	4	4	5	5	5	1	1	1	7	7	7	5.75	5.25	5.25
1103	0	Romanian	Romania	1	8	5	2	0	0	1	0	0	0	0	0	0		0	3	0	#NULL!	0	#NULL!	0	3	3	4	6	2	7	6	5	6	6	6	4	4	2	2	2	4	4	4	4	4	4	4.25	4	4
1104	0	Romanian	Romania	1	2	4	2	0	0	1	0	0	0	0	0	0		1	3	2	1	2	1	0	3	5	2	6	7	5	6	7	7	7	7	7	7	7	7	7	1	1	1	7	7	7	7	7	7
1105	0	Romanian	Romania	1	2	4	2	0	0	1	0	0	0	0	0	0		2	2	0	#NULL!	2	3	1	3	4	0	0	6	7	7	5	4	5	4	4	4	5	4	5	4	3	4	4	5	4	4.5	4.25	4.5
1106	1	Romanian	Romania	1	2	4	3	0	0	1	0	0	0	0	0	0		2	2	2	3	2	1	0	3	4	4	4	2	3	2	6	6	6	6	7	6	6	7	6	2	1	2	6	7	6	6	6.75	6
1107	0	British	United Kingdom	1	9	5	3	0	0	1	0	0	0	0	0	0		2	4	0	#NULL!	0	#NULL!	0	3	0	0	2	4	5	5	4	3	3	4	4	4	3	3	3	4	4	4	4	4	4	3.75	3.5	3.5
1108	0	Romanian	Romania	1	2	5	1	0	0	0	1	0	0	0	1	0		0	4	0	#NULL!	0	#NULL!	1	2	0	0	3	1	1	1	6	6	6	6	6	6	6	6	6	1	1	1	7	7	7	6.25	6.25	6.25
1109	0	Romanian	Romania	1	2	5	3	1	2	0	0	0	0	0	0	1		0	1	0	#NULL!	2	1	0	2	1	4	2	1	1	1	6	6	6	4	4	4	6	6	7	6	6	6	2	2	2	4.5	4.5	4.75
1110	0	Moldavian	Republic of Moldova	1	2	3	1	0	0	1	0	0	1	0	0	0		1	1	2	2	2	2	0	2	0	0	1	2	4	4	5	4	4	5	4	4	5	5	5	1	1	1	7	7	7	5.5	5	5
1111	0	Romanian	Romania	1	2	4	3	0	0	0	0	0	0	0	0	0		0	1	2	3	2	3	0	2	1	0	1	1	4	4	7	7	7	7	7	7	7	7	7	1	1	1	7	7	7	7	7	7
1112	0	Romanian	Romania	0	2	5	1	0	0	0	0	0	1	0	0	0		0	1	0	#NULL!	0	#NULL!	0	2	0	0	2	2	5	4	5	3	4	2	2	4	5	3	4	1	3	4	7	5	4	4.75	3.25	4
1113	0	Romanian	Romania	1	2	2	1	0	0	0	0	0	1	0	0	0		0	1	2	3	2	2	0	2	1	5	5	4	7	6	6	1	2	5	2	2	6	2	2	1	4	3	7	4	5	6	2.25	2.75
1114	0	Romanian	Romania	0	2	2	2	0	0	0	0	0	1	0	0	0		3	1	0	#NULL!	0	#NULL!	0	2	4	4	6	4	7	5	6	3	4	5	5	5	4	3	4	1	1	1	7	7	7	5.5	4.5	5
1115	1	Romanian	Romania	1	2	5	1	0	0	0	0	0	1	0	0	0		0	1	0	#NULL!	0	#NULL!	0	2	4	1	5	6	2	2	5	4	4	6	5	5	5	5	5	2	2	2	6	6	6	5.5	5	5
1116	0	Romanian	Romania	1	2	3	2	0	0	0	0	0	1	0	0	0		2	1	2	4	2	3	0	2	0	0	3	3	4	4	6	5	4	4	5	5	5	4	5	1	3	3	7	5	5	5.5	4.75	4.75
1117	0	Romanian	Romania	0	2	3	2	0	0	0	0	0	1	0	0	0		0	1	2	1	2	1	0	2	0	0	1	1	4	4	6	3	3	4	1	1	4	1	1	1	4	4	7	4	4	5.25	2.25	2.25
1118	0	Romanian	Romania	0	2	2	1	0	0	0	0	0	1	0	0	0		3	1	0	#NULL!	2	2	0	2	1	3	1	5	7	7	5	3	3	4	3	3	4	3	3	7	7	7	1	1	1	3.5	2.5	2.5
1119	0	Romanian	Romania	1	2	2	1	0	0	0	0	0	1	0	0	0		3	3	0	#NULL!	0	#NULL!	0	2	4	0	3	4	2	4	5	4	5	4	4	4	5	4	5	2	2	3	6	6	5	5	4.5	4.75
1120	0	Romanian	Ireland	1	4	3	3	1	2	1	1	0	0	0	0	0		1	3	1	2	0	#NULL!	0	2	0	0	1	2	5	3	4	4	4	4	4	4	4	4	4	3	4	4	5	4	4	4.25	4	4
1121	0	Romanian	Romania	0	2	2	3	1	4	0	1	0	0	0	0	0		1	1	2	3	2	3	0	2	2	4	7	3	5	4	7	4	4	7	4	4	4	4	4	4	4	4	4	4	4	5.5	4	4
1122	0	Romanian	Romania	1	2	2	3	1	2	0	1	0	0	0	0	0		2	1	2	1	2	1	0	2	1	5	1	1	5	4	3	3	3	4	4	2	4	4	4	3	4	2	5	4	6	4	3.75	3.75
1123	1	Romanian	Romania	1	2	5	3	1	3	1	0	0	0	0	0	0		0	4	0	#NULL!	0	#NULL!	0	2	2	6	6	1	1	1	6	6	6	6	6	6	6	6	6	2	2	2	6	6	6	6	6	6
1124	0	Hungarian	Romania	0	1	5	3	1	2	1	0	0	0	0	0	0		0	2	0	#NULL!	2	2	1	2	4	4	6	4	4	7	6	5	4	6	5	5	6	6	4	1	1	1	7	7	7	6.25	5.75	5
1125	0	Moldavian	Republic of Moldova	1	2	5	3	1	2	1	0	0	0	0	0	0		3	1	2	1	2	1	0	2	4	0	3	2	4	3	7	6	6	6	4	4	6	4	4	1	1	1	7	7	7	6.5	5.25	5.25
1126	0	Romanian	Romania	1	2	5	3	1	1	1	0	0	0	0	0	0		0	2	0	#NULL!	0	#NULL!	0	2	0	0	5	4	4	4	7	4	7	4	4	4	4	3	4	1	1	1	7	7	7	5.5	4.5	5.5
1127	0	Romanian	Romania	1	1	5	3	1	1	1	0	0	0	0	0	0		0	3	0	#NULL!	1	1	0	2	0	0	1	2	3	2	5	5	5	6	5	5	5	5	5	1	1	1	7	7	7	5.75	5.5	5.5
1128	0	Canadian	Canada	1	9	4	4	0	0	1	0	0	0	0	0	0		0	6	0	#NULL!	0	#NULL!	0	2	5	1	2	1	3	3	7	3	7	7	3	7	7	5	7	1	3	1	7	5	7	7	4	7
1129	0	British	United Kingdom	1	2	4	1	0	0	1	0	0	0	0	0	0		0	4	0	#NULL!	0	#NULL!	0	2	0	0	4	1	4	1	7	6	7	7	4	7	7	7	7	1	1	1	7	7	7	7	6	7
1130	0	Moldavian	Republic of Moldova	1	2	3	2	0	0	1	0	0	0	0	0	0		0	1	2	2	2	2	0	2	0	0	0	1	7	4	7	4	6	7	5	5	7	4	7	1	1	1	7	7	7	7	5	6.25
1131	1	Romanian	Romania	1	2	2	2	0	0	1	0	0	0	0	0	0		2	1	2	2	2	3	0	2	4	7	1	1	1	1	6	4	6	7	4	6	4	4	4	1	1	1	7	7	7	6	4.75	5.75
1132	0	Romanian	Romania	1	2	2	5	0	0	1	0	0	0	0	0	0		0	1	0	#NULL!	0	#NULL!	0	2	1	3	1	2	3	3	5	5	5	4	4	4	6	5	5	1	1	1	7	7	7	5.5	5.25	5.25
1133	0	Romanian	Romania	1	2	6	1	0	0	1	0	0	0	0	0	0		0	2	0	#NULL!	0	#NULL!	0	2	0	0	1	1	1	1	7	7	7	7	7	7	7	6	7	1	1	1	7	7	7	7	6.75	7
1134	0	Romanian	Romania	1	2	5	2	0	0	1	0	0	0	0	0	0		3	2	1	2	1	2	0	2	0	0	1	4	6	5	5	4	4	4	6	5	6	5	5	2	2	2	6	6	6	5.25	5.25	5
1135	1	Romanian	Romania	1	2	3	3	0	0	1	0	0	0	0	0	0		1	1	2	2	2	2	0	2	6	4	1	4	2	4	4	4	4	4	4	4	3	5	4	4	4	4	4	4	4	3.75	4.25	4
1136	1	Romanian	Romania	1	2	5	1	0	0	1	0	0	0	0	0	0		3	3	0	#NULL!	2	1	0	2	2	0	3	5	4	4	6	6	6	5	5	5	5	5	5	2	2	2	6	6	6	5.5	5.5	5.5
1137	0	Romanian	Romania	0	2	2	1	0	0	1	0	0	0	0	0	0		1	1	2	1	2	2	0	2	4	6	1	2	1	2	4	4	4	4	4	4	4	3	5	3	4	4	5	4	4	4.25	3.75	4.25
1138	1	Australian	Austria	1	10	5	1	0	0	1	0	0	0	0	0	0		0	5	0	#NULL!	0	#NULL!	0	2	1	0	6	5	6	4	5	4	6	4	4	5	2	4	6	4	4	2	4	4	6	3.75	4	5.75
1139	1	Romanian	Republic of Moldova	1	2	6	3	1	2	0	0	0	0	0	0	0	Freelancer	2	2	2	2	1	2	0	1	4	0	4	2	3	2	4	4	4	4	4	4	4	4	4	1	1	1	7	7	7	4.75	4.75	4.75
1140	0	Romanian	Romania	1	2	5	3	1	2	0	0	0	0	0	0	0	Freelancer	0	2	2	2	0	#NULL!	1	1	0	0	1	3	5	5	5	5	5	5	5	5	5	5	5	1	1	1	7	7	7	5.5	5.5	5.5
1141	0	Romanian	Romania	1	2	5	3	0	0	0	0	0	0	0	0	0	Freelancer	0	2	0	#NULL!	0	#NULL!	1	1	0	0	1	3	5	5	6	6	6	6	6	6	6	6	6	3	3	3	5	5	5	5.75	5.75	5.75
1142	0	Romanian	Romania	1	2	6	3	0	0	0	0	0	0	0	0	0	Freelancer	0	1	0	#NULL!	0	#NULL!	0	1	0	0	1	4	4	4	6	6	6	6	6	6	5	5	5	3	3	3	5	5	5	5.5	5.5	5.5
1143	0	Romanian	Romania	1	1	4	3	1	2	0	0	0	0	0	0	0	Entrepreneur	0	2	2	2	2	1	0	1	0	0	1	1	4	4	6	6	6	4	4	4	7	7	7	1	1	1	7	7	7	6	6	6
1144	0	Romanian	Romania	1	2	3	3	1	1	0	0	0	0	0	0	0	Entrepreneur	2	3	2	3	0	#NULL!	0	1	0	0	6	3	2	4	6	6	6	6	7	6	7	5	5	2	2	2	6	6	6	6.25	6	5.75
1145	0	Romanian	Romania	0	2	2	3	0	0	0	0	0	0	0	0	0	Entrepreneur	0	5	0	#NULL!	0	#NULL!	0	1	4	4	1	1	1	1	7	7	7	6	6	6	7	7	7	4	4	4	4	4	4	6	6	6
1146	0	Romanian	Romania	1	2	5	3	1	1	0	0	0	0	0	0	1		0	1	0	#NULL!	2	1	0	1	0	0	2	2	3	3	4	4	4	4	4	4	4	4	4	4	4	4	4	4	4	4	4	4
1147	0	Romanian	Romania	0	2	2	3	0	0	0	0	0	0	0	1	0		0	1	0	#NULL!	0	#NULL!	1	1	0	0	1	1	1	1	4	4	4	4	4	4	4	4	4	1	1	1	7	7	7	4.75	4.75	4.75
1148	0	Romanian	Romania	1	2	4	5	0	0	0	0	0	0	0	1	0		0	2	2	1	2	1	0	1	0	0	1	1	4	4	4	1	1	4	4	4	4	4	4	4	4	4	4	4	4	4	3.25	3.25
1149	0	Hungarian	Spain	1	2	5	3	1	2	1	0	0	0	0	0	0		1	2	2	2	2	2	3	1	0	0	1	4	7	7	6	4	5	7	4	4	2	1	1	4	4	4	4	4	4	4.75	3.25	3.5
1150	0	Moldavian	Republic of Moldova	1	2	3	1	0	0	0	0	1	1	0	0	0		0	1	2	1	2	1	0	1	1	0	1	1	7	7	4	1	1	4	1	1	4	1	1	1	4	4	7	4	4	4.75	1.75	1.75
1151	0	Moldavian	Republic of Moldova	1	2	4	3	1	4	0	0	0	1	0	0	1		0	1	0	#NULL!	0	#NULL!	0	1	0	0	1	4	7	7	7	4	4	7	4	4	4	1	1	4	7	7	4	1	1	5.5	2.5	2.5
1152	0	Romanian	Romania	1	2	5	3	1	3	0	0	0	0	0	0	1		0	2	0	#NULL!	0	#NULL!	0	1	0	0	1	2	4	4	6	6	6	6	6	6	7	7	7	1	1	1	7	7	7	6.5	6.5	6.5
1153	0	Romanian	Romania	1	2	5	3	1	4	0	0	0	0	0	0	1		0	2	0	#NULL!	0	#NULL!	0	1	1	4	1	4	5	3	5	4	5	5	4	5	6	4	6	2	2	2	6	6	6	5.5	4.5	5.5
1154	0	Romanian	Romania	0	2	5	3	1	3	0	0	0	0	0	0	1		0	2	0	#NULL!	0	#NULL!	1	1	0	0	4	4	5	3	7	6	7	5	5	5	7	7	7	1	1	1	7	7	7	6.5	6.25	6.5
1155	0	Hungarian	Romania	1	3	5	3	1	2	0	0	0	0	0	0	1		0	2	0	#NULL!	0	#NULL!	0	1	0	0	1	5	6	6	5	5	5	4	4	4	4	4	4	2	2	2	6	6	6	4.75	4.75	4.75
1156	0	Hungarian	Czech	1	4	4	3	1	2	0	0	0	0	0	0	1		0	4	0	#NULL!	0	#NULL!	0	1	0	0	6	1	1	1	7	7	7	7	7	7	7	7	7	1	1	1	7	7	7	7	7	7
1157	0	Romanian	Romania	1	2	5	2	1	2	0	0	0	0	0	0	1		0	2	0	#NULL!	0	#NULL!	0	1	0	0	2	1	1	1	7	7	7	7	7	7	7	7	7	1	1	1	7	7	7	7	7	7
1158	0	Romanian	Romania	1	4	5	3	1	2	0	0	0	0	0	0	1		0	2	0	#NULL!	0	#NULL!	0	1	0	0	1	4	6	4	7	6	6	6	6	6	6	6	6	2	2	2	6	6	6	6.25	6	6
1159	0	Romanian	Romania	1	2	5	3	1	2	0	0	0	0	0	0	1		0	3	0	#NULL!	0	#NULL!	0	1	1	0	0	2	3	3	6	6	6	5	5	5	5	5	5	2	2	2	6	6	6	5.5	5.5	5.5
1160	0	Romanian	Romania	0	3	4	3	1	2	0	0	0	0	0	0	1		0	1	0	#NULL!	0	#NULL!	0	1	0	0	1	4	4	4	5	5	5	5	6	6	6	6	6	2	2	2	6	6	6	5.5	5.75	5.75
1161	0	Romanian	Romania	1	2	5	3	1	1	0	0	0	0	0	0	1		0	2	0	#NULL!	0	#NULL!	0	1	7	1	1	4	5	3	7	7	7	5	5	5	3	3	3	5	4	4	3	4	4	4.5	4.75	4.75
1162	0	Romanian	Romania	1	2	4	3	1	1	0	0	0	0	0	0	1		0	2	0	#NULL!	0	#NULL!	0	1	0	0	4	2	4	3	4	4	4	4	4	4	4	3	4	4	3	4	4	5	4	4	4	4
1163	1	Uzbekistan	Uzbekistan	1	6	6	3	1	2	0	1	0	1	0	0	0		2	1	0	#NULL!	1	2	0	1	0	0	4	5	5	1	4	4	4	4	4	4	3	3	3	5	4	4	3	4	4	3.5	3.75	3.75
1164	1	Hungarian	Romania	0	6	1	5	0	0	0	0	0	0	0	1	0		0	1	0	#NULL!	0	#NULL!	0	1	7	7	1	7	1	4	1	7	4	4	4	4	1	1	1	6	6	6	2	2	2	2	3.5	2.75
1165	1	Moldavian	Republic of Moldova	0	2	2	1	0	0	0	1	0	1	0	0	0		0	1	2	2	2	2	0	1	0	1	1	1	1	1	7	7	7	7	7	7	7	7	7	1	1	1	7	7	7	7	7	7
1166	0	Romanian	Romania	1	2	4	3	0	0	0	0	0	0	0	1	0		0	2	0	#NULL!	0	#NULL!	0	1	0	0	2	4	4	4	5	5	5	6	6	6	6	6	6	1	1	1	7	7	7	6	6	6
1167	0	Romanian	Romania	0	2	2	3	0	0	0	0	0	0	0	1	0		0	1	0	#NULL!	0	#NULL!	0	1	0	0	1	1	1	1	4	4	4	4	4	4	4	4	4	4	4	4	4	4	4	4	4	4
1168	0	Romanian	Romania	1	2	4	1	0	0	0	1	0	1	0	0	0		2	1	2	1	0	#NULL!	0	1	0	0	7	4	4	4	4	4	4	4	4	4	5	4	6	3	4	5	5	4	3	4.5	4	4.25
1169	0	Romanian	Romania	1	2	5	3	0	0	0	0	0	0	0	1	0		0	2	0	#NULL!	0	#NULL!	1	1	0	0	1	1	4	4	4	4	4	4	4	4	4	4	4	4	4	4	4	4	4	4	4	4
1170	0	Romanian	Romania	1	2	4	3	0	0	0	0	0	0	0	1	0		0	2	0	#NULL!	0	#NULL!	0	1	2	2	2	1	1	1	4	4	4	4	4	4	4	4	4	4	4	4	4	4	4	4	4	4
1171	0	Romanian	Romania	0	2	2	1	0	0	0	1	0	1	0	0	0		0	1	0	#NULL!	2	1	0	1	0	0	4	2	5	6	4	3	3	3	3	3	4	3	3	4	4	4	4	4	4	3.75	3.25	3.25
1172	0	Romanian	Romania	1	2	4	3	0	0	0	0	0	0	0	1	0		0	1	0	#NULL!	0	#NULL!	1	1	0	0	5	3	7	5	4	5	5	4	4	5	5	5	6	4	4	5	4	4	3	4.25	4.5	4.75
1173	1	Romanian	Romania	1	2	5	4	0	0	0	0	0	0	0	1	0		0	2	2	1	2	1	0	1	1	0	1	1	7	4	4	3	4	4	3	3	6	3	4	4	3	4	4	5	4	4.5	3.5	3.75
1174	0	Moldavian	Republic of Moldova	0	2	3	3	1	2	1	0	0	1	0	0	0		2	1	0	#NULL!	2	2	0	1	0	0	1	1	1	1	4	4	4	4	4	4	1	1	1	1	1	1	7	7	7	4	4	4
1175	0	Romanian	Romania	1	2	4	2	1	1	1	0	0	1	0	0	0		0	1	0	#NULL!	0	#NULL!	0	1	0	0	1	4	4	4	5	5	5	7	7	7	4	4	4	2	2	2	6	6	6	5.5	5.5	5.5
1176	0	Romanian	Romania	1	2	4	1	0	0	1	0	0	1	0	0	0		1	1	0	#NULL!	0	#NULL!	0	1	0	0	4	4	5	4	7	6	7	6	6	6	7	7	7	2	1	1	6	7	7	6.5	6.5	6.75
1177	0	Romanian	Romania	1	2	4	2	0	0	1	0	0	1	0	0	0		3	2	1	1	1	1	0	1	1	4	1	1	1	1	5	4	5	5	5	5	5	5	5	1	1	1	7	7	7	5.5	5.25	5.5
1178	0	Moldavian	Republic of Moldova	1	2	2	2	0	0	0	0	0	1	0	0	0		2	1	2	1	2	1	1	1	4	4	1	4	6	6	4	4	4	3	1	1	4	1	1	4	1	7	4	7	1	3.75	3.25	1.75
1179	1	Romanian	Romania	0	2	4	1	0	0	0	0	0	1	0	0	0		0	1	2	4	2	4	0	1	0	0	7	2	2	2	6	5	6	5	6	5	7	7	7	1	1	1	7	7	7	6.25	6.25	6.25
1180	0	Romanian	Romania	0	2	2	2	0	0	0	0	0	1	0	0	0		3	1	2	1	2	1	0	1	0	0	1	3	6	5	6	4	5	6	4	5	6	4	6	1	2	1	7	6	7	6.25	4.5	5.75
1181	1	Romanian	Romania	0	2	2	1	0	0	0	0	0	1	0	0	0		0	1	0	#NULL!	0	#NULL!	0	1	0	0	1	1	2	1	5	5	6	6	6	6	6	6	6	1	1	1	7	7	7	6	6	6.25
1182	1	Romanian	Romania	0	2	2	2	0	0	0	0	0	1	0	0	0		3	1	0	#NULL!	2	1	0	1	5	7	1	3	5	3	5	2	5	6	3	5	4	2	5	1	5	5	7	3	3	5.5	2.5	4.5
1183	0	Romanian	Romania	1	2	4	2	0	0	0	0	0	1	0	0	0		0	1	0	#NULL!	2	1	0	1	0	0	4	1	2	3	4	4	4	2	2	2	2	1	3	4	4	4	4	4	4	3	2.75	3.25
1184	0	Romanian	Romania	1	3	4	1	0	0	0	0	0	1	0	0	0		0	1	0	#NULL!	1	2	0	1	0	0	7	4	6	7	4	3	7	3	3	5	5	4	6	3	4	6	5	4	2	4.25	3.5	5
1185	0	Romanian	Romania	0	2	2	2	0	0	0	0	0	1	0	0	0		0	2	2	2	2	1	0	1	0	0	4	1	1	1	1	1	1	4	4	4	1	1	1	4	4	4	4	4	4	2.5	2.5	2.5
1186	0	Romanian	Romania	0	2	2	2	0	0	0	0	0	1	0	0	0		0	1	2	1	2	1	0	1	0	0	6	1	4	6	1	7	7	3	5	7	1	4	6	1	1	1	7	7	7	3	5.75	6.75
1187	1	Romanian	Romania	0	2	3	2	0	0	0	0	0	1	0	0	0		0	1	0	#NULL!	2	2	0	1	1	4	1	4	4	4	4	4	4	4	4	4	4	4	4	4	5	3	4	3	5	4	3.75	4.25
1188	0	Romanian	Romania	1	2	2	2	0	0	0	0	0	1	0	0	0		0	1	0	#NULL!	2	1	0	1	1	4	1	3	5	4	6	4	5	4	4	4	2	7	5	3	6	4	5	2	4	4.25	4.25	4.5
1189	0	Hungarian	Romania	1	1	4	3	1	1	1	1	0	0	0	0	0		2	2	2	2	2	1	0	1	0	0	1	3	5	4	3	2	2	5	5	5	1	1	1	1	2	2	7	6	6	4	3.5	3.5
1190	0	Romanian	Republic of Moldova	1	2	3	3	1	1	0	0	1	0	0	0	0		0	1	2	4	2	4	0	1	0	0	1	1	7	7	4	1	3	4	2	5	4	1	3	5	6	4	3	2	4	3.75	1.5	3.75
1191	0	Romanian	Romania	0	2	2	2	0	0	0	0	1	0	0	0	0		2	1	2	2	2	2	0	1	1	7	7	3	6	4	4	3	5	3	3	5	1	1	4	7	7	4	1	1	4	2.25	2	4.5
1192	0	Romanian	Romania	1	2	1	3	1	3	0	1	0	0	0	0	0		1	1	2	3	2	2	0	1	0	0	1	1	5	2	7	5	7	7	5	6	6	4	7	1	1	1	7	7	7	6.75	5.25	6.75
1193	0	Hungarian	Romania	1	1	5	3	1	1	0	1	0	0	0	0	0		2	2	2	2	2	2	0	1	4	4	1	2	5	5	6	5	6	6	5	5	6	5	6	1	4	2	7	4	6	6.25	4.75	5.75
1194	0	Romanian	Romania	1	2	5	4	1	1	0	1	0	0	0	0	0		0	1	2	4	2	3	0	1	0	0	1	1	7	6	7	1	1	6	1	1	6	1	1	1	7	6	7	1	2	6.5	1	1.25
1195	0	Romanian	Romania	1	3	4	3	1	1	0	1	0	0	0	0	0		0	1	2	3	2	3	0	1	4	4	4	1	6	6	5	4	3	5	3	3	4	3	3	2	5	5	6	3	3	5	3.25	3
1196	0	Turkish	Romania	1	6	4	4	1	1	0	1	0	0	0	0	0		2	2	2	2	2	2	1	1	0	0	4	4	7	7	4	4	4	4	4	4	4	4	4	4	4	4	4	4	4	4	4	4
1197	0	Moldavian	Republic of Moldova	1	2	3	2	0	0	0	1	0	0	0	0	0		2	1	2	1	2	1	0	1	1	0	1	1	4	7	4	4	1	1	1	1	1	1	1	1	1	1	7	7	7	3.25	3.25	2.5
1198	0	Romanian	Romania	1	2	5	1	1	1	1	0	0	0	0	0	0		0	1	0	#NULL!	2	1	1	1	0	0	4	4	7	7	4	4	4	4	4	4	4	4	4	1	1	1	7	7	7	4.75	4.75	4.75
1199	1	Romanian	Romania	1	2	6	3	1	1	1	0	0	0	0	0	0		3	3	1	2	1	2	0	1	0	0	1	4	4	4	4	4	4	4	4	4	4	4	4	4	4	4	4	4	4	4	4	4
1200	0	Romanian	Romania	1	2	3	4	1	1	1	0	0	0	0	0	0		0	2	0	#NULL!	2	2	1	1	0	0	1	4	6	6	7	7	7	7	7	7	7	7	7	1	1	1	7	7	7	7	7	7
1201	0	Romanian	Romania	1	2	5	3	1	4	1	0	0	0	0	0	0		0	5	0	#NULL!	0	#NULL!	0	1	0	0	1	1	1	1	6	6	6	6	6	6	6	6	6	2	2	2	6	6	6	6	6	6
1202	0	Hungarian	Romania	1	3	5	3	1	3	1	0	0	0	0	0	0		2	2	0	#NULL!	2	2	0	1	0	0	1	1	1	1	7	7	7	7	7	7	7	7	7	1	1	1	7	7	7	7	7	7
1203	0	Romanian	Romania	1	2	5	4	1	3	1	0	0	0	0	0	0		0	2	0	#NULL!	2	1	0	1	0	0	1	1	1	1	6	6	6	7	7	7	7	7	7	1	1	1	7	7	7	6.75	6.75	6.75
1204	1	Romanian	Romania	1	2	6	3	1	3	1	0	0	0	0	0	0		0	3	0	#NULL!	0	#NULL!	1	1	0	0	4	4	4	4	5	2	6	6	1	6	5	1	6	2	4	2	6	4	6	5.5	2	6
1205	1	Romanian	Romania	1	2	4	3	1	3	1	0	0	0	0	0	0		3	6	1	2	1	2	0	1	0	0	1	4	6	5	4	4	4	4	4	4	4	4	4	4	4	4	4	4	4	4	4	4
1206	0	Romanian	Romania	1	2	4	3	1	3	1	0	0	0	0	0	0		2	1	2	1	2	1	0	1	4	0	7	1	7	7	6	4	4	7	6	6	6	4	4	1	1	1	7	7	7	6.5	5.25	5.25
1207	0	Romanian	Romania	1	2	4	3	1	3	1	0	0	0	0	0	0		2	2	2	1	2	1	0	1	1	7	1	4	7	7	4	4	4	4	4	4	4	1	1	1	1	1	7	7	7	4.75	4	4
1208	1	Romanian	Romania	0	2	3	3	1	3	1	0	0	0	0	0	0		0	1	0	#NULL!	0	#NULL!	0	1	1	0	1	4	5	5	4	4	4	4	4	4	4	4	4	2	3	2	6	5	6	4.5	4.25	4.5
1209	0	Hungarian	Romania	1	4	3	3	1	2	1	0	0	0	0	0	0		1	3	2	1	2	2	0	1	0	0	1	3	4	1	6	4	4	6	5	6	2	3	2	5	4	4	3	4	4	4.25	4	4
1210	0	Moldavian	Republic of Moldova	0	1	5	1	1	2	1	0	0	0	0	0	0		2	2	2	1	2	2	0	1	1	0	1	1	2	3	7	4	7	7	4	7	7	4	7	1	1	1	7	7	7	7	4.75	7
1211	0	Romanian	Republic of Moldova	1	2	5	3	1	2	1	0	0	0	0	0	0		3	1	0	#NULL!	0	#NULL!	0	1	0	0	1	4	5	4	5	6	6	6	6	6	6	6	6	1	1	1	7	7	7	6	6.25	6.25
1212	0	Romanian	Romania	1	1	3	3	1	2	1	0	0	0	0	0	0		1	1	2	4	2	4	0	1	0	0	3	1	2	2	7	6	6	6	6	6	7	7	7	1	1	1	7	7	7	6.75	6.5	6.5
1213	1	Romanian	Romania	1	1	6	3	1	2	1	0	0	0	0	0	0		0	5	0	#NULL!	0	#NULL!	0	1	0	0	1	4	1	4	7	7	7	7	7	7	6	6	6	1	1	1	7	7	7	6.75	6.75	6.75
1214	0	Romanian	Romania	0	2	5	3	1	2	1	0	0	0	0	0	0		2	2	2	1	2	1	0	1	0	0	1	2	4	2	7	6	7	4	4	4	4	4	4	1	1	1	7	7	7	5.5	5.25	5.5
1215	0	Romanian	Romania	1	2	4	3	1	2	1	0	0	0	0	0	0		0	1	0	#NULL!	0	#NULL!	0	1	0	0	1	2	4	4	6	6	6	5	4	4	4	4	4	3	4	4	5	4	4	5	4.5	4.5
1216	0	Romanian	Romania	1	2	6	3	1	2	1	0	0	0	0	0	0		3	3	0	#NULL!	0	#NULL!	0	1	0	0	1	3	4	3	7	7	7	7	7	7	7	7	7	1	1	1	7	7	7	7	7	7
1217	0	Romanian	Romania	1	2	6	3	1	2	1	0	0	0	0	0	0		0	4	0	#NULL!	0	#NULL!	0	1	0	0	4	5	6	6	7	6	6	4	4	4	5	5	5	3	3	3	5	5	5	5.25	5	5
1218	0	Romanian	Romania	1	2	5	3	1	2	1	0	0	0	0	0	0		0	1	0	#NULL!	0	#NULL!	0	1	0	0	1	1	7	7	7	5	6	7	6	6	4	4	4	1	5	5	7	3	3	6.25	4.5	4.75
1219	0	Romanian	Romania	1	1	6	3	1	2	1	0	0	0	0	0	0		0	4	0	#NULL!	0	#NULL!	0	1	4	4	1	3	3	4	6	5	4	7	7	7	5	5	5	1	1	1	7	7	7	6.25	6	5.75
1220	0	Romanian	Romania	1	2	6	3	1	2	1	0	0	0	0	0	0		0	4	0	#NULL!	0	#NULL!	0	1	0	0	5	7	7	7	5	5	5	4	4	4	4	4	4	4	4	4	4	4	4	4.25	4.25	4.25
1221	0	Romanian	Romania	1	2	5	3	1	2	1	0	0	0	0	0	0		2	3	2	1	2	1	0	1	0	0	1	2	3	3	6	5	5	5	5	5	5	5	5	1	1	1	7	7	7	5.75	5.5	5.5
1222	0	Romanian	Romania	0	2	5	3	1	2	1	0	0	0	0	0	0		1	1	2	4	2	3	0	1	0	0	7	7	4	7	6	6	6	6	6	6	6	6	6	1	1	1	7	7	7	6.25	6.25	6.25
1223	0	Romanian	Romania	1	2	4	3	1	2	1	0	0	0	0	0	0		3	1	0	#NULL!	0	#NULL!	0	1	0	0	0	4	5	3	6	6	6	4	4	4	6	6	6	2	2	2	6	6	6	5.5	5.5	5.5
1224	0	Romanian	Romania	1	2	5	3	1	2	1	0	0	0	0	0	0		0	4	0	#NULL!	0	#NULL!	1	1	0	0	2	4	5	5	4	3	4	5	5	5	5	5	5	3	2	3	5	6	5	4.75	4.75	4.75
1225	0	Romanian	Romania	0	2	4	3	1	2	1	0	0	0	0	0	0		2	3	2	1	2	1	0	1	0	0	1	1	1	1	6	6	6	6	6	6	7	7	7	1	1	1	7	7	7	6.5	6.5	6.5
1226	0	Hungarian	Romania	1	7	3	3	1	1	1	0	0	0	0	0	0		1	1	2	1	2	1	0	1	1	7	1	4	4	4	4	4	4	1	1	1	1	1	1	1	1	1	7	7	7	3.25	3.25	3.25
1227	0	Romanian	Ireland	1	2	4	3	1	1	1	0	0	0	0	0	0		1	3	1	1	1	1	0	1	0	0	1	4	5	3	5	6	6	4	4	6	1	3	4	2	2	2	6	6	6	4	4.75	5.5
1228	0	Romanian	Italy	1	2	2	4	1	1	1	0	0	0	0	0	0		1	2	0	#NULL!	0	#NULL!	0	1	1	7	1	4	7	4	4	1	6	4	1	4	4	7	7	4	6	7	4	2	1	4	2.75	4.5
1229	0	Romanian	Romania	1	2	6	3	1	1	1	0	0	0	0	0	0		0	3	0	#NULL!	0	#NULL!	0	1	4	4	4	4	6	5	5	4	5	4	4	4	4	4	4	3	3	3	5	5	5	4.5	4.25	4.5
1230	1	Romanian	Romania	1	2	6	3	1	1	1	0	0	0	0	0	0		0	5	0	#NULL!	0	#NULL!	1	1	0	0	6	4	5	5	4	3	3	4	4	4	1	1	1	1	1	1	7	7	7	4	3.75	3.75
1231	0	Romanian	Romania	1	2	4	3	1	1	1	0	0	0	0	0	0		0	2	1	1	1	1	0	1	1	4	1	3	2	1	6	6	6	6	6	6	7	7	7	1	1	1	7	7	7	6.5	6.5	6.5
1232	0	Romanian	Romania	1	2	5	1	1	1	1	0	0	0	0	0	0		1	3	0	#NULL!	0	#NULL!	0	1	1	4	1	4	5	5	5	5	5	6	6	6	4	4	4	2	2	2	6	6	6	5.25	5.25	5.25
1233	0	Romanian	Romania	1	2	6	3	1	1	1	0	0	0	0	0	0		0	4	0	#NULL!	2	1	0	1	0	0	2	2	3	2	5	5	5	5	5	5	4	4	4	2	2	2	6	6	6	5	5	5
1234	0	Romanian	Romania	0	2	4	3	1	1	1	0	0	0	0	0	0		0	2	0	#NULL!	2	1	0	1	0	0	4	1	4	4	6	4	4	6	4	4	5	4	3	1	1	1	7	7	7	6	4.75	4.5
1235	0	Romanian	Romania	1	2	4	3	1	1	1	0	0	0	0	0	0		2	3	2	3	2	3	0	1	1	0	7	1	5	6	7	4	4	5	4	4	7	7	7	1	1	1	7	7	7	6.5	5.5	5.5
1236	0	Romanian	Romania	0	2	5	3	1	1	1	0	0	0	0	0	0		0	2	0	#NULL!	0	#NULL!	0	1	0	0	7	3	4	3	4	4	4	4	4	4	4	4	4	3	3	3	5	5	5	4.25	4.25	4.25
1237	0	Romanian	Romania	1	2	6	3	1	1	1	0	0	0	0	0	0		0	3	0	#NULL!	0	#NULL!	0	1	0	0	4	5	6	5	6	6	6	4	4	4	4	4	4	1	1	1	7	7	7	5.25	5.25	5.25
1238	0	Romanian	Romania	1	2	5	3	1	1	1	0	0	0	0	0	0		0	2	0	#NULL!	0	#NULL!	0	1	1	5	1	3	5	5	6	4	4	6	6	6	6	6	6	1	1	1	7	7	7	6.25	5.75	5.75
1239	1	Romanian	Romania	1	2	4	3	1	1	1	0	0	0	0	0	0		2	2	2	2	2	2	0	1	4	2	4	1	4	4	5	5	5	4	4	4	6	6	6	2	3	3	6	5	5	5.25	5	5
1240	0	Romanian	Romania	1	2	6	3	1	1	1	0	0	0	0	0	0		0	4	0	#NULL!	2	3	1	1	0	0	7	4	4	4	4	4	4	6	3	4	6	5	5	2	3	2	6	5	6	5.5	4.25	4.75
1241	0	Romanian	Romania	1	2	6	3	1	1	1	0	0	0	0	0	0		0	3	0	#NULL!	0	#NULL!	1	1	0	0	4	1	4	1	6	5	6	6	6	6	6	6	6	1	2	1	7	6	7	6.25	5.75	6.25
1242	1	Romanian	Romania	0	2	5	3	1	1	1	0	0	0	0	0	0		3	4	0	#NULL!	2	1	0	1	1	0	4	3	4	3	5	5	5	5	5	5	5	5	5	1	1	1	7	7	7	5.5	5.5	5.5
1243	0	Romanian	Romania	1	2	6	1	1	1	1	0	0	0	0	0	0		3	3	0	#NULL!	0	#NULL!	0	1	1	0	7	5	7	7	6	4	4	4	4	4	4	4	4	4	4	4	4	4	4	4.5	4	4
1244	0	Australian	Austria	1	1	4	2	0	0	1	0	0	0	0	0	0		0	5	0	#NULL!	0	#NULL!	0	1	7	0	4	4	3	4	5	5	5	7	7	7	7	7	7	1	1	1	7	7	7	6.5	6.5	6.5
1245	1	Italian	Italy	1	1	2	2	0	0	1	0	0	0	0	0	0		0	5	0	#NULL!	0	#NULL!	0	1	1	0	1	4	5	4	6	4	4	5	5	5	6	3	4	5	3	4	3	5	4	5	4.25	4.25
1246	1	Romanian	Belgium	1	2	6	1	0	0	1	0	0	0	0	0	0		0	5	2	2	0	#NULL!	0	1	0	0	1	4	2	5	3	5	3	6	7	4	4	6	3	4	3	5	4	5	3	4.25	5.75	3.25
1247	0	Indian	Ireland	1	3	5	3	0	0	1	0	0	0	0	0	0		0	3	1	1	1	1	0	1	0	0	7	1	4	4	7	4	7	4	4	4	1	1	1	1	1	1	7	7	7	4.75	4	4.75
1248	0	Hungarian	Romania	0	1	5	3	0	0	1	0	0	0	0	0	0		3	2	0	#NULL!	0	#NULL!	0	1	0	0	1	1	1	1	7	6	6	7	6	6	7	7	7	1	1	1	7	7	7	7	6.5	6.5
1249	0	Moldavian	Republic of Moldova	1	2	3	2	0	0	1	0	0	0	0	0	0		0	1	0	#NULL!	2	3	0	1	0	0	4	6	3	4	7	6	4	7	6	5	7	6	7	1	1	1	7	7	7	7	6.25	5.75
1250	0	Moldavian	Republic of Moldova	1	2	4	1	0	0	1	0	0	0	0	0	0		0	3	0	#NULL!	2	1	0	1	1	0	4	4	7	4	4	4	4	4	5	4	4	4	4	5	5	5	3	3	3	3.75	4	3.75
1251	0	Romanian	Belgium	1	2	5	1	0	0	1	0	0	0	0	0	0		0	6	0	#NULL!	0	#NULL!	0	1	0	0	6	4	2	2	5	6	6	5	6	6	5	6	6	1	1	1	7	7	7	5.5	6.25	6.25
1252	0	Romanian	France	0	2	5	3	0	0	1	0	0	0	0	0	0		3	5	1	1	1	1	0	1	1	4	1	1	4	1	4	4	4	7	4	7	4	4	4	4	4	4	4	4	4	4.75	4	4.75
1253	0	Romanian	Republic of Moldova	1	2	6	3	0	0	1	0	0	0	0	0	0		0	1	0	#NULL!	0	#NULL!	1	1	0	0	4	4	4	4	4	4	4	4	4	4	4	4	4	1	1	1	7	7	7	4.75	4.75	4.75
1254	0	Romanian	Romania	1	2	5	3	0	0	1	0	0	0	0	0	0		3	3	1	1	1	1	0	1	0	0	1	5	7	7	6	4	5	4	4	4	4	4	4	2	2	2	6	6	6	5	4.5	4.75
1255	1	Romanian	Romania	1	2	2	1	0	0	1	0	0	0	0	0	0		0	2	1	1	2	2	0	1	1	2	1	4	7	4	4	4	4	4	4	4	3	4	3	1	1	1	7	7	7	4.5	4.75	4.5
1256	0	Romanian	Romania	1	2	4	2	0	0	1	0	0	0	0	0	0		0	2	0	#NULL!	0	#NULL!	0	1	0	0	5	2	4	4	4	4	4	4	4	5	3	4	4	2	2	2	6	6	6	4.25	4.5	4.75
1257	0	Romanian	Romania	0	2	5	1	0	0	1	0	0	0	0	0	0		0	2	0	#NULL!	0	#NULL!	0	1	0	0	2	4	5	3	6	2	2	3	6	5	6	6	7	1	1	1	7	7	7	5.5	5.25	5.25
1258	0	Romanian	Romania	0	2	5	2	0	0	1	0	0	0	0	0	0		0	5	0	#NULL!	2	1	0	1	4	1	5	4	6	6	4	3	3	4	3	3	5	4	3	2	4	3	6	4	5	4.75	3.5	3.5
1259	0	Romanian	Romania	1	2	2	1	0	0	1	0	0	0	0	0	0		1	1	2	1	2	2	0	1	0	0	1	7	7	7	4	1	1	4	4	7	7	4	7	7	4	7	1	4	1	4	3.25	4
1260	0	Romanian	Romania	1	2	4	2	0	0	1	0	0	0	0	0	0		2	2	2	1	2	1	0	1	0	0	0	4	4	1	4	4	6	4	4	4	4	4	6	4	4	6	4	4	2	4	4	4.5
1261	0	Romanian	Romania	1	2	5	3	0	0	1	0	0	0	0	0	0		0	3	0	#NULL!	0	#NULL!	0	1	0	0	1	4	4	4	6	4	3	7	4	4	7	4	4	1	1	1	7	7	7	6.75	4.75	4.5
1262	1	Romanian	Romania	1	2	5	1	0	0	1	0	0	0	0	0	0		1	1	2	1	0	#NULL!	0	1	0	0	7	1	1	1	5	5	5	5	5	5	6	5	6	2	2	2	6	6	6	5.5	5.25	5.5
1263	0	Romanian	Romania	1	2	4	2	0	0	1	0	0	0	0	0	0		0	2	0	#NULL!	0	#NULL!	1	1	0	0	7	4	3	3	5	5	5	5	5	5	4	4	4	2	2	2	6	6	6	5	5	5
1264	0	Romanian	Romania	0	2	5	3	0	0	1	0	0	0	0	0	0		1	3	2	2	2	2	0	1	0	0	1	1	2	1	5	4	5	5	4	5	6	6	6	2	2	2	6	6	6	5.5	5	5.5
1265	1	Romanian	Romania	0	2	2	1	0	0	1	0	0	0	0	0	0		0	2	2	1	2	1	0	1	0	0	2	3	4	4	4	4	4	4	4	4	4	4	4	5	5	5	3	3	3	3.75	3.75	3.75
1266	0	Romanian	Romania	1	2	5	3	0	0	1	0	0	0	0	0	0		2	1	0	#NULL!	0	#NULL!	0	1	0	0	1	4	4	4	6	5	6	6	6	6	5	5	5	1	2	1	7	6	7	6	5.5	6
1267	0	Romanian	Romania	1	3	4	2	0	0	1	0	0	0	0	0	0		0	2	0	#NULL!	0	#NULL!	1	1	4	4	4	4	6	5	5	4	5	4	4	4	5	4	5	1	2	2	7	6	6	5.25	4.5	5
1268	0	Romanian	Romania	1	2	4	1	0	0	1	0	0	0	0	0	0		0	2	0	#NULL!	0	#NULL!	0	1	0	0	1	3	5	5	4	4	4	4	4	4	4	4	4	2	2	2	6	6	6	4.5	4.5	4.5
1269	1	Romanian	Romania	1	2	4	1	0	0	1	0	0	0	0	0	0		2	3	2	1	2	1	0	1	0	0	1	4	7	4	4	3	5	4	4	5	1	1	1	4	4	4	4	4	4	3.25	3	3.75
1270	0	Romanian	Romania	1	2	5	3	0	0	1	0	0	0	0	0	0		0	3	0	#NULL!	0	#NULL!	0	1	0	0	1	4	6	5	7	5	6	6	5	6	5	5	5	2	2	2	6	6	6	6	5.25	5.75
1271	0	Romanian	Romania	1	2	5	3	0	0	1	0	0	0	0	0	0		1	3	2	4	2	4	0	1	1	0	4	3	7	7	6	1	1	7	4	4	6	3	3	2	2	2	6	6	6	6.25	3.5	3.5
1272	0	Romanian	Romania	1	2	5	3	0	0	1	0	0	0	0	0	0		0	1	0	#NULL!	0	#NULL!	0	1	0	0	1	4	4	4	4	4	4	4	4	4	1	1	1	4	4	4	4	4	4	3.25	3.25	3.25
1273	0	Romanian	Romania	1	2	4	1	0	0	1	0	0	0	0	0	0		0	2	2	1	2	1	0	1	0	0	1	3	4	4	6	7	7	7	7	7	6	6	6	1	1	1	7	7	7	6.5	6.75	6.75
1274	1	Romanian	Romania	0	1	5	3	0	0	1	0	0	0	0	0	0		3	4	2	2	2	1	0	1	0	0	1	1	2	1	7	7	7	7	7	7	7	7	7	1	1	1	7	7	7	7	7	7
1275	0	Romanian	Romania	0	2	5	3	0	0	1	0	0	0	0	0	0		0	2	0	#NULL!	0	#NULL!	0	1	0	0	2	5	7	5	5	4	4	4	4	4	5	4	4	2	2	2	6	6	6	5	4.5	4.5
1276	0	Romanian	Romania	1	2	6	3	0	0	1	0	0	0	0	0	0		3	3	0	#NULL!	0	#NULL!	0	1	4	4	1	4	1	4	4	4	4	7	7	7	4	7	4	4	3	4	4	5	4	4.75	5.75	4.75
1277	0	Romanian	Romania	1	2	5	3	0	0	1	0	0	0	0	0	0		0	6	0	#NULL!	0	#NULL!	0	1	0	0	1	1	1	1	7	7	7	7	7	7	7	7	7	1	1	1	7	7	7	7	7	7
1278	1	Romanian	Romania	0	2	3	1	0	0	1	0	0	0	0	0	0		2	1	0	#NULL!	0	#NULL!	0	1	0	0	6	1	4	3	6	4	5	5	4	5	4	5	6	2	2	1	6	6	7	5.25	4.75	5.75
1279	0	Romanian	Romania	1	2	3	3	0	0	1	0	0	0	0	0	0		3	2	0	#NULL!	2	1	0	1	0	0	1	1	7	7	4	1	1	4	4	4	4	4	4	4	4	4	4	4	4	4	3.25	3.25
1280	0	Romanian	Romania	1	2	5	2	0	0	1	0	0	0	0	0	0		0	2	0	#NULL!	0	#NULL!	1	1	0	0	1	1	4	4	5	5	5	5	5	5	5	5	5	1	1	1	7	7	7	5.5	5.5	5.5
1281	0	Romanian	Romania	1	2	6	2	0	0	1	0	0	0	0	0	0		3	4	0	#NULL!	0	#NULL!	0	1	5	4	7	1	2	2	6	5	6	7	7	7	7	6	7	1	1	1	7	7	7	6.75	6.25	6.75
1282	1	Romanian	Romania	1	2	5	4	0	0	1	0	0	0	0	0	0		3	4	2	1	2	1	0	1	7	0	1	3	2	1	5	5	5	6	6	6	3	5	5	4	4	4	4	4	4	4.5	5	5
1283	0	Romanian	Romania	1	2	6	1	0	0	1	0	0	0	0	0	0		0	2	0	#NULL!	0	#NULL!	0	4	8	8	4	1	1	1	5	5	5	6	6	6	5	5	5	1	1	1	7	7	7	5.75	5.75	5.75
1284	0	Romanian	Romania	1	2	4	1	0	0	0	0	0	1	0	0	0		0	5	0	#NULL!	0	#NULL!	0	4	8	1	4	3	3	2	6	4	6	6	6	6	6	6	6	5	5	5	3	3	3	5.25	4.75	5.25
1285	0	Romanian	Romania	1	4	5	2	0	0	1	0	0	0	0	0	0		0	2	0	#NULL!	0	#NULL!	0	5	8	8	4	1	7	4	7	1	4	7	1	2	7	1	3	1	7	3	7	1	5	7	1	3.5
1286	0	Romanian	Romania	1	2	4	3	0	0	1	0	0	0	0	0	0		0	2	0	#NULL!	0	#NULL!	0	4	8	8	4	4	4	4	4	4	4	4	4	4	4	4	4	4	4	4	4	4	4	4	4	4
1287	0	Romanian	Republic of Moldova	1	9	3	2	0	0	1	0	0	0	0	0	0		1	1	0	#NULL!	0	#NULL!	0	6	7	7	5	4	4	4	5	5	5	7	7	7	7	7	7	1	1	1	7	7	7	6.5	6.5	6.5
1288	1	Romanian	Romania	1	10	2	2	0	0	1	0	0	0	0	0	0		0	3	0	#NULL!	0	#NULL!	0	5	5	7	2	5	7	7	4	3	3	4	4	4	4	4	4	4	4	4	4	4	4	4	3.75	3.75
1289	0	Romanian	Germany	1	9	5	3	0	0	0	0	0	1	0	0	0		0	2	0	#NULL!	0	#NULL!	0	8	8	8	7	3	1	1	5	7	7	6	7	7	4	6	6	2	1	1	6	7	7	5.25	6.75	6.75
1290	0	Romanian	Romania	1	2	5	2	0	0	1	0	0	0	0	0	0		2	2	2	1	2	1	0	5	8	8	3	5	4	3	4	5	7	5	7	7	7	4	7	2	4	4	6	4	4	5.5	5	6.25
1291	0	Romanian	USA	1	2	5	3	1	2	0	0	0	0	0	0	0		0	6	2	2	2	2	0	4	4	8	4	4	4	4	7	4	4	4	4	4	5	5	4	2	4	3	6	4	5	5.5	4.25	4.25
1292	1	Romanian	Romania	1	2	5	3	0	0	1	0	0	0	0	0	0		0	2	0	#NULL!	0	#NULL!	0	4	1	1	1	2	7	7	4	3	3	4	1	1	4	2	2	3	5	5	5	3	3	4.25	2.25	2.25
1293	0	Romanian	Romania	1	2	5	3	1	1	1	0	0	0	0	0	0		0	3	0	#NULL!	0	#NULL!	0	4	8	8	4	4	6	5	6	5	6	6	6	6	5	5	5	2	2	2	6	6	6	5.75	5.5	5.75
1294	0	Romanian	Romania	1	2	5	1	0	0	1	0	0	0	0	0	0		0	2	0	#NULL!	0	#NULL!	0	6	4	6	1	7	1	7	4	7	4	4	7	4	4	7	6	1	1	1	7	7	7	4.75	7	5.25
1295	0	Romanian	Romania	1	2	2	2	0	0	1	0	0	1	0	0	0		0	2	0	#NULL!	0	#NULL!	0	4	3	8	4	6	7	6	5	4	6	6	4	4	4	4	4	3	4	2	5	4	6	5	4	5
1296	0	Romanian	Romania	1	2	4	2	0	0	0	1	0	1	0	0	0		0	1	0	#NULL!	0	#NULL!	0	7	2	4	1	4	4	4	4	4	4	5	5	5	4	4	4	2	2	2	6	6	6	4.75	4.75	4.75
1297	1	Romanian	Romania	1	2	3	3	1	1	0	0	0	0	0	0	0	Entrepreneur	2	3	2	4	2	3	0	4	1	8	4	1	7	7	7	7	7	7	7	7	7	7	7	1	1	1	7	7	7	7	7	7
1298	0	Romanian	Romania	1	2	2	2	0	0	0	0	0	1	0	0	0		0	2	2	2	2	2	0	5	4	4	1	6	4	4	6	5	5	6	5	5	4	4	4	2	2	2	6	6	6	5.5	5	5
1299	0	Hungarian	Romania	0	3	2	1	0	0	0	1	0	1	0	0	0		0	1	0	#NULL!	2	1	0	5	4	4	4	4	5	5	6	4	4	4	3	3	5	4	4	3	4	4	5	4	4	5	3.75	3.75
1300	0	Romanian	Romania	1	2	2	1	0	0	0	0	0	1	0	0	0		0	1	0	#NULL!	2	1	0	1	1	1	5	7	7	7	1	1	1	1	1	1	1	1	1	7	7	7	1	1	1	1	1	1
1301	1	Romanian	Romania	0	8	2	1	0	0	0	1	0	0	0	0	0		2	1	0	#NULL!	2	1	0	6	2	8	2	3	4	4	6	5	6	6	4	5	7	7	7	2	2	2	6	6	6	6.25	5.5	6
1302	0	Romanian	Romania	1	2	3	1	0	0	0	0	0	1	0	0	0		0	1	0	#NULL!	0	#NULL!	0	6	2	4	6	5	6	6	4	4	4	5	6	5	2	4	3	5	4	3	3	4	5	3.5	4.5	4.25
1303	1	Romanian	Romania	1	2	2	1	0	0	0	1	0	0	0	0	0		1	1	2	4	2	3	0	6	1	1	7	5	4	3	5	5	5	5	6	6	7	7	7	1	1	1	7	7	7	6	6.25	6.25
1304	0	Romanian	Romania	0	9	3	2	0	0	0	0	0	1	0	0	0		0	1	2	4	2	4	0	6	1	1	1	6	7	7	3	1	1	1	1	1	1	1	1	7	7	7	1	1	1	1.5	1	1
1305	0	Romanian	Republic of Moldova	1	2	2	2	0	0	0	0	0	1	0	0	0		0	1	2	2	2	3	0	3	1	8	5	4	6	5	6	4	5	7	3	5	4	4	4	2	2	2	6	6	6	5.75	4.25	5
1306	0	Romanian	Romania	0	2	4	1	1	1	1	0	0	0	0	0	0		0	2	1	1	0	#NULL!	0	4	8	5	4	5	5	6	4	4	4	4	5	5	3	3	4	5	4	4	3	4	4	3.5	4	4.25
1307	0	Romanian	Romania	0	2	2	1	0	0	0	0	0	1	0	0	0		0	1	0	#NULL!	0	#NULL!	0	8	8	8	3	1	1	1	5	5	5	6	6	6	7	7	7	1	1	1	7	7	7	6.25	6.25	6.25
1308	0	Romanian	Romania	1	2	3	2	0	0	0	0	1	1	0	0	0		1	3	2	4	2	4	0	6	1	7	3	7	5	3	4	3	4	1	1	1	4	1	4	7	6	4	1	2	4	2.5	1.75	3.25
1309	0	Romanian	Romania	1	2	3	1	0	0	0	1	0	1	0	0	0		1	2	2	1	2	1	0	7	1	5	7	4	6	4	4	1	4	4	1	1	4	2	4	5	7	4	3	1	4	3.75	1.25	3.25
1310	0	Romanian	Romania	1	2	4	1	0	0	0	0	0	1	0	0	0		0	1	0	#NULL!	0	#NULL!	0	4	8	8	3	2	2	2	7	7	7	7	7	7	6	6	6	1	1	1	7	7	7	6.75	6.75	6.75
1311	0	Romanian	Romania	1	1	2	1	0	0	0	0	0	1	0	0	0		0	1	0	#NULL!	2	2	0	4	1	1	7	4	7	5	4	2	4	3	1	3	4	1	4	4	6	4	4	2	4	3.75	1.5	3.75
1312	0	Romanian	Romania	1	10	3	1	0	0	0	0	0	1	0	0	0		0	1	2	4	2	2	3	4	8	8	1	7	7	7	3	2	3	4	4	4	1	1	1	4	5	5	4	3	3	3	2.5	2.75
1313	0	Moldavian	Republic of Moldova	1	2	5	3	1	2	1	0	0	0	0	0	0		0	1	2	1	2	1	0	7	1	8	4	1	6	1	6	3	5	6	5	5	4	5	4	4	4	4	4	4	4	5	4.25	4.5
1314	1	Romanian	Romania	1	2	4	1	0	0	1	0	0	0	0	0	0		2	3	2	2	2	2	0	4	8	8	7	1	4	1	7	7	7	7	7	7	7	7	7	1	1	1	7	7	7	7	7	7
1315	1	Romanian	Romania	0	2	3	1	0	0	0	0	1	1	0	0	0		1	1	2	4	2	2	1	6	8	8	4	3	4	6	1	1	1	1	1	1	1	1	1	4	4	4	4	4	4	1.75	1.75	1.75
1316	1	Romanian	Republic of Moldova	1	9	3	1	0	0	0	1	0	0	0	0	0		2	1	2	3	2	2	0	8	8	8	4	4	4	4	6	5	6	6	6	6	6	6	6	1	1	1	7	7	7	6.25	6	6.25
1317	0	Romanian	Romania	0	3	4	3	0	0	0	0	0	0	0	0	0	Entrepreneur	0	2	2	1	2	1	0	4	8	8	4	3	3	4	5	5	6	5	5	6	6	5	5	3	3	3	5	5	5	5.25	5	5.5
1318	1	Romanian	Romania	1	2	4	3	1	3	1	0	0	0	0	0	0		0	2	0	#NULL!	0	#NULL!	0	5	5	5	1	1	7	7	4	3	6	4	4	4	4	4	4	4	4	4	4	4	4	4	3.75	4.5
1319	0	Romanian	Romania	1	2	4	3	1	1	0	0	0	0	0	0	1		0	2	0	#NULL!	2	1	0	7	8	8	1	3	6	4	6	6	6	5	5	5	5	5	5	1	1	1	7	7	7	5.75	5.75	5.75
1320	0	Romanian	Romania	1	2	4	3	1	2	1	0	0	0	0	0	0		2	2	0	#NULL!	0	#NULL!	0	1	1	8	4	1	1	1	7	7	7	7	7	7	7	7	7	1	1	1	7	7	7	7	7	7
1321	0	Romanian	Romania	1	3	5	3	1	2	0	0	0	0	0	0	1		0	2	0	#NULL!	0	#NULL!	0	4	8	8	4	1	3	3	6	5	5	6	7	7	6	5	5	2	3	3	6	5	5	6	5.5	5.5
1322	0	Romanian	Romania	1	9	5	3	1	1	1	0	0	0	0	0	0		2	3	2	1	2	1	0	4	8	8	4	3	6	5	5	5	5	5	5	5	5	5	5	2	2	2	6	6	6	5.25	5.25	5.25
1323	0	Romanian	USA	0	2	4	3	1	2	0	0	0	0	0	0	0		0	6	2	1	2	3	0	7	8	8	4	1	4	7	6	4	2	6	3	1	4	1	1	5	4	6	3	4	2	4.75	3	1.5
1324	0	Hungarian	Romania	0	3	3	1	1	3	0	0	0	1	0	0	0		0	1	0	#NULL!	0	#NULL!	0	6	8	8	4	3	4	2	5	6	7	4	7	7	2	4	7	6	4	2	2	4	6	3.25	5.25	6.75
1325	0	Romanian	Romania	1	2	4	1	0	0	0	0	0	1	0	0	0		0	1	0	#NULL!	0	#NULL!	0	6	4	8	7	3	4	3	5	6	6	5	5	5	6	6	6	1	1	1	7	7	7	5.75	6	6
1326	1	Romanian	Romania	1	2	5	3	1	1	1	0	0	0	0	0	0		2	2	2	1	2	1	0	4	4	8	1	3	3	3	7	7	7	7	7	7	5	5	7	1	1	1	7	7	7	6.5	6.5	7
1327	0	Romanian	Romania	1	2	6	2	0	0	1	0	0	0	0	0	0		0	5	0	#NULL!	0	#NULL!	0	6	8	8	7	1	1	1	7	7	7	7	7	7	7	7	7	1	1	1	7	7	7	7	7	7
1328	1	Romanian	Romania	1	3	2	3	1	2	1	0	0	0	0	0	0		1	1	2	2	2	2	0	1	4	8	1	4	6	5	5	5	5	5	6	6	5	5	5	4	4	4	4	4	4	4.75	5	5
1329	0	Romanian	Romania	1	2	2	2	0	0	0	0	0	1	0	0	0		0	1	0	#NULL!	0	#NULL!	0	4	8	8	5	4	4	4	7	7	7	7	7	7	7	7	7	1	1	1	7	7	7	7	7	7
1330	0	Romanian	Romania	1	2	3	2	1	2	0	0	0	0	0	0	1		0	1	2	1	2	1	0	1	8	8	1	4	4	4	5	5	5	5	6	6	4	4	4	3	3	3	5	5	5	4.75	5	5
1331	0	Romanian	Romania	0	2	5	3	1	2	0	0	0	0	0	0	1		0	2	0	#NULL!	0	#NULL!	0	5	1	8	3	3	4	3	5	5	5	5	5	5	5	5	5	1	1	1	7	7	7	5.5	5.5	5.5
1332	0	Romanian	Romania	1	7	4	3	1	3	1	0	0	0	0	0	0		3	1	2	1	2	1	0	1	8	8	1	4	7	7	7	6	6	4	4	4	7	7	7	1	3	4	7	5	4	6.25	5.5	5.25
1333	0	Moldavian	Republic of Moldova	1	2	5	3	1	#NULL!	1	0	0	0	0	0	0		0	2	0	#NULL!	0	#NULL!	0	4	8	8	1	4	7	1	7	6	7	6	7	7	7	6	7	1	1	1	7	7	7	6.75	6.5	7
1334	0	Romanian	Romania	1	8	2	2	0	0	1	0	0	1	0	0	0		1	1	2	1	2	1	0	5	5	4	4	4	5	4	5	5	5	5	4	5	5	5	5	4	5	4	4	3	4	4.75	4.25	4.75
1335	0	Moldavian	Republic of Moldova	1	2	4	3	0	0	1	0	0	0	0	0	0		3	1	0	#NULL!	0	#NULL!	1	4	4	8	1	1	4	4	4	4	4	4	4	4	3	1	3	2	3	4	6	5	4	4.25	3.5	3.75
1336	0	Romanian	Republic of Moldova	1	2	3	1	0	0	0	0	0	1	0	0	0		0	1	0	#NULL!	0	#NULL!	0	7	4	8	2	5	6	5	5	5	5	5	5	5	5	4	5	4	4	4	4	4	4	4.75	4.5	4.75
1337	0	Romanian	Romania	1	2	2	2	0	0	0	0	0	1	0	0	0		3	1	2	1	2	1	1	4	8	8	1	1	4	4	6	5	6	6	6	6	7	7	7	1	1	1	7	7	7	6.5	6.25	6.5
1338	0	Romanian	Romania	1	2	3	3	1	1	0	0	0	0	0	0	1		0	5	1	1	1	1	0	4	8	4	4	4	4	4	4	4	7	4	4	7	4	4	4	1	1	1	7	7	7	4.75	4.75	6.25
1339	0	Romanian	Romania	1	2	2	2	0	0	1	0	0	0	0	0	0		2	1	2	2	2	2	0	4	8	8	4	4	7	7	7	1	4	7	1	4	7	1	4	1	3	3	7	5	5	7	2	4.25
1340	0	Romanian	Romania	1	2	4	1	0	0	1	0	0	0	0	0	0		0	2	0	#NULL!	2	2	0	4	4	6	4	4	5	4	5	3	5	5	5	5	4	4	4	1	1	1	7	7	7	5.25	4.75	5.25
1341	0	Romanian	Romania	0	2	4	3	1	#NULL!	1	0	0	0	0	0	0		0	2	0	#NULL!	0	#NULL!	1	1	8	8	1	1	1	1	4	4	7	4	4	4	4	4	4	1	1	1	7	7	7	4.75	4.75	5.5
1342	0	Romanian	Italy	1	2	4	3	1	1	0	0	0	0	0	0	0		1	1	2	1	2	1	0	2	8	8	7	4	6	4	6	4	6	6	4	6	6	4	6	3	4	4	5	4	4	5.75	4	5.5
1343	0	Romanian	Republic of Moldova	1	2	4	4	1	1	1	0	0	0	0	0	0		0	1	0	#NULL!	0	#NULL!	0	4	4	8	4	1	4	1	4	4	5	4	3	5	4	4	5	4	5	2	4	3	6	4	3.5	5.25
1344	0	Romanian	Romania	0	2	3	1	0	0	0	0	0	1	0	0	0		0	4	0	#NULL!	0	#NULL!	0	4	7	8	2	2	7	5	6	3	5	4	3	4	4	4	4	1	1	1	7	7	7	5.25	4.25	5
1345	1	Moldavian	Republic of Moldova	0	2	3	1	0	0	0	1	0	1	0	0	0		2	3	0	#NULL!	0	#NULL!	0	8	8	8	1	1	1	4	7	4	7	7	7	7	7	7	7	1	1	1	7	7	7	7	6.25	7
1346	0	Romanian	Romania	1	2	#NULL!	2	1	1	1	0	0	0	0	0	0		2	1	2	1	2	2	1	6	5	4	3	3	4	5	6	4	5	7	5	5	6	4	5	1	2	1	7	6	7	6.5	4.75	5.5
1347	0	Romanian	Romania	1	2	5	3	0	0	1	0	0	0	0	0	0		0	3	0	#NULL!	0	#NULL!	0	7	4	8	1	4	6	4	6	4	5	6	4	6	5	2	5	2	1	2	6	7	6	5.75	4.25	5.5
1348	0	Moldavian	Republic of Moldova	0	2	3	3	1	1	1	0	0	0	0	0	0		2	2	2	1	2	3	1	1	8	8	1	1	5	4	7	4	4	6	3	4	5	4	5	1	2	2	7	6	6	6.25	4.25	4.75
1349	1	Romanian	Romania	1	2	5	3	0	0	1	0	0	0	0	0	0		0	5	0	#NULL!	0	#NULL!	0	4	5	4	1	3	4	3	6	6	6	4	6	5	4	5	4	1	2	1	7	6	7	5.25	5.75	5.5
1350	0	Romanian	United Kingdom	1	2	4	1	0	0	1	0	0	0	0	0	0		0	4	0	#NULL!	2	1	0	4	3	8	5	1	3	4	7	6	6	4	6	5	7	6	6	1	1	1	7	7	7	6.25	6.25	6
1351	0	Moldavian	Republic of Moldova	1	2	2	1	0	0	0	0	0	1	0	0	0		0	1	0	#NULL!	0	#NULL!	0	4	8	8	6	2	2	2	6	6	6	4	4	4	6	6	6	1	1	1	7	7	7	5.75	5.75	5.75
1352	0	Romanian	Romania	1	2	3	2	0	0	0	1	0	1	0	0	0		0	1	0	#NULL!	2	2	0	4	4	8	4	1	7	4	7	4	7	7	1	4	7	4	6	3	4	3	5	4	5	6.5	3.25	5.5
1353	0	Romanian	Romania	1	2	2	2	0	0	0	1	0	0	0	0	0		3	1	0	#NULL!	0	#NULL!	1	5	1	1	2	2	1	1	2	1	1	2	1	1	1	1	1	5	6	6	3	2	2	2	1.25	1.25
1354	0	Romanian	Romania	1	9	2	1	0	0	0	0	0	1	0	0	0		0	1	0	#NULL!	0	#NULL!	0	6	2	8	4	5	5	5	5	4	4	4	4	4	3	3	3	4	4	4	4	4	4	4	3.75	3.75
1355	1	Romanian	Romania	1	9	4	1	0	0	0	0	0	0	0	0	0	Freelancer	0	1	0	#NULL!	2	2	3	6	1	8	1	4	6	6	4	3	3	3	2	2	1	1	1	5	6	6	3	2	2	2.75	2	2
1356	0	Romanian	Romania	1	2	3	1	0	0	0	0	0	1	0	0	0		0	1	0	#NULL!	0	#NULL!	0	6	8	8	1	4	1	7	4	4	4	2	7	4	4	7	4	4	2	4	4	6	4	3.5	6	4
1357	0	Romanian	Romania	1	8	2	2	0	0	0	0	0	1	0	0	0		0	1	0	#NULL!	0	#NULL!	0	4	4	4	4	4	4	4	4	4	4	4	4	4	4	4	4	4	4	4	4	4	4	4	4	4
1358	0	Romanian	Romania	1	2	2	2	0	0	0	1	0	1	0	0	0		3	1	0	#NULL!	0	#NULL!	0	5	2	5	7	3	6	6	4	2	3	5	5	5	4	3	3	5	5	5	3	3	3	4	3.25	3.5
1359	0	Romanian	Romania	1	2	3	2	0	0	0	0	0	1	0	0	0		0	1	0	#NULL!	2	1	0	5	1	1	4	4	5	4	6	5	5	5	5	5	5	5	5	2	2	2	6	6	6	5.5	5.25	5.25
1360	1	Romanian	Romania	1	3	3	1	0	0	0	0	0	1	0	0	0		3	1	1	1	1	1	0	8	8	8	8	5	6	6	7	6	6	7	5	5	7	5	5	2	3	3	6	5	5	6.75	5.25	5.25
1361	0	Romanian	Romania	1	2	2	1	0	0	0	0	0	1	0	0	0		0	1	0	#NULL!	2	1	0	4	1	8	2	5	7	5	4	3	4	4	3	4	3	2	3	3	4	3	5	4	5	4	3	4
1362	0	Romanian	Romania	1	9	2	1	0	0	0	0	0	1	0	0	0		0	1	0	#NULL!	0	#NULL!	0	4	8	8	5	5	6	7	3	3	3	4	4	4	4	4	4	5	5	5	3	3	3	3.5	3.5	3.5
1363	1	Romanian	Romania	1	2	2	2	0	0	0	0	0	1	0	0	0		0	1	0	#NULL!	0	#NULL!	0	4	8	7	4	5	5	6	4	4	4	4	4	4	4	3	5	4	4	5	4	4	3	4	3.75	4
1364	0	Romanian	Romania	1	2	2	1	0	0	1	0	0	1	0	0	0		0	1	0	#NULL!	2	3	0	5	6	4	1	4	5	4	5	5	5	4	4	4	5	5	5	5	4	5	3	4	3	4.25	4.5	4.25
1365	0	Romanian	Romania	0	2	3	1	0	0	0	0	0	1	0	0	0		0	1	0	#NULL!	0	#NULL!	0	6	8	8	1	3	6	6	5	3	3	4	3	3	4	4	4	5	6	5	3	2	3	4	3	3.25
1366	0	Romanian	Romania	1	2	2	2	0	0	0	0	0	1	0	0	0		0	1	0	#NULL!	1	1	0	6	1	4	4	4	7	3	5	2	4	3	5	4	3	2	5	4	4	4	4	4	4	3.75	3.25	4.25
1367	0	Romanian	Romania	1	2	2	2	1	#NULL!	0	0	0	1	0	0	0		0	1	0	#NULL!	2	1	3	5	3	8	4	6	4	4	1	3	3	1	7	4	1	4	4	6	4	4	2	4	4	1.25	4.5	3.75
1368	0	Romanian	Romania	1	2	6	3	1	1	1	0	0	0	0	0	0		0	3	0	#NULL!	0	#NULL!	0	5	4	8	4	5	5	5	5	5	5	6	5	6	4	4	4	3	3	3	5	5	5	5	4.75	5
1369	0	Romanian	Romania	1	2	4	1	0	0	0	0	0	1	0	0	0		1	1	2	1	2	1	0	4	3	6	3	5	6	6	4	2	3	5	5	6	5	4	5	1	1	1	7	7	7	5.25	4.5	5.25
1370	0	Romanian	Romania	0	2	5	3	0	0	1	0	0	0	0	0	0		2	2	0	#NULL!	2	1	0	8	8	8	1	7	7	7	4	4	4	4	4	4	4	4	4	4	5	6	4	3	2	4	3.75	3.5
1371	0	Moldavian	Greece	1	2	3	1	0	0	1	0	0	0	1	0	0		1	2	2	4	2	3	0	6	8	8	4	4	6	4	7	4	6	6	6	6	6	6	6	1	2	2	7	6	6	6.5	5.5	6
1372	0	Romanian	Romania	1	1	6	3	0	0	1	0	0	0	0	0	0		0	3	0	#NULL!	2	2	0	1	8	8	1	4	5	5	5	5	5	4	5	5	3	2	2	1	2	2	7	6	6	4.75	4.5	4.5
1373	0	Romanian	Romania	1	2	3	2	0	0	0	0	0	1	0	0	0		1	1	2	2	2	1	0	7	1	8	1	1	7	4	4	3	5	4	4	4	4	4	4	4	4	4	4	4	4	4	3.75	4.25
1374	0	Romanian	Romania	1	2	5	4	1	1	1	0	0	0	0	0	0		1	2	2	2	2	3	0	1	8	8	1	1	2	1	7	5	6	6	4	5	7	5	6	1	1	1	7	7	7	6.75	5.25	6
1375	1	Romanian	Romania	1	2	6	3	1	1	1	0	0	0	0	0	0		0	2	0	#NULL!	0	#NULL!	0	4	4	8	2	3	4	4	6	6	6	6	6	6	6	6	6	2	2	2	6	6	6	6	6	6
1376	0	Romanian	Romania	1	9	4	3	1	2	0	0	0	0	0	0	0	Entrepreneur	0	3	1	1	1	1	0	4	4	4	3	1	1	1	4	4	4	4	4	4	1	1	1	1	1	1	7	7	7	4	4	4
1377	0	Romanian	Romania	1	2	3	2	0	0	0	0	0	1	0	0	0		0	1	0	#NULL!	0	#NULL!	0	6	8	8	3	3	6	6	6	5	5	6	6	6	7	4	4	1	1	1	7	7	7	6.5	5.5	5.5
1378	0	Romanian	Romania	0	4	#NULL!	2	0	0	1	0	0	0	0	0	0		0	3	0	#NULL!	0	#NULL!	1	7	5	7	1	7	4	4	3	5	4	3	6	4	3	7	4	6	2	4	2	6	4	2.75	6	4
1379	0	Romanian	USA	0	3	2	1	0	0	0	0	0	0	0	1	0		0	2	0	#NULL!	0	#NULL!	0	1	8	8	8	1	1	1	4	4	4	4	4	4	4	4	4	1	1	1	7	7	7	4.75	4.75	4.75
1380	0	Hungarian	Romania	1	2	5	3	1	#NULL!	1	0	0	0	0	0	0		2	2	2	1	2	1	0	7	7	1	7	4	4	4	7	7	7	7	7	7	7	7	7	1	1	1	7	7	7	7	7	7
1381	0	Romanian	Romania	1	2	4	2	0	0	1	0	0	0	0	0	0		1	1	0	#NULL!	2	1	0	8	8	8	1	1	4	4	4	3	4	1	1	1	1	1	1	1	1	1	7	7	7	3.25	3	3.25
1382	1	Moldavian	Republic of Moldova	0	8	3	1	0	0	1	0	1	0	0	0	0		1	1	2	4	2	3	0	1	1	1	1	4	5	6	4	2	1	2	1	1	4	4	4	5	5	5	3	3	3	3.25	2.5	2.25
1383	0	Romanian	Romania	1	2	4	2	0	0	0	0	0	1	0	0	0		0	1	0	#NULL!	0	#NULL!	1	5	1	8	6	5	5	5	7	7	7	7	7	7	7	7	7	1	1	1	7	7	7	7	7	7
1384	0	Moldavian	Romania	1	2	3	2	0	0	0	0	0	1	0	0	0		0	1	2	3	2	2	0	8	8	8	1	2	3	2	5	3	4	5	2	4	6	3	3	1	1	1	7	7	7	5.75	3.75	4.5
1385	0	Hungarian	Romania	1	3	5	2	0	0	1	0	0	0	0	0	0		2	1	2	1	2	1	0	5	4	5	6	2	3	2	6	5	6	6	6	6	6	6	6	1	1	1	7	7	7	6.25	6	6.25
1386	1	Romanian	Romania	1	2	2	1	0	0	0	0	0	1	0	0	0		0	2	0	#NULL!	0	#NULL!	0	4	1	1	5	4	4	4	5	4	5	5	6	5	5	5	5	2	2	2	6	6	6	5.25	5.25	5.25
1387	0	Romanian	Romania	1	2	2	1	0	0	0	0	0	1	0	0	0		0	1	0	#NULL!	0	#NULL!	0	1	1	5	7	4	4	4	7	7	7	7	7	7	7	7	7	1	1	1	7	7	7	7	7	7
1388	0	Romanian	Romania	1	10	2	1	0	0	0	1	0	1	0	0	0		1	1	2	1	2	2	0	1	8	8	7	5	6	6	2	2	2	1	1	1	1	1	1	6	6	6	2	2	2	1.5	1.5	1.5
1389	0	Romanian	Romania	1	2	2	1	0	0	0	0	0	1	0	0	0		0	1	0	#NULL!	0	#NULL!	0	4	8	8	5	2	3	4	6	4	4	4	3	4	3	2	2	4	5	5	4	3	3	4.25	3	3.25
1390	0	Romanian	Belgium	1	2	5	3	1	1	1	0	0	0	0	0	0		2	4	2	2	2	2	0	4	8	8	8	4	5	5	4	4	4	4	4	4	3	4	4	2	3	3	6	5	5	4.25	4.25	4.25
1391	0	Mexican	Iceland	1	10	5	1	0	0	1	0	0	0	0	0	0		0	5	1	2	0	#NULL!	0	4	4	4	2	4	5	4	5	6	6	6	6	6	5	5	5	4	4	4	4	4	4	5	5.25	5.25
1392	0	Romanian	Romania	1	2	4	1	0	0	0	0	0	1	0	0	0		0	2	2	1	2	2	0	5	3	5	3	4	6	6	5	2	3	5	3	3	4	3	3	4	5	5	4	3	3	4.5	2.75	3
1393	1	Romanian	Romania	1	2	6	3	1	2	1	0	0	0	0	0	0		0	2	0	#NULL!	0	#NULL!	0	4	4	8	4	1	1	1	7	7	7	4	4	4	7	7	7	1	1	1	7	7	7	6.25	6.25	6.25
1394	0	Romanian	Romania	1	2	5	3	1	3	0	0	0	0	0	0	1		0	1	0	#NULL!	2	2	0	5	1	8	5	4	5	5	3	2	3	3	2	3	3	2	3	6	5	6	2	3	2	2.75	2.25	2.75
1395	0	Moldavian	Republic of Moldova	0	2	3	2	0	0	1	0	0	0	0	0	0		2	3	2	1	2	1	0	4	1	8	7	1	1	1	7	7	7	7	1	7	7	4	7	1	1	1	7	7	7	7	4.75	7
1396	1	Moldavian	Republic of Moldova	1	2	5	3	1	1	1	0	0	0	0	0	0		0	1	0	#NULL!	0	#NULL!	0	4	6	8	4	1	4	1	7	6	7	7	7	7	7	7	7	1	1	1	7	7	7	7	6.75	7
1397	1	Romanian	Romania	0	2	2	3	1	1	0	0	0	0	0	1	0		0	1	0	#NULL!	0	#NULL!	1	4	4	4	4	4	4	3	4	4	3	4	3	3	4	3	3	2	2	3	6	6	5	4.5	4	3.5
1398	0	Romanian	Romania	1	2	5	3	1	1	1	0	0	0	0	0	0		0	2	0	#NULL!	0	#NULL!	0	5	8	8	5	3	4	3	6	4	6	4	3	5	5	4	5	1	1	1	7	7	7	5.5	4.5	5.75
1399	0	Romanian	Romania	1	2	5	1	0	0	1	0	0	1	0	0	0		3	1	0	#NULL!	0	#NULL!	0	7	1	4	7	2	4	4	6	4	5	6	4	5	7	5	5	1	3	2	7	5	6	6.5	4.5	5.25
1400	0	Hungarian	Romania	0	3	6	3	1	3	1	0	0	0	0	0	0	Entrepreneur	0	3	0	#NULL!	2	1	0	1	1	8	1	3	3	3	6	6	6	7	7	7	7	7	7	1	1	1	7	7	7	6.75	6.75	6.75
1401	0	Moldavian	Republic of Moldova	0	2	3	3	0	0	0	0	0	0	0	0	0		1	1	2	1	2	1	0	8	8	8	7	2	3	3	1	5	6	2	5	3	3	6	4	2	3	3	6	5	5	3	5.25	4.5
1402	0	Romanian	Spain	1	2	4	3	0	0	1	0	0	0	0	0	0		0	3	0	#NULL!	0	#NULL!	1	4	8	8	4	4	6	6	4	3	4	4	4	4	4	4	4	3	5	4	5	3	4	4.25	3.5	4
1403	0	Romanian	Romania	1	2	4	3	0	0	1	0	0	0	0	0	0		0	3	0	#NULL!	0	#NULL!	1	4	8	8	4	4	5	5	4	3	3	4	4	4	4	4	4	3	4	4	5	4	4	4.25	3.75	3.75
1404	0	Moldavian	Republic of Moldova	0	2	3	2	0	0	0	0	1	0	0	0	0		1	1	2	2	2	2	0	4	1	8	6	7	4	1	1	1	1	1	1	1	1	1	1	5	4	4	3	4	4	1.5	1.75	1.75
1405	0	Romanian	Romania	1	2	4	2	1	0	1	0	0	0	0	0	0		2	1	2	1	2	1	0	6	1	1	3	3	5	5	6	6	6	6	6	6	4	4	4	2	2	2	6	6	6	5.5	5.5	5.5
1406	0	Romanian	Romania	1	2	5	3	0	0	0	0	0	0	0	0	0	Freelancer	0	5	2	1	0	#NULL!	0	1	8	2	4	1	1	1	7	7	7	7	7	7	7	7	7	1	1	1	7	7	7	7	7	7
1407	0	Romanian	Romania	1	2	4	3	1	1	1	0	0	0	0	0	0		0	2	0	#NULL!	2	1	1	4	8	8	4	7	6	4	4	4	4	5	4	4	4	4	4	2	1	1	6	7	7	4.75	4.75	4.75
1408	0	Moldavian	Republic of Moldova	1	2	3	1	0	0	1	0	0	1	0	0	0		0	1	0	#NULL!	0	#NULL!	0	7	7	7	1	1	7	4	6	4	4	6	7	7	4	3	5	4	4	4	4	4	4	5	4.5	5
1409	1	Moldavian	Republic of Moldova	1	2	3	1	0	0	1	0	0	1	0	0	0		2	1	2	2	2	2	0	4	4	4	4	3	4	4	5	4	4	4	6	6	4	4	4	5	5	5	3	3	3	4	4.25	4.25
1410	0	Moldavian	Republic of Moldova	0	4	2	2	0	0	0	0	0	1	0	0	0		0	1	1	4	2	1	0	6	8	8	6	2	5	3	6	5	6	6	4	5	6	5	6	2	3	2	6	5	6	6	4.75	5.75
1411	0	Romanian	Romania	1	2	4	2	0	0	1	0	0	1	0	0	0		0	2	0	#NULL!	2	1	0	4	8	4	4	5	5	5	4	4	4	4	4	4	2	2	2	4	4	4	4	4	4	3.5	3.5	3.5
1412	0	Romanian	Romania	1	2	5	3	0	0	1	0	0	0	0	0	0		1	3	0	#NULL!	0	#NULL!	0	4	4	8	4	1	1	1	5	5	5	5	1	2	4	3	3	3	3	3	5	5	5	4.75	3.5	3.75
1413	0	Romanian	Romania	0	2	4	2	0	0	1	0	0	0	0	0	0		2	1	1	1	0	#NULL!	0	6	1	1	4	2	2	2	5	3	5	6	4	5	6	6	6	2	3	2	6	5	6	5.75	4.5	5.5
1414	0	Romanian	Romania	1	2	4	3	0	0	0	1	0	0	0	0	0		0	2	0	#NULL!	0	#NULL!	1	4	8	8	4	4	5	5	5	4	4	5	4	4	4	4	4	2	4	4	6	4	4	5	4	4
1415	0	Moldavian	Republic of Moldova	1	2	3	2	0	0	1	0	0	0	0	0	0		2	1	2	2	2	2	0	6	1	1	1	4	5	4	5	4	5	5	4	6	4	3	5	2	4	4	6	4	4	5	3.75	5
1416	0	Romanian	Romania	1	2	4	2	0	0	0	1	0	1	0	0	0		0	1	0	#NULL!	2	1	0	4	8	8	7	5	5	5	4	4	4	5	5	4	5	5	5	2	2	2	6	6	6	5	5	4.75
1417	0	Romanian	Romania	1	10	5	2	0	0	1	0	0	0	0	0	0		0	5	0	#NULL!	0	#NULL!	3	8	8	8	4	2	3	2	6	6	6	7	7	7	5	7	5	1	1	1	7	7	7	6.25	6.75	6.25
1418	0	Romanian	Romania	1	1	5	3	1	2	0	0	0	0	0	0	1		0	1	0	#NULL!	0	#NULL!	0	6	1	8	1	3	6	5	5	6	5	6	6	6	5	6	5	2	1	2	6	7	6	5.5	6.25	5.5
1419	0	Romanian	Romania	1	2	5	3	0	0	1	0	0	0	0	0	0		0	2	0	#NULL!	0	#NULL!	0	4	4	8	4	4	6	5	7	7	7	6	6	6	6	5	6	1	2	1	7	6	7	6.5	6	6.5
1420	1	Moldavian	Republic of Moldova	1	3	3	1	0	0	1	0	0	1	0	0	0		2	1	2	1	2	1	0	8	8	8	4	1	1	1	7	7	7	6	6	6	7	7	7	1	1	1	7	7	7	6.75	6.75	6.75
1421	1	Moldavian	Republic of Moldova	1	2	3	3	0	0	1	0	0	1	0	0	0		3	2	2	2	2	2	0	4	2	4	1	4	7	7	6	1	4	4	1	2	4	3	4	1	1	1	7	7	7	5.25	3	4.25
1422	0	Romanian	Romania	1	2	2	1	0	0	0	0	0	1	0	0	0		0	1	0	#NULL!	0	#NULL!	1	6	2	3	7	5	7	6	4	2	2	1	4	2	4	1	3	5	7	6	3	1	2	3	2	2.25
1423	0	Moldavian	Republic of Moldova	1	2	4	3	0	0	1	0	0	0	0	0	0		0	1	0	#NULL!	0	#NULL!	1	4	4	8	4	1	4	4	4	4	4	4	4	4	4	4	4	1	1	1	7	7	7	4.75	4.75	4.75
1424	0	Romanian	Norway	1	8	5	2	0	0	1	0	0	0	0	0	0		3	5	0	#NULL!	0	#NULL!	0	4	4	8	1	4	7	5	6	4	6	5	3	5	4	3	5	5	3	5	3	5	3	4.5	3.75	4.75
1425	0	Romanian	Romania	0	2	4	2	1	2	0	0	0	1	0	0	0		0	1	0	#NULL!	0	#NULL!	0	5	8	1	4	1	4	5	7	6	7	7	6	7	7	5	7	1	1	1	7	7	7	7	6	7
1426	0	Moldavian	Republic of Moldova	0	2	3	3	0	0	0	0	0	1	0	0	1		0	1	0	#NULL!	2	3	0	4	1	8	1	1	4	1	7	4	7	4	4	4	6	6	6	1	1	1	7	7	7	6	5.25	6
1427	0	Romanian	Romania	1	1	4	1	0	0	1	0	0	1	0	0	0		1	1	2	1	0	#NULL!	0	5	1	7	1	1	1	1	4	4	4	3	3	3	4	4	4	2	2	2	6	6	6	4.25	4.25	4.25
1428	0	Romanian	Romania	1	2	5	3	0	0	1	0	0	0	0	0	0		0	2	0	#NULL!	0	#NULL!	0	4	8	8	4	4	5	5	7	7	7	5	5	5	4	4	4	3	3	3	5	5	5	5.25	5.25	5.25
1429	0	Romanian	Romania	1	2	5	2	0	0	1	0	0	0	0	0	0		0	2	0	#NULL!	2	1	0	4	8	8	1	4	4	4	6	5	6	5	4	5	5	5	5	1	1	1	7	7	7	5.75	5.25	5.75
1430	0	Romanian	Romania	1	2	2	1	0	0	0	0	0	1	0	0	0		0	1	0	#NULL!	0	#NULL!	0	7	8	8	4	2	3	3	6	5	5	6	5	5	4	3	3	5	4	4	3	4	4	4.75	4.25	4.25
1431	1	Romanian	Romania	1	2	4	2	0	0	0	1	0	0	0	0	0		0	2	0	#NULL!	0	#NULL!	0	4	5	8	1	4	5	5	4	4	4	3	3	3	2	2	2	4	4	4	4	4	4	3.25	3.25	3.25
1432	0	Romanian	Belgium	1	2	4	2	0	0	0	1	0	0	0	0	0		1	3	2	3	2	3	0	6	8	8	1	2	7	5	3	1	4	4	5	5	3	1	4	4	6	4	4	2	4	3.5	2.25	4.25
1433	1	Romanian	Romania	1	2	5	3	0	0	1	0	0	0	0	0	0		0	3	0	#NULL!	0	#NULL!	0	4	4	4	4	5	5	5	4	4	4	4	4	4	4	4	4	4	4	4	4	4	4	4	4	4
1434	0	Romanian	Romania	1	2	6	3	0	0	1	0	0	0	0	0	0		3	2	0	#NULL!	0	#NULL!	3	5	1	8	3	2	1	1	4	4	4	4	6	4	4	4	4	4	4	4	4	4	4	4	4.5	4
1435	1	British	United Kingdom	1	7	4	1	0	0	1	0	0	0	0	0	0		0	5	0	#NULL!	0	#NULL!	1	6	5	4	2	4	5	4	3	3	3	3	5	3	2	2	2	6	6	6	2	2	2	2.5	3	2.5
1436	0	Romanian	Romania	0	2	3	2	0	0	1	0	0	0	0	0	0		0	2	0	#NULL!	1	1	0	2	1	1	1	3	3	2	3	2	3	3	3	4	2	1	3	2	2	2	6	6	6	3.5	3	4
1437	0	Hungarian	Romania	1	1	6	1	0	0	1	0	0	0	0	0	0		3	5	0	#NULL!	0	#NULL!	0	4	1	8	7	5	5	5	4	4	4	4	4	4	4	4	4	1	1	1	7	7	7	4.75	4.75	4.75
1438	0	Hungarian	Hungary	1	3	6	2	0	0	1	0	0	0	0	0	0		0	2	0	#NULL!	0	#NULL!	0	4	8	8	5	4	5	4	6	5	6	4	4	4	4	4	4	2	2	2	6	6	6	5	4.75	5
1439	0	Romanian	Spain	0	2	5	3	1	2	1	0	0	0	0	0	0		0	5	0	#NULL!	0	#NULL!	0	5	8	8	3	4	5	5	5	5	5	4	5	5	4	5	5	1	1	1	7	7	7	5	5.5	5.5
1440	0	Hungarian	Romania	1	1	4	1	0	0	0	0	0	1	0	0	0		0	1	0	#NULL!	0	#NULL!	0	7	8	8	3	1	1	1	6	5	4	4	4	4	6	6	5	1	1	1	7	7	7	5.75	5.5	5
1441	0	Romanian	Romania	1	9	5	2	0	0	1	0	0	0	0	0	0		0	3	0	#NULL!	0	#NULL!	0	5	5	4	1	4	5	5	4	3	3	3	4	4	4	3	3	4	5	5	4	3	3	3.75	3.25	3.25
1442	0	Romanian	Ireland	1	2	2	2	0	0	1	0	0	0	0	0	0		2	3	2	2	2	2	0	5	5	1	1	5	3	3	3	5	4	3	4	4	4	4	4	3	4	4	5	4	4	3.75	4.25	4
1443	0	Romanian	Romania	1	2	5	2	0	0	1	0	0	0	0	0	0		2	3	2	2	2	2	0	4	4	4	7	1	1	1	5	5	6	4	4	4	6	6	6	1	1	1	7	7	7	5.5	5.5	5.75
1444	1	Romanian	Romania	1	2	4	3	1	2	1	0	0	0	0	0	0		2	2	2	2	2	2	3	6	5	8	3	4	4	5	4	4	3	4	4	4	4	4	4	4	4	4	4	4	4	4	4	3.75
1445	0	Romanian	Romania	1	3	3	2	0	0	1	0	0	0	0	0	0		3	4	0	#NULL!	0	#NULL!	0	4	7	8	2	5	7	7	4	3	3	4	4	4	5	4	4	3	3	3	5	5	5	4.5	4	4
1446	1	Romanian	Romania	1	2	4	1	0	0	1	0	0	0	0	0	0		2	2	0	#NULL!	0	#NULL!	0	4	6	6	3	4	4	4	5	5	5	5	5	5	5	5	5	4	4	4	4	4	4	4.75	4.75	4.75
1447	1	Hungarian	Romania	1	3	5	2	0	0	1	0	0	0	0	0	0		0	2	0	#NULL!	2	1	0	4	4	8	4	1	1	1	5	5	5	4	4	4	4	4	4	4	4	4	4	4	4	4.25	4.25	4.25
1448	1	Romanian	Romania	1	2	4	1	0	0	1	0	0	0	0	0	0		2	4	2	1	0	#NULL!	0	3	4	8	7	1	1	1	6	6	6	6	6	6	6	6	6	1	1	1	7	7	7	6.25	6.25	6.25
1449	1	Romanian	Romania	1	2	3	3	1	1	1	0	0	0	0	0	0		0	2	0	#NULL!	0	#NULL!	0	5	4	4	5	4	4	4	4	4	4	4	4	4	4	4	4	4	4	4	4	4	4	4	4	4
1450	0	Romanian	Romania	1	1	6	3	1	1	1	0	0	0	0	0	0		0	5	2	1	2	1	0	3	4	5	4	4	5	5	4	3	3	4	4	4	4	4	4	5	5	5	3	3	3	3.75	3.5	3.5
1451	0	Romanian	Romania	1	1	3	3	1	1	1	0	0	0	0	0	0		0	2	0	#NULL!	0	#NULL!	1	4	4	8	3	4	5	6	6	4	5	5	4	4	5	4	4	1	3	2	7	5	6	5.75	4.25	4.75
1452	1	Hungarian	Romania	0	3	3	3	1	#NULL!	1	0	0	0	0	0	0	Freelancer	0	2	0	#NULL!	0	#NULL!	0	4	3	8	4	4	4	3	6	6	7	4	5	6	7	6	7	1	1	1	7	7	7	6	6	6.75
1453	0	Romanian	Romania	0	4	3	3	1	2	1	0	0	0	0	0	0		0	2	0	#NULL!	0	#NULL!	0	7	8	8	4	4	4	4	4	4	4	6	7	6	7	7	7	4	4	4	4	4	4	5.25	5.5	5.25
1454	0	Romanian	Netherlands	1	10	6	3	1	1	1	0	0	0	0	0	0		0	6	0	#NULL!	0	#NULL!	0	4	6	7	7	4	6	4	3	3	3	2	2	2	2	1	2	4	4	4	4	4	4	2.75	2.5	2.75
1455	1	Romanian	Romania	1	8	4	3	1	1	0	0	1	0	0	0	0		1	4	2	3	2	3	1	1	1	4	1	1	4	4	7	4	4	7	4	4	7	4	4	7	4	4	1	4	4	5.5	4	4
1456	1	Romanian	Romania	1	2	4	2	0	0	1	0	0	0	0	0	0		2	4	2	3	2	1	0	4	7	4	7	4	6	6	6	3	3	4	5	5	6	6	6	2	2	2	6	6	6	5.5	5	5
1457	0	Canadian	Canada	1	6	6	3	1	4	1	0	0	0	0	0	0		0	5	1	1	0	#NULL!	0	7	8	8	1	4	4	4	4	4	4	4	4	4	3	3	3	2	2	2	6	6	6	4.25	4.25	4.25
1458	1	Romanian	Romania	1	7	6	1	1	#NULL!	1	0	0	0	0	0	0		0	2	2	3	2	1	0	4	8	8	1	1	2	2	6	6	6	6	6	6	5	5	5	1	1	1	7	7	7	6	6	6
1459	0	Slovak	Slovakia	0	3	5	1	0	0	0	0	0	1	0	0	0		2	2	0	#NULL!	0	#NULL!	0	5	4	8	5	3	5	2	5	3	4	5	3	4	5	2	5	2	5	2	6	3	6	5.25	2.75	4.75
1460	0	Romanian	Romania	1	9	5	1	0	0	1	0	0	0	0	0	0		0	2	0	#NULL!	0	#NULL!	0	5	6	8	3	4	5	4	2	1	2	1	1	1	2	2	2	7	7	7	1	1	1	1.5	1.25	1.5
1461	0	Romanian	Spain	1	2	3	3	1	1	1	0	0	0	0	0	0		1	3	2	1	2	1	0	7	8	8	1	4	6	6	6	5	4	6	6	6	6	3	4	1	2	2	7	6	6	6.25	5	5
1462	1	British	United Kingdom	1	1	4	2	0	0	1	0	0	0	0	0	0		2	6	0	#NULL!	0	#NULL!	0	3	2	8	4	1	1	1	7	7	7	5	5	5	7	7	7	1	1	1	7	7	7	6.5	6.5	6.5
1463	1	Indian	India	1	7	5	3	1	3	1	0	0	0	0	0	0		0	4	0	#NULL!	0	#NULL!	0	4	8	8	2	3	5	3	6	4	6	6	4	6	6	4	5	2	4	3	6	4	5	6	4	5.5
1464	0	Romanian	Romania	1	2	#NULL!	3	1	3	1	0	0	0	0	0	0		3	3	0	#NULL!	2	2	0	3	1	1	4	4	5	5	6	6	6	6	6	6	6	6	6	6	6	6	2	2	2	5	5	5
1465	0	Hungarian	Romania	1	3	4	1	0	0	1	0	0	0	0	0	0		0	2	0	#NULL!	2	1	0	5	4	8	3	6	6	6	3	5	4	3	4	5	3	4	5	6	6	6	2	2	2	2.75	3.75	4
1466	0	Hungarian	Romania	1	4	5	2	0	0	1	0	0	1	0	0	0		0	5	0	#NULL!	2	3	0	5	4	8	3	5	4	5	5	5	5	4	4	4	4	4	4	4	4	4	4	4	4	4.25	4.25	4.25
1467	0	Romanian	Romania	1	1	5	1	0	0	1	0	0	0	0	0	0		0	3	0	#NULL!	2	1	0	4	5	8	7	6	6	6	6	4	4	6	4	4	6	4	4	2	4	4	6	4	4	6	4	4
1468	0	Hungarian	Romania	1	1	5	2	0	0	1	0	0	0	0	0	0		0	2	0	#NULL!	0	#NULL!	0	4	5	8	7	7	5	1	6	6	7	6	6	7	6	6	7	1	1	1	7	7	7	6.25	6.25	7
1469	0	Hungarian	Romania	1	3	5	1	0	0	0	1	0	0	0	0	0		0	2	0	#NULL!	2	1	0	3	3	8	3	4	5	5	4	4	4	4	4	4	2	2	2	6	6	6	2	2	2	3	3	3
1470	0	Romanian	Romania	1	2	4	2	0	0	1	0	0	1	0	0	0		0	3	0	#NULL!	0	#NULL!	0	4	8	8	7	2	2	2	5	5	5	5	5	5	4	4	4	4	3	3	4	5	5	4.5	4.75	4.75
1471	0	Hungarian	Romania	1	3	4	1	0	0	1	0	0	1	0	0	0		0	2	0	#NULL!	0	#NULL!	0	2	4	8	3	3	5	5	6	1	6	4	3	4	6	3	6	5	4	5	3	4	3	4.75	2.75	4.75
1472	0	German	Romania	1	5	4	1	0	0	1	0	0	0	0	0	0		0	3	0	#NULL!	0	#NULL!	0	5	6	8	4	4	4	4	4	4	4	4	5	7	4	5	6	5	4	4	3	4	4	3.75	4.5	5.25
1473	0	Hungarian	Romania	1	4	5	3	0	0	1	0	0	0	0	0	0		0	2	0	#NULL!	2	1	0	5	8	8	1	4	5	5	4	2	2	4	2	2	4	2	2	4	5	5	4	3	3	4	2.25	2.25
1474	1	Hungarian	Romania	1	1	4	3	0	0	1	1	0	0	0	0	0		0	3	0	#NULL!	2	3	0	5	7	5	1	2	6	5	5	2	3	5	2	3	5	2	3	4	4	4	4	4	4	4.75	2.5	3.25
1475	0	Romanian	Romania	1	2	5	2	0	0	1	0	0	0	0	0	0		0	3	1	1	0	#NULL!	0	4	8	8	1	4	6	5	6	4	5	6	5	6	6	6	6	2	2	2	6	6	6	6	5.25	5.75
1476	0	Romanian	Romania	1	2	5	1	0	0	1	0	0	0	0	0	0		0	2	0	#NULL!	2	3	0	1	1	1	5	4	5	5	5	4	4	5	5	5	4	3	3	4	5	5	4	3	3	4.5	3.75	3.75
1477	0	Romanian	Romania	1	2	5	1	0	0	1	0	0	0	0	0	0		3	3	0	#NULL!	0	#NULL!	0	3	6	1	6	1	3	2	6	4	4	5	4	4	5	4	4	1	2	2	7	6	6	5.75	4.5	4.5
1478	0	Hungarian	Romania	1	3	5	2	0	0	1	0	0	0	0	0	0		0	3	0	#NULL!	0	#NULL!	0	4	8	8	2	5	5	4	7	7	7	6	6	6	6	6	6	1	1	1	7	7	7	6.5	6.5	6.5
1479	1	Romanian	Romania	1	2	4	3	1	3	1	0	0	0	0	0	0		0	4	0	#NULL!	2	2	0	3	6	1	1	1	4	4	4	4	4	5	5	5	2	2	2	3	3	3	5	5	5	4	4	4
1480	0	Hungarian	Romania	0	1	5	3	1	3	1	0	0	0	0	0	0		0	3	0	#NULL!	2	1	0	4	5	1	5	5	6	4	4	4	5	4	4	5	4	4	4	4	4	4	4	4	4	4	4	4.5
1481	0	Hungarian	Romania	1	4	5	1	0	0	1	0	0	0	0	0	0		0	3	0	#NULL!	0	#NULL!	1	4	4	8	7	4	2	4	5	5	5	7	7	7	5	6	6	2	2	2	6	6	6	5.75	6	6
1482	0	Romanian	Romania	1	8	5	3	1	1	1	0	0	0	0	0	0		0	2	0	#NULL!	0	#NULL!	0	5	8	8	1	4	6	6	4	3	3	4	4	4	4	4	4	4	4	4	4	4	4	4	3.75	3.75
1483	0	Hungarian	Romania	1	3	5	2	0	0	1	0	0	0	0	0	0		0	3	0	#NULL!	0	#NULL!	0	3	5	8	3	7	5	6	6	6	6	5	5	5	6	6	6	2	2	2	6	6	6	5.75	5.75	5.75
1484	0	Romanian	Romania	1	2	5	3	0	0	1	0	0	0	0	0	0		0	5	0	#NULL!	0	#NULL!	0	4	8	8	1	4	5	5	4	4	4	4	4	4	4	4	4	2	2	2	6	6	6	4.5	4.5	4.5
1485	0	Romanian	Romania	1	2	5	4	1	#NULL!	1	0	0	0	0	0	0		0	3	0	#NULL!	0	#NULL!	0	4	1	1	1	4	4	4	4	4	4	4	6	6	6	6	6	6	5	6	2	3	2	4	4.75	4.5
1486	0	Romanian	Romania	1	2	5	3	1	1	1	0	0	0	0	0	0		0	3	0	#NULL!	2	2	0	4	4	8	6	4	6	5	6	3	4	4	4	4	4	4	4	2	4	3	6	4	5	5	3.75	4.25
1487	0	Romanian	Romania	1	2	5	3	1	1	1	0	0	0	0	0	0		2	3	2	1	2	1	1	7	2	7	1	2	5	3	6	2	5	5	2	4	7	1	5	6	2	5	2	6	3	5	2.75	4.25
1488	0	Romanian	Romania	1	2	5	1	0	0	1	0	0	0	0	0	0		0	2	0	#NULL!	2	2	1	4	8	8	1	6	7	6	1	1	1	1	1	1	1	1	1	3	3	3	5	5	5	2	2	2
1489	0	Romanian	Romania	1	2	4	3	1	2	1	0	0	0	0	0	0		0	3	2	1	2	1	1	4	5	5	2	4	6	6	5	4	4	5	4	4	5	4	4	6	5	5	2	3	3	4.25	3.75	3.75
1490	0	Romanian	Romania	1	2	5	3	1	2	1	0	0	0	0	0	0		0	2	0	#NULL!	0	#NULL!	0	4	4	8	4	2	3	2	6	6	6	6	6	6	5	5	5	1	1	1	7	7	7	6	6	6
1491	0	Romanian	Romania	1	2	5	4	1	1	1	0	0	0	0	0	0		0	2	0	#NULL!	0	#NULL!	0	7	8	8	1	5	6	5	6	5	5	6	6	6	5	5	5	2	2	2	6	6	6	5.75	5.5	5.5
1492	1	Romanian	Romania	1	8	2	2	0	0	1	0	0	0	0	0	0		0	4	0	#NULL!	2	2	1	3	3	5	1	5	4	3	6	6	7	5	5	6	6	6	7	2	2	1	6	6	7	5.75	5.75	6.75
1493	1	Indian	United Kingdom	1	7	5	3	1	1	1	0	0	0	0	0	0		0	6	0	#NULL!	0	#NULL!	0	5	1	8	4	4	6	5	6	6	6	5	6	6	5	6	6	2	2	2	6	6	6	5.5	6	6
1494	1	Romanian	Romania	1	2	5	2	0	0	1	0	0	0	0	0	0		0	3	0	#NULL!	0	#NULL!	0	4	5	8	1	3	5	4	6	3	5	6	4	5	6	4	5	2	4	3	6	4	5	6	3.75	5
1495	1	British	United Kingdom	1	9	2	3	1	2	1	0	0	0	0	0	0		3	6	0	#NULL!	2	1	0	3	3	8	5	3	5	4	4	2	3	4	2	3	4	2	3	2	2	2	6	6	6	4.5	3	3.75
1496	0	Romanian	Romania	1	2	6	3	1	1	1	0	0	0	0	0	0		0	2	0	#NULL!	0	#NULL!	0	4	4	4	1	3	6	6	4	3	3	4	3	3	4	2	2	4	5	5	4	3	3	4	2.75	2.75
1497	1	Moldavian	Republic of Moldova	1	2	5	1	0	0	1	0	0	0	0	0	0		0	4	1	1	0	#NULL!	0	7	1	3	1	3	3	3	7	7	7	7	7	7	6	6	6	6	6	6	2	2	2	5.5	5.5	5.5
1498	0	Romanian	Sweden	1	2	5	3	0	0	0	0	0	0	0	0	0		0	1	0	#NULL!	0	#NULL!	0	6	8	8	3	4	5	4	5	4	4	4	4	4	5	3	4	2	2	2	6	6	6	5	4.25	4.5
1499	0	Romanian	Romania	1	2	6	3	1	1	1	0	0	0	0	0	0		0	4	0	#NULL!	2	1	0	4	6	8	1	4	6	5	5	3	3	4	4	4	2	2	2	4	4	4	4	4	4	3.75	3.25	3.25
1500	1	Filipino	Philippines	1	1	6	2	1	1	1	0	0	0	0	0	0		2	4	0	#NULL!	0	#NULL!	0	4	3	4	7	3	3	3	5	5	5	7	7	7	6	6	6	3	3	3	5	5	5	5.75	5.75	5.75
1501	0	Romanian	Romania	0	2	2	3	1	1	0	0	0	0	1	0	0		0	5	0	#NULL!	0	#NULL!	0	7	8	8	1	3	3	3	3	3	3	3	3	3	3	3	3	3	3	3	5	5	5	3.5	3.5	3.5
1502	1	Romanian	Romania	0	2	4	1	0	0	1	0	0	0	0	0	0		1	3	2	2	2	2	0	7	7	8	7	7	7	4	7	1	4	4	7	4	4	4	4	1	4	1	7	4	7	5.5	4	4.75
1503	1	Indian	Nigeria	1	6	4	1	1	3	0	1	0	1	0	0	0		2	1	2	3	2	3	3	4	8	8	7	1	1	4	7	4	4	7	5	5	7	5	5	2	3	3	6	5	5	6.75	4.75	4.75
1504	0	Romanian	Romania	1	2	5	3	1	1	1	0	0	0	0	0	0		0	3	1	1	1	1	0	7	4	8	1	5	6	6	5	3	3	3	3	3	3	2	2	6	7	7	2	1	1	3.25	2.25	2.25
1505	0	Slovak	Slovakia	1	8	5	2	0	0	0	0	0	1	0	0	0		0	2	0	#NULL!	0	#NULL!	0	4	4	8	5	4	4	4	5	4	4	4	4	4	4	4	4	4	4	4	4	4	4	4.25	4	4
1506	0	Romanian	Romania	0	2	3	2	0	0	0	0	0	0	1	0	0		1	5	0	#NULL!	0	#NULL!	0	4	8	8	1	4	5	6	4	4	4	4	4	4	4	4	4	4	4	4	4	4	4	4	4	4
1507	0	Romanian	Romania	1	2	3	3	1	2	1	0	0	0	0	0	0		0	2	1	2	0	#NULL!	0	3	8	6	7	4	4	4	5	6	6	5	5	5	5	5	5	5	5	5	3	3	3	4.5	4.75	4.75
1508	0	British	United Kingdom	1	9	4	2	0	0	0	0	1	0	0	0	0	Freelancer	1	3	2	4	2	4	0	6	5	7	5	4	6	5	4	4	4	7	7	7	4	4	4	4	4	4	4	4	4	4.75	4.75	4.75
1509	1	Brazilian	Brazil	0	9	2	1	0	0	0	0	0	1	0	0	0		2	1	0	#NULL!	2	1	3	2	1	1	1	2	4	5	4	6	5	5	5	7	1	2	3	5	5	3	3	3	5	3.25	4	5
1510	1	Indian	Canada	1	7	5	3	1	1	1	0	0	0	0	0	0		3	6	2	1	0	#NULL!	0	5	5	8	2	3	5	5	6	3	3	5	4	4	5	5	5	2	2	2	6	6	6	5.5	4.5	4.5
1511	1	Indian	India	1	7	#NULL!	1	0	0	0	0	0	0	1	0	0		1	1	2	1	2	1	0	3	1	7	1	4	5	3	2	1	2	1	1	2	2	1	2	1	1	1	7	7	7	3	2.5	3.25
1512	0	Romanian	Romania	1	2	5	2	0	0	1	0	0	0	0	0	0		0	2	0	#NULL!	0	#NULL!	0	4	5	8	7	4	4	4	5	5	5	4	4	4	5	5	5	1	1	1	7	7	7	5.25	5.25	5.25
1513	0	British	United Kingdom	1	9	4	3	0	0	1	0	0	0	0	0	0		0	6	0	#NULL!	0	#NULL!	1	6	4	4	4	2	2	2	4	5	5	3	5	5	2	2	2	5	5	6	3	3	2	3	3.75	3.5
1514	0	Romanian	Romania	1	2	6	3	0	0	1	0	0	0	0	0	0		3	2	0	#NULL!	2	1	0	3	8	8	1	1	3	2	5	5	5	4	6	5	5	5	6	1	1	1	7	7	7	5.25	5.75	5.75
1515	0	Romanian	Romania	1	2	2	3	1	1	1	0	0	0	0	0	0		2	1	2	2	2	3	0	7	8	8	1	4	7	7	7	1	4	7	4	4	7	4	4	1	4	4	7	4	4	7	3.25	4
1516	0	Romanian	Romania	1	2	6	2	1	2	1	0	0	0	0	0	0		3	4	2	1	0	#NULL!	1	1	1	4	1	4	7	4	4	1	4	7	1	7	1	1	1	4	1	4	4	7	4	4	2.5	4
1517	0	Romanian	Romania	1	8	4	3	1	1	0	0	0	0	0	0	1		0	3	0	#NULL!	0	#NULL!	1	4	8	8	7	4	4	4	4	4	4	6	6	6	4	4	4	4	4	4	4	4	4	4.5	4.5	4.5
1518	0	Romanian	Romania	1	2	5	3	0	0	1	0	0	0	0	0	0		3	3	0	#NULL!	0	#NULL!	0	4	4	8	4	4	7	6	4	4	4	4	4	4	4	4	4	4	4	4	4	4	4	4	4	4
1519	0	Romanian	Romania	1	2	3	3	0	0	0	0	0	0	0	1	0		0	1	2	2	0	#NULL!	3	8	8	8	8	4	6	6	5	5	5	3	3	3	5	5	5	5	3	3	3	5	5	4	4.5	4.5
1520	1	Romanian	Romania	1	3	4	3	1	2	1	0	0	0	0	0	0		3	2	0	#NULL!	0	#NULL!	0	4	4	4	4	1	1	1	6	6	6	5	5	5	7	7	7	1	1	1	7	7	7	6.25	6.25	6.25
1521	0	Spanish	Spain	1	1	5	3	1	4	0	0	0	0	0	0	1		0	4	0	#NULL!	2	3	0	1	1	8	1	3	6	7	6	4	4	5	4	3	4	3	3	5	4	2	3	4	6	4.5	3.75	4
1522	1	Romanian	Germany	0	2	4	4	0	0	1	0	0	0	0	0	0		3	3	0	#NULL!	0	#NULL!	0	4	4	4	4	4	4	4	4	4	4	4	1	1	4	4	4	4	4	4	4	4	4	4	3.25	3.25
1523	0	Romanian	Romania	1	1	5	3	1	1	1	0	0	0	0	0	0		0	3	0	#NULL!	0	#NULL!	0	4	7	4	4	1	2	2	4	4	4	4	4	4	4	4	4	4	4	4	4	4	4	4	4	4
1524	0	Romanian	Romania	1	2	3	3	0	0	1	0	0	0	0	0	0		0	2	0	#NULL!	0	#NULL!	1	4	4	1	2	3	5	5	4	2	2	4	4	4	4	4	4	4	4	4	4	4	4	4	3.5	3.5
1525	1	Romanian	Romania	1	1	3	3	0	0	1	0	0	0	1	0	0		2	2	2	2	2	1	0	4	3	3	1	4	4	4	4	4	4	4	4	4	4	4	4	4	4	4	4	4	4	4	4	4
1526	0	Romanian	Romania	1	2	5	3	0	0	1	0	0	0	0	0	0		1	1	1	1	1	2	3	8	8	8	1	2	1	1	1	1	1	1	1	1	1	1	1	1	1	1	7	7	7	2.5	2.5	2.5
1527	0	Romanian	Romania	1	2	3	4	1	1	1	0	0	0	0	0	0		0	1	0	#NULL!	1	1	0	7	8	8	4	4	4	5	5	4	4	2	2	4	7	7	5	1	4	4	7	4	4	5.25	4.25	4.25
1528	0	Romanian	Germany	1	2	2	1	0	0	1	0	0	0	0	0	0		2	2	1	2	1	3	3	1	1	1	1	1	1	1	4	4	4	4	4	4	4	4	4	4	4	4	4	4	4	4	4	4
1529	0	Romanian	Romania	0	2	3	2	0	0	1	0	0	0	0	0	0		0	1	2	1	0	#NULL!	0	4	4	8	4	2	2	2	2	2	2	2	2	2	2	2	2	2	2	2	6	6	6	3	3	3
1530	0	Romanian	Romania	1	2	3	3	1	2	1	0	0	0	0	0	0		2	3	2	3	2	2	0	4	7	8	1	4	5	5	4	3	4	4	5	5	5	4	4	3	4	4	5	4	4	4.5	4	4.25
1531	0	Romanian	Romania	1	2	3	4	0	0	1	0	0	0	0	0	0		0	2	0	#NULL!	0	#NULL!	0	4	8	7	4	1	2	1	7	7	7	6	6	6	7	6	7	7	6	7	1	2	1	5.25	5.25	5.25
1532	0	Spanish	Spain	0	2	4	2	1	3	0	0	0	0	0	0	0	Freelancer	2	2	2	2	1	2	3	4	7	8	7	5	4	2	4	4	4	7	4	1	4	4	4	4	4	4	4	4	4	4.75	4	3.25
1533	0	Romanian	Romania	1	4	3	5	0	0	1	0	0	0	0	0	0		1	2	0	#NULL!	0	#NULL!	0	6	8	8	8	4	4	4	7	7	7	6	6	6	6	6	6	6	6	6	2	2	2	5.25	5.25	5.25
1534	0	Romanian	Romania	1	2	3	3	1	1	0	0	0	0	0	0	1		0	2	0	#NULL!	2	1	0	4	1	4	4	7	7	4	6	1	6	4	1	5	4	4	4	4	4	4	4	4	4	4.5	2.5	4.75
1535	0	Romanian	Romania	1	2	3	3	1	2	1	0	0	0	0	0	0		2	2	2	2	2	2	0	7	4	8	1	1	7	7	7	1	1	4	1	1	4	1	4	4	1	4	4	7	4	4.75	2.5	2.5
1536	1	American	USA	1	9	5	1	0	0	1	0	0	0	0	0	0		0	6	0	#NULL!	0	#NULL!	0	6	7	4	1	4	5	3	6	4	4	7	4	4	5	3	4	2	2	4	6	6	4	6	4.25	4
1537	0	Romanian	Romania	1	2	3	3	0	0	1	0	0	0	0	0	0		3	2	0	#NULL!	0	#NULL!	0	4	8	8	1	4	4	4	7	4	7	7	7	7	5	4	5	1	1	1	7	7	7	6.5	5.5	6.5
1538	1	Romanian	Switzerland	1	2	5	2	0	0	0	0	1	0	0	0	0		1	6	2	3	2	2	0	4	4	8	3	6	5	5	5	5	5	5	5	5	4	4	4	4	4	4	4	4	4	4.5	4.5	4.5
1539	1	Japanese	Japan	1	7	6	3	1	2	1	0	0	0	0	0	0		0	6	0	#NULL!	0	#NULL!	0	4	4	8	3	4	4	4	5	5	5	4	4	4	5	6	5	5	6	5	3	2	3	4.25	4.25	4.25
1540	0	Japanese	Japan	1	7	5	1	1	#NULL!	1	0	0	0	0	0	0		0	5	0	#NULL!	0	#NULL!	0	7	8	8	1	6	7	5	2	1	2	2	1	2	1	1	1	4	4	4	4	4	4	2.25	1.75	2.25
1541	0	Japanese	Japan	1	7	6	3	0	0	1	0	0	0	0	0	0		3	6	0	#NULL!	0	#NULL!	1	4	6	8	6	4	7	6	5	4	5	6	6	6	4	2	2	2	2	2	6	6	6	5.25	4.5	4.75
1542	1	japanese	Japan	1	8	6	3	0	0	1	0	0	0	0	0	0		0	6	0	#NULL!	0	#NULL!	0	4	8	8	8	1	1	1	6	6	6	5	5	5	4	4	4	1	1	1	7	7	7	5.5	5.5	5.5
1543	0	Romanian	Romania	1	7	5	3	1	1	1	0	0	0	0	0	0		3	2	2	1	1	1	0	4	4	8	1	4	4	4	5	5	5	4	4	4	4	4	4	4	4	4	4	4	4	4.25	4.25	4.25
1544	1	japanese	Japan	0	10	6	3	0	0	1	0	0	0	0	0	0		3	5	0	#NULL!	2	2	1	5	6	6	1	4	6	5	4	5	5	4	4	4	4	4	3	4	5	5	4	3	3	4	4	3.75
1545	0	Romanian	Romania	1	8	5	3	1	2	1	0	0	0	0	0	0		0	3	0	#NULL!	0	#NULL!	0	4	8	8	3	5	5	5	2	2	2	2	2	2	2	2	2	6	6	6	2	2	2	2	2	2
1546	0	Romanian	Romania	1	2	6	2	0	0	1	0	0	0	0	0	0		0	2	0	#NULL!	0	#NULL!	0	3	4	8	4	2	6	5	5	4	5	4	3	5	3	5	6	5	3	3	3	5	5	3.75	4.25	5.25
1547	0	Japanese	Japan	0	9	5	3	1	1	0	0	0	0	0	0	1		0	6	0	#NULL!	0	#NULL!	0	4	8	8	4	2	1	1	4	4	4	4	5	6	7	7	7	1	1	1	7	7	7	5.5	5.75	6
1548	0	Romanian	Romania	1	3	3	3	1	1	0	0	0	0	0	0	1		0	2	2	2	2	2	0	5	8	8	1	4	4	5	4	4	3	4	2	4	4	2	3	4	2	3	4	6	5	4	3.5	3.75
1549	0	British	United Kingdom	1	8	6	4	0	0	1	0	0	0	0	0	0		0	6	0	#NULL!	0	#NULL!	0	1	8	8	1	4	7	7	4	1	1	4	1	1	4	1	1	2	7	7	6	1	1	4.5	1	1
1550	0	Romanian	Romania	1	5	5	3	0	0	1	0	0	0	0	0	0		0	2	1	2	0	#NULL!	0	6	1	1	1	4	4	4	4	3	5	4	3	5	4	3	5	5	4	6	3	4	2	3.75	3.25	4.25
1551	1	Romanian	Romania	1	2	2	2	0	0	1	0	0	0	0	0	0		0	6	0	#NULL!	0	#NULL!	0	4	8	8	3	1	1	1	5	4	7	6	4	7	6	6	6	1	1	1	7	7	7	6	5.25	6.75
1552	0	Romanian	Romania	1	9	4	2	0	0	1	0	0	0	0	0	0		1	1	2	3	2	2	1	5	4	8	2	5	5	5	3	4	4	4	4	4	4	4	4	5	4	5	3	4	3	3.5	4	3.75
1553	0	Romanian	Romania	0	2	3	3	0	0	1	0	0	0	0	0	0		2	2	2	1	2	1	1	3	8	3	1	4	4	2	4	3	3	4	4	4	3	3	3	2	2	2	6	6	6	4.25	4	4
1554	0	Romanian	Romania	0	2	3	4	1	1	1	0	0	0	0	0	0		2	2	2	1	2	1	3	4	8	4	4	4	5	3	4	4	4	4	4	4	4	4	4	4	4	4	4	4	4	4	4	4
1555	0	Romanian	Romania	1	1	5	3	1	1	0	0	0	0	0	0	0	Entrepreneur	0	3	0	#NULL!	0	#NULL!	1	4	1	1	4	5	6	5	4	3	4	3	3	3	4	4	4	3	3	3	5	5	5	4	3.75	4
1556	0	British	United Kingdom	0	1	2	3	0	0	0	0	0	0	0	1	0		0	2	0	#NULL!	0	#NULL!	3	8	8	8	8	7	7	7	7	7	7	7	7	7	7	7	7	7	7	7	1	1	1	5.5	5.5	5.5
1557	0	Japanese	Japan	1	9	6	3	1	3	1	0	0	0	0	0	0		0	6	0	#NULL!	0	#NULL!	0	4	4	8	1	4	6	4	4	5	5	4	4	4	4	4	4	3	3	3	5	5	5	4.25	4.5	4.5
1558	1	Romanian	Romania	1	2	6	3	1	3	1	0	0	0	0	0	0		0	3	0	#NULL!	0	#NULL!	0	6	8	8	1	4	7	6	4	3	3	4	3	3	4	3	3	4	5	5	4	3	3	4	3	3
1559	1	Romanian	Romania	1	1	6	1	0	0	1	0	0	0	0	0	0		3	3	0	#NULL!	0	#NULL!	0	8	8	8	4	4	4	4	7	6	5	7	6	5	7	6	5	7	6	5	1	2	3	5.5	5	4.5
1560	0	British	United Kingdom	1	6	5	2	0	0	1	0	0	0	0	0	0		0	6	0	#NULL!	2	2	0	3	6	7	2	4	4	3	7	4	3	7	4	3	5	5	4	4	5	5	4	3	3	5.75	4	3.25
1561	0	Romanian	Romania	1	1	3	3	1	2	1	0	0	0	0	0	0		3	2	0	#NULL!	2	2	1	8	8	7	1	4	7	4	4	4	4	4	4	4	4	1	2	4	4	4	4	4	4	4	3.25	3.5
1562	0	French	France	1	8	5	3	1	2	1	0	0	0	0	0	0		3	6	0	#NULL!	0	#NULL!	0	6	6	8	3	4	5	5	4	3	3	2	5	4	2	4	4	6	6	6	2	2	2	2.5	3.5	3.25
1563	0	Romanian	Romania	1	2	6	3	1	2	1	0	0	0	0	0	0		3	3	0	#NULL!	0	#NULL!	1	7	1	8	1	5	6	5	7	5	5	7	7	7	7	7	7	1	1	1	7	7	7	7	6.5	6.5
1564	0	Romanian	Romania	1	1	5	3	1	4	1	1	0	0	0	0	0		3	4	0	#NULL!	0	#NULL!	0	1	8	4	7	4	4	1	4	4	7	4	4	7	4	4	7	4	4	7	4	4	1	4	4	5.5
1565	0	Chinese	Malaysia	1	8	2	1	0	0	0	0	0	1	0	0	0		0	1	0	#NULL!	0	#NULL!	0	6	6	8	3	5	6	5	2	3	4	3	4	5	4	3	3	5	4	3	3	4	5	3	3.5	4.25
1566	0	Canadian	Canada	1	8	4	3	0	0	1	0	0	0	0	0	0		2	6	2	1	2	1	0	4	8	8	2	4	5	6	6	5	4	6	6	5	7	6	5	1	1	1	7	7	7	6.5	6	5.25
1567	1	British	United Kingdom	1	8	4	3	0	0	0	0	0	0	0	1	0		0	4	0	#NULL!	2	1	0	4	5	8	5	3	5	5	4	3	3	4	3	3	2	2	2	4	3	3	4	5	5	3.5	3.25	3.25
1568	0	Romanian	Romania	1	2	5	2	0	0	1	0	0	0	0	0	0		2	2	2	1	2	1	0	8	8	8	8	4	4	4	4	3	3	4	4	4	5	4	4	4	4	5	4	4	3	4.25	3.75	3.5
1569	0	French	France	1	2	5	2	0	0	1	0	0	0	0	0	0		0	6	0	#NULL!	0	#NULL!	0	4	4	8	2	4	4	5	4	4	4	4	4	4	4	4	4	4	4	4	4	4	4	4	4	4
1570	1	hungarian	hungary	0	3	6	4	1	4	1	0	0	0	0	0	0		0	4	0	#NULL!	0	#NULL!	0	5	4	8	5	5	4	5	6	5	5	6	4	5	5	4	5	2	2	2	6	6	6	5.75	4.75	5.25
1571	0	Romanian	New Zealand	1	2	6	2	0	0	1	0	0	0	0	0	0		0	4	0	#NULL!	0	#NULL!	0	4	4	8	4	3	4	3	6	6	6	5	6	5	6	6	6	2	2	2	6	6	6	5.75	6	5.75
1572	0	American	USA	0	4	3	3	0	0	0	1	0	0	0	0	0		2	1	2	2	2	2	0	4	4	8	4	4	7	5	7	4	4	7	6	6	7	6	6	1	1	1	7	7	7	7	5.75	5.75
[truncated: 1 more columns]
