# Supplementary material for: Were we happy and we didn’t know it? A subjective dynamic and financial assessment pre-, during and post-COVID-19
Source: Eur J Health Econ. 2022 Aug 19;24(5):749–68. doi: 10.1007/s10198-022-01506-1 (PMC9390109; doi:10.1007/s10198-022-01506-1)
Supplement: Supplementary file 3 — Supplementary file3 (XLSX 290 KB) [file 10198_2022_1506_MOESM3_ESM.xlsx]

## Sheet: Happiness labels
Respondent	Gender	Ethnicity	Country	Urban	Religion	Education	Maritalstatus	Dependents	Numberofdependents	Fulltime	Parttime	Unempl_LW	Student	Without_job	Retired	Parental_leave	Other_Employmentstatus	Professionalstatusaffected	Personal_income	Incomechange	Income_change	Familyincomechange	Famillyincomechanges	chronicdiseases	Food	Alcohol	Smoke	Sport	Stress_prior	Stress_in	Stress_post	happy_prior1	happy_in1	happy_post1	happy_prior2	happy_in2	happy_post2	happy_prior3	happy_in3	happy_post3	happy_prior4	happy_in4	happy_post4	happy_prior5	happy_in5	happy_post5	HappinessPriortoCOVID19	HappinessInthecontextofCOVID19	HappinessPostCOVID19
1	Female	Romanian	Romania	Urban	Orthodox	Highschool	Married	No	0	No	No	No	No	No	No	No	Self employed	Yes, my working hours have diminished	< 500	Yes, it decreased	> 75%	Yes, it decreased	> 75%	No	4	0	0	0	4	7	4	5	5	5	6	2	6	5	4	5	1	1	1	7	7	7	5.75	4.5	5.75
2	Female	Romanian	Romania	Urban	Orthodox	Highschool	Married	No	0	No	No	No	No	No	No	No	Self employed	Yes, I went into furlough	< 500	Yes, it decreased	> 75%	Yes, it decreased	< 25%	No	4	0	0	0	4	4	4	7	7	6	7	7	7	7	7	7	1	2	2	7	6	6	7	6.75	6.5
3	Female	Moldavian	Republic of Moldova	Urban	Orthodox	Highschool	Married	Yes	2	No	No	No	No	No	No	No	Self employed	No	< 500	Yes, it decreased	< 25%	Yes, it decreased	< 25%	No	4	0	0	0	4	4	4	7	7	7	7	7	7	7	7	7	7	7	7	1	1	1	5.5	5.5	5.5
4	Female	Romanian	Romania	Rural	Orthodox	Master degree	In a relationship	No	0	No	No	No	No	No	No	No	Freelancer	Yes, my working hours have diminished	< 500	Yes, it decreased	50% - 75%	Yes, it decreased	50% - 75%	I do not want to answer	4	0	0	6	6	7	5	6	7	7	7	6	7	7	5	7	6	4	6	2	4	2	5.5	5.5	5.75
5	Male	Romanian	Romania	Urban	Orthodox	Post-highschool or non-finished university	Married	Yes	1	No	No	No	No	No	No	No	Entrepreneur	No	500 - 1000	No, it did not change	#NULL!	No, it did not change	#NULL!	No	4	0	0	0	1	1	1	7	7	7	7	7	7	7	7	7	1	1	1	7	7	7	7	7	7
6	Female	Romanian	Romania	Urban	Orthodox	University degree	Married	Yes	2	No	No	No	No	Yes	No	No		No	1000 - 1500	No, it did not change	#NULL!	No, it did not change	#NULL!	No	4	0	0	2	4	6	4	6	4	4	5	5	5	5	6	6	1	2	2	7	6	6	5.75	5.25	5.25
7	Female	Romanian	Romania	Urban	Orthodox	Highschool	In a relationship	No	0	No	No	No	Yes	Yes	No	No		No	< 500	Yes, it decreased	< 25%	Yes, it decreased	> 75%	No	4	0	0	7	1	4	4	7	4	4	7	4	6	7	4	4	1	4	3	7	4	5	7	4	4.75
8	Female	Moldavian	Republic of Moldova	Urban	Orthodox	University degree	Married	Yes	2	No	No	No	No	No	No	Yes		Yes, I went into furlough	< 500	Yes, it decreased	< 25%	Yes, it decreased	< 25%	No	4	0	0	1	4	4	7	4	4	4	4	4	4	4	4	4	1	1	1	7	7	7	4.75	4.75	4.75
9	Female	Romanian	Romania	Rural	Orthodox	Post-highschool or non-finished university	Married	Yes	2	No	No	No	No	No	No	Yes		No	500 - 1000	Yes, it decreased	25% - 50%	Yes, it decreased	25% - 50%	No	4	0	0	0	4	3	3	7	1	4	7	1	1	4	4	4	1	1	1	7	7	7	6.25	3.25	4
10	Female	Romanian	Austria	Rural	Orthodox	Post-highschool or non-finished university	Married	Yes	1	No	No	No	No	No	No	Yes		No	500 - 1000	Yes, it decreased	> 75%	No, it did not change	#NULL!	No	4	0	0	0	7	7	7	4	4	4	4	4	4	4	4	4	1	1	1	7	7	7	4.75	4.75	4.75
11	Female	Romanian	Republic of Moldova	Urban	Orthodox	Highschool	Single	No	0	No	No	Yes	Yes	No	No	No		No	< 500	Yes, it increased	< 25%	Yes, it decreased	< 25%	No	4	0	0	0	5	4	4	6	6	6	6	6	6	7	7	7	4	4	4	4	4	4	5.75	5.75	5.75
12	Female	Romanian	Romania	Rural	Orthodox	Highschool	In a relationship	No	0	No	No	No	No	No	No	Yes		No	< 500	No, it did not change	#NULL!	No, it did not change	#NULL!	No	4	0	0	0	3	6	6	4	5	6	5	4	4	3	3	3	6	6	6	2	2	2	3.5	3.5	3.75
13	Female	Romanian	Romania	Urban	Orthodox	University degree	Married	Yes	1	No	No	No	No	No	Yes	No		No	500 - 1000	No, it did not change	#NULL!	No, it did not change	#NULL!	No	4	0	0	0	1	1	1	4	4	4	4	4	4	4	4	4	2	2	2	6	6	6	4.5	4.5	4.5
14	Female	Romanian	Romania	Urban	Orthodox	Highschool	Married	No	0	No	No	No	No	No	Yes	No		No	< 500	No, it did not change	#NULL!	Yes, it increased	< 25%	Yes	4	0	0	4	3	6	5	5	4	4	6	6	6	6	5	5	6	5	5	2	3	3	4.75	4.5	4.5
15	Female	Romanian	Romania	Urban	No answer	Master degree	Single	No	0	No	Yes	No	Yes	No	No	No		No	< 500	No, it did not change	#NULL!	Yes, it decreased	< 25%	No	4	0	0	0	2	3	3	5	4	4	4	4	4	4	4	4	4	4	4	4	4	4	4.25	4	4
16	Female	Romanian	Romania	Rural	Orthodox	Highschool	Married	No	0	No	No	No	No	No	Yes	No		No	< 500	Yes, it decreased	< 25%	Yes, it decreased	< 25%	Yes	4	0	0	1	1	1	1	4	4	4	4	4	4	4	4	4	4	4	4	4	4	4	4	4	4
17	Female	Romanian	Romania	Rural	Orthodox	Master degree	In a relationship	No	0	Yes	No	No	Yes	No	No	No		No	500 - 1000	No, it did not change	#NULL!	No, it did not change	#NULL!	No	4	0	0	4	4	4	4	4	4	4	4	4	4	7	4	4	4	4	4	4	4	4	4.75	4	4
18	Female	Romanian	Romania	Urban	Protestant	University degree	Single	No	0	Yes	No	No	Yes	No	No	No		Yes, I went into furlough	< 500	Yes, it decreased	25% - 50%	Yes, it decreased	25% - 50%	No	4	0	0	0	1	1	1	6	6	6	7	7	7	6	6	6	2	2	2	6	6	6	6.25	6.25	6.25
19	Female	Moldavian	Republic of Moldova	Urban	Orthodox	Primary and secondary school	Married	Yes	2	No	No	No	No	Yes	No	No		Yes, I went into furlough	< 500	Yes, it decreased	< 25%	Yes, it decreased	< 25%	No	4	0	0	0	1	1	1	7	7	7	7	7	7	7	7	7	7	7	7	1	1	1	5.5	5.5	5.5
20	Male	Moldavian	Republic of Moldova	Urban	Orthodox	Post-highschool or non-finished university	In a relationship	Yes	1	No	No	No	Yes	No	No	No		No	< 500	Yes, it decreased	< 25%	Yes, it decreased	< 25%	No	4	0	0	7	1	1	1	7	7	7	7	7	7	7	7	7	1	1	1	7	7	7	7	7	7
21	Female	Moldavian	Republic of Moldova	Rural	No answer	Highschool	Widow	No	0	No	No	No	Yes	No	No	No		Yes, I went into furlough	< 500	Yes, it decreased	> 75%	Yes, it decreased	> 75%	Yes	4	0	0	0	4	7	4	4	7	4	1	1	1	4	4	4	4	4	4	4	4	4	3.25	4	3.25
22	Male	Moldavian	Republic of Moldova	Rural	Orthodox	Post-highschool or non-finished university	Single	No	0	No	No	No	Yes	No	No	No		No	500 - 1000	No, it did not change	#NULL!	No, it did not change	#NULL!	I do not want to answer	4	0	0	3	1	1	1	2	1	1	2	1	1	3	3	3	3	2	2	5	6	6	3	2.75	2.75
23	Female	Romanian	Romania	Rural	Other religion	Post-highschool or non-finished university	Single	No	0	No	No	No	Yes	No	No	No		No	< 500	No, it did not change	#NULL!	Yes, it decreased	25% - 50%	No	4	0	0	4	4	4	1	5	3	4	4	4	4	4	4	4	1	1	1	7	7	7	5	4.5	4.75
24	Female	Romanian	Romania	Rural	Orthodox	Highschool	In a relationship	No	0	No	No	No	Yes	No	No	No		No	< 500	Yes, it decreased	50% - 75%	Yes, it decreased	< 25%	No	4	0	0	5	6	6	3	6	5	7	6	6	6	5	6	6	1	2	1	7	6	7	6	5.75	6.5
25	Female	Romanian	Romania	Rural	No answer	Post-highschool or non-finished university	Single	No	0	No	No	No	Yes	No	No	No		No	< 500	Yes, it decreased	50% - 75%	Yes, it decreased	50% - 75%	No	4	0	0	7	4	4	4	4	4	4	4	4	4	4	4	4	4	4	4	4	4	4	4	4	4
26	Male	Romanian	Romania	Urban	No answer	Master degree	In a relationship	No	0	Yes	Yes	No	No	No	No	No		No	> 3000	No, it did not change	#NULL!	Yes, it decreased	< 25%	No	4	0	0	0	3	4	4	4	4	4	4	4	4	4	4	4	4	4	4	4	4	4	4	4	4
27	Female	Romanian	Romania	Rural	Orthodox	University degree	Married	Yes	2	No	No	Yes	No	No	No	No		No	< 500	Yes, it decreased	< 25%	No, it did not change	#NULL!	No	4	0	0	1	4	7	7	4	1	1	4	4	4	1	1	1	7	7	7	1	1	1	2.5	1.75	1.75
28	Female	Romanian	France	Rural	Orthodox	University degree	Married	No	0	No	No	Yes	No	No	No	No		No	< 500	No, it did not change	#NULL!	Yes, it decreased	< 25%	No	4	0	0	1	1	7	1	7	4	7	7	7	7	1	1	1	1	1	1	7	7	7	5.5	4.75	5.5
29	Female	Moldavian	Republic of Moldova	Urban	No answer	Post-highschool or non-finished university	In a relationship	No	0	No	Yes	No	No	No	No	No		Yes, I went into furlough	< 500	Yes, it decreased	> 75%	Yes, it decreased	25% - 50%	No	4	0	0	5	4	6	4	5	3	4	4	4	4	4	4	4	4	4	4	4	4	4	4.25	3.75	4
30	Male	Romanian	Romania	Urban	Protestant	Highschool	Single	No	0	No	Yes	No	No	No	No	No		Yes, my working hours have diminished	< 500	Yes, it decreased	< 25%	No, it did not change	#NULL!	No	4	0	0	6	3	3	3	6	7	7	5	6	5	7	7	7	4	4	4	4	4	4	5.5	6	5.75
31	Female	Romanian	Romania	Urban	Orthodox	PhD degree	Divorced	Yes	1	Yes	No	No	No	No	No	No		Yes, my working hours have increased	1000 - 1500	No, it did not change	#NULL!	Yes, it decreased	50% - 75%	No	4	0	0	7	4	6	6	4	4	4	4	4	4	4	3	4	2	4	3	6	4	5	4.5	3.75	4.25
32	Male	Romanian	Romania	Urban	No answer	University degree	Married	Yes	4	Yes	No	No	No	No	No	No		No	1000 - 1500	No, it did not change	#NULL!	No, it did not change	#NULL!	No	4	0	0	4	4	4	4	4	3	4	4	4	4	3	3	3	4	4	4	4	4	4	3.75	3.5	3.75
33	Female	Hungarian	Romania	Urban	Other religion	Post-highschool or non-finished university	Married	Yes	3	Yes	No	No	No	No	No	No		No	< 500	No, it did not change	#NULL!	Yes, it decreased	< 25%	No	4	0	0	1	1	4	4	5	5	4	5	5	4	6	5	4	1	1	1	7	7	7	5.75	5.5	4.75
34	Female	Hungarian	Romania	Rural	Protestant	Master degree	Married	Yes	2	Yes	No	No	No	No	No	No		Yes, my working hours have increased	500 - 1000	Yes, it decreased	< 25%	Yes, it decreased	< 25%	No	4	0	0	1	4	4	4	5	5	5	7	7	6	6	6	6	3	3	3	5	5	5	5.75	5.75	5.5
35	Female	Moldavian	Republic of Moldova	Urban	Orthodox	University degree	Married	Yes	2	Yes	No	No	No	No	No	No		Yes, my working hours have diminished	< 500	No, it did not change	#NULL!	Yes, it decreased	< 25%	No	4	0	0	1	1	7	6	6	2	4	6	7	6	7	6	6	1	1	1	7	7	7	6.5	5.5	5.75
36	Female	Romanian	Republic of Moldova	Urban	Orthodox	University degree	Married	Yes	2	Yes	No	No	No	No	No	No		Yes, my working hours have increased	< 500	No, it did not change	#NULL!	No, it did not change	#NULL!	No	4	0	0	1	1	4	3	7	7	7	6	7	5	7	7	7	1	1	1	7	7	7	6.75	7	6.5
37	Female	Moldavian	Republic of Moldova	Urban	Orthodox	PhD degree	Married	Yes	2	Yes	No	No	No	No	No	No		No	500 - 1000	No, it did not change	#NULL!	Yes, it decreased	< 25%	I do not want to answer	4	0	0	0	4	6	7	6	5	5	6	7	6	6	6	6	1	1	1	7	7	7	6.25	6.25	6
38	Female	Moldavian	Republic of Moldova	Urban	Orthodox	Highschool	Married	Yes	2	Yes	No	No	No	No	No	No		Yes, my working hours have diminished	< 500	Yes, it decreased	50% - 75%	Yes, it decreased	25% - 50%	No	4	1	0	1	4	7	7	4	4	4	4	4	4	4	4	4	2	2	2	6	6	6	4.5	4.5	4.5
39	Male	Moldavian	Republic of Moldova	Urban	Orthodox	University degree	Married	Yes	2	Yes	No	No	No	No	No	No		No	< 500	No, it did not change	#NULL!	No, it did not change	#NULL!	No	4	0	0	0	1	1	1	7	7	7	7	7	7	7	7	7	1	1	1	7	7	7	7	7	7
40	Female	Romanian	Republic of Moldova	Urban	Orthodox	Master degree	Married	Yes	2	Yes	No	No	No	No	No	No		No	< 500	No, it did not change	#NULL!	No, it did not change	#NULL!	No	4	0	0	0	4	4	4	7	7	7	7	7	7	7	7	7	1	1	1	7	7	7	7	7	7
41	Female	Romanian	Romania	Urban	Orthodox	University degree	Married	Yes	2	Yes	No	No	No	No	No	No		Yes, my working hours have increased	1000 - 1500	No, it did not change	#NULL!	No, it did not change	#NULL!	No	4	0	0	4	5	7	7	6	4	4	4	4	4	4	4	4	1	1	1	7	7	7	5.25	4.75	4.75
42	Female	Romanian	Romania	Urban	Orthodox	University degree	Married	Yes	2	Yes	No	No	No	No	No	No		Yes, my working hours have diminished	500 - 1000	Yes, it increased	< 25%	Yes, it decreased	< 25%	No	4	0	0	4	1	4	4	7	4	4	7	4	4	1	1	1	1	1	1	7	7	7	5.5	4	4
43	Female	Romanian	Romania	Urban	Orthodox	University degree	Married	Yes	2	Yes	No	No	No	No	No	No		Yes, my working hours have diminished	< 500	Yes, it decreased	< 25%	Yes, it decreased	< 25%	No	4	0	0	1	1	2	3	7	7	7	4	4	4	7	7	7	1	1	1	7	7	7	6.25	6.25	6.25
44	Female	Romanian	Romania	Urban	Protestant	University degree	In a relationship	Yes	2	Yes	No	No	No	No	No	No		No	1500 - 2000	No, it did not change	#NULL!	No, it did not change	#NULL!	No	4	0	0	4	1	2	2	7	7	7	7	7	7	7	6	7	1	1	1	7	7	7	7	6.75	7
45	Female	Romanian	Romania	Urban	Orthodox	PhD degree	In a relationship	Yes	2	Yes	No	No	No	No	No	No		No	2000 - 3000	No, it did not change	#NULL!	No, it did not change	#NULL!	No	4	0	0	2	4	6	4	6	4	6	5	5	5	6	5	7	1	1	1	7	7	7	6	5.25	6.25
46	Female	Romanian	Romania	Urban	Orthodox	Master degree	Married	Yes	2	Yes	No	No	No	No	No	No		No	1000 - 1500	Yes, it decreased	25% - 50%	Yes, it decreased	25% - 50%	No	4	0	0	4	4	7	4	4	4	4	4	4	4	4	4	4	4	4	4	4	4	4	4	4	4
47	Female	Romanian	Romania	Rural	Orthodox	Highschool	In a relationship	Yes	1	Yes	No	No	No	No	No	No		Yes, I went into furlough	< 500	Yes, it decreased	25% - 50%	Yes, it decreased	25% - 50%	No	4	0	0	0	1	2	1	1	1	1	1	1	1	1	1	1	1	1	1	7	7	7	2.5	2.5	2.5
48	Female	Romanian	Romania	Urban	Orthodox	PhD degree	Single	Yes	1	Yes	No	No	No	No	No	No		No	1000 - 1500	No, it did not change	#NULL!	No, it did not change	#NULL!	No	4	0	0	0	1	4	4	4	4	4	4	4	4	4	4	4	1	1	1	7	7	7	4.75	4.75	4.75
49	Female	Romanian	Romania	Rural	Orthodox	Master degree	Married	Yes	1	Yes	No	No	No	No	No	No		No	1000 - 1500	No, it did not change	#NULL!	Yes, it decreased	< 25%	Yes	4	0	0	4	1	1	1	6	6	6	6	6	6	7	7	7	2	2	2	6	6	6	6.25	6.25	6.25
50	Female	Romanian	Romania	Urban	Orthodox	University degree	Married	Yes	1	Yes	No	No	No	No	No	No		No	500 - 1000	Yes, it decreased	25% - 50%	Yes, it decreased	25% - 50%	No	4	0	0	0	1	2	3	4	4	4	4	4	4	2	2	1	4	4	4	4	4	4	3.5	3.5	3.25
51	Female	Hungarian	Romania	Rural	Protestant	University degree	Married	No	0	Yes	No	No	No	No	No	No		No	1000 - 1500	No, it did not change	#NULL!	No, it did not change	#NULL!	No	4	0	0	0	1	3	4	7	6	5	7	6	4	7	6	3	1	2	2	7	6	6	7	6	4.5
52	Female	Hungarian	Romania	Rural	Orthodox	Post-highschool or non-finished university	In a relationship	No	0	Yes	No	No	No	No	No	No		No	500 - 1000	No, it did not change	#NULL!	No, it did not change	#NULL!	No	4	0	0	7	7	4	4	7	7	7	4	4	4	4	4	4	1	1	1	7	7	7	5.5	5.5	5.5
53	Female	Moldavian	Republic of Moldova	Urban	Orthodox	Post-highschool or non-finished university	Married	No	0	Yes	No	No	No	No	No	No		Yes, I went into furlough	< 500	Yes, it decreased	25% - 50%	Yes, it decreased	25% - 50%	No	4	0	0	1	1	4	4	7	7	7	7	7	7	7	6	7	1	2	1	7	6	7	7	6.5	7
54	Female	Hungarian	Romania	Urban	Catholic	Master degree	Married	No	0	Yes	No	No	No	No	No	No		No	< 500	No, it did not change	#NULL!	Yes, it decreased	< 25%	No	4	0	0	0	2	5	4	4	3	3	4	4	4	4	4	4	4	4	4	4	4	4	4	3.75	3.75
55	Female	Romanian	Romania	Urban	Orthodox	University degree	Married	No	0	Yes	No	No	No	No	No	No		No	> 3000	No, it did not change	#NULL!	No, it did not change	#NULL!	No	4	4	4	1	4	5	4	2	4	3	7	4	4	4	2	3	1	3	4	7	5	4	5	3.75	3.5
56	Female	Romanian	Romania	Urban	Orthodox	University degree	In a relationship	No	0	Yes	No	No	No	No	No	No		Yes, my working hours have diminished	500 - 1000	Yes, it increased	< 25%	No, it did not change	#NULL!	No	4	0	0	2	1	2	2	6	6	6	7	7	7	4	4	4	4	4	4	4	4	4	5.25	5.25	5.25
57	Female	Romanian	Romania	Urban	Orthodox	University degree	Married	No	0	Yes	No	No	No	No	No	No		Yes, my working hours have diminished	500 - 1000	No, it did not change	#NULL!	No, it did not change	#NULL!	No	4	0	0	0	4	7	4	6	4	6	6	4	5	5	3	4	1	1	1	7	7	7	6	4.5	5.5
58	Female	Romanian	Romania	Urban	Orthodox	Highschool	In a relationship	No	0	Yes	No	No	No	No	No	No		Yes, I went into furlough	500 - 1000	No, it did not change	#NULL!	No, it did not change	#NULL!	No	4	0	0	0	4	4	4	4	4	4	5	6	7	4	4	4	4	4	4	4	4	4	4.25	4.5	4.75
59	Female	Romanian	Romania	Rural	Orthodox	Master degree	Married	No	0	Yes	No	No	No	No	No	No		No	1000 - 1500	No, it did not change	#NULL!	No, it did not change	#NULL!	No	4	0	0	1	4	4	4	3	3	3	4	4	4	2	2	2	4	4	4	4	4	4	3.25	3.25	3.25
60	Female	Romanian	Romania	Urban	Orthodox	Master degree	Married	No	0	Yes	No	No	No	No	No	No		No	500 - 1000	No, it did not change	#NULL!	No, it did not change	#NULL!	No	4	0	0	4	1	2	1	7	6	6	7	6	6	7	6	6	1	2	2	7	6	6	7	6	6
61	Female	Romanian	Romania	Urban	Orthodox	Master degree	Married	Yes	4	No	No	No	No	No	No	Yes		No	1000 - 1500	No, it did not change	#NULL!	Yes, it decreased	< 25%	No	7	0	0	1	5	7	5	5	4	5	5	4	5	5	4	5	2	3	2	6	5	6	5.25	4.25	5.25
62	Female	Japanese	USA	Urban	Others Christian	Post-highschool or non-finished university	Single	No	0	No	No	Yes	No	No	No	No		Yes, I went into furlough	500 - 1000	Yes, it increased	< 25%	No, it did not change	#NULL!	No	7	0	0	1	1	1	4	4	4	4	4	4	4	4	4	4	4	4	4	4	4	4	4	4	4
63	Female	Romanian	Romania	Rural	Orthodox	Highschool	Single	No	0	No	No	No	No	No	No	No		Yes, my working hours have increased	< 500	No, it did not change	#NULL!	No, it did not change	#NULL!	No	7	4	4	4	4	7	7	5	1	1	5	1	2	5	1	6	3	5	5	5	3	3	5	1.5	3
64	Female	Romanian	Romania	Urban	Protestant	University degree	In a relationship	No	0	No	No	No	Yes	Yes	No	No		No	< 500	Yes, it decreased	50% - 75%	Yes, it decreased	50% - 75%	No	7	0	0	7	4	7	7	5	3	4	3	3	3	4	4	4	3	3	3	5	5	5	4.25	3.75	4
65	Female	Romanian	Romania	Rural	Orthodox	Highschool	In a relationship	No	0	No	No	No	Yes	Yes	No	No		No	1000 - 1500	Yes, it decreased	< 25%	Yes, it decreased	< 25%	No	7	5	4	1	4	5	3	4	2	6	3	1	5	4	7	7	4	7	2	4	1	6	3.75	2.75	6
66	Female	Romanian	Romania	Urban	Orthodox	PhD degree	Married	Yes	2	Yes	No	No	No	No	No	Yes		No	500 - 1000	No, it did not change	#NULL!	Yes, it decreased	25% - 50%	I do not want to answer	7	1	0	1	4	6	5	5	4	4	4	4	4	5	4	4	3	4	4	5	4	4	4.75	4	4
67	Male	Romanian	Romania	Urban	Protestant	Highschool	In a relationship	No	0	No	No	Yes	No	Yes	No	No		No	500 - 1000	No, it did not change	#NULL!	No, it did not change	#NULL!	No	7	7	7	1	3	7	1	7	4	7	7	4	7	7	4	7	1	1	1	7	7	7	7	4.75	7
68	Male	Moldavian	Republic of Moldova	Urban	Catholic	Post-highschool or non-finished university	Single	Yes	1	No	No	Yes	Yes	No	No	No		No	< 500	Yes, it decreased	> 75%	Yes, it decreased	50% - 75%	Yes	7	0	0	3	3	7	7	5	3	1	4	4	4	3	6	6	3	4	3	5	4	5	4.25	4.25	4
69	Female	Romanian	Romania	Urban	Orthodox	Master degree	Married	Yes	3	No	No	No	No	No	No	Yes		No	1000 - 1500	No, it did not change	#NULL!	No, it did not change	#NULL!	No	7	0	0	1	3	5	5	7	6	6	7	7	7	7	7	7	1	1	1	7	7	7	7	6.75	6.75
70	Female	Romanian	Romania	Urban	Orthodox	Master degree	Married	Yes	3	No	No	No	No	No	No	Yes		No	500 - 1000	No, it did not change	#NULL!	Yes, it decreased	25% - 50%	No	7	0	0	1	1	5	3	6	4	7	6	6	7	6	3	5	1	1	1	7	7	7	6.25	5	6.5
71	Female	Moldavian	Republic of Moldova	Urban	Orthodox	Post-highschool or non-finished university	Married	Yes	2	No	No	No	No	No	No	Yes		No	< 500	No, it did not change	#NULL!	Yes, it decreased	25% - 50%	No	7	0	0	4	1	7	5	4	3	3	4	4	4	4	4	4	2	2	2	6	6	6	4.5	4.25	4.25
72	Female	Romanian	Romania	Urban	Other religion	Post-highschool or non-finished university	Married	Yes	2	No	No	No	No	No	No	Yes		No	< 500	No, it did not change	#NULL!	Yes, it decreased	< 25%	Yes	7	0	0	4	1	4	4	7	7	7	7	7	7	7	7	7	1	4	1	7	4	7	7	6.25	7
73	Female	Romanian	Romania	Urban	Orthodox	Master degree	Married	Yes	2	No	No	No	No	No	No	Yes		No	500 - 1000	No, it did not change	#NULL!	No, it did not change	#NULL!	No	7	0	0	1	4	6	6	7	6	4	6	7	5	4	4	3	1	1	1	7	7	7	6	6	4.75
74	Female	Romanian	Romania	Urban	Orthodox	Post-highschool or non-finished university	Married	Yes	2	No	No	No	No	No	No	Yes		No	500 - 1000	No, it did not change	#NULL!	Yes, it decreased	< 25%	No	7	1	4	7	4	7	4	4	4	4	4	4	4	4	4	4	1	1	1	7	7	7	4.75	4.75	4.75
75	Female	Romanian	Romania	Urban	Orthodox	Master degree	Married	Yes	2	No	No	No	No	No	No	Yes		No	500 - 1000	No, it did not change	#NULL!	No, it did not change	#NULL!	No	7	0	0	1	2	5	6	5	1	4	1	1	2	4	4	6	4	6	3	4	2	5	3.5	2	4.25
76	Female	Romanian	Romania	Urban	Orthodox	PhD degree	Married	Yes	2	No	No	No	No	No	No	Yes		No	500 - 1000	No, it did not change	#NULL!	No, it did not change	#NULL!	No	7	0	0	1	4	5	4	5	4	5	6	5	6	7	6	7	1	1	1	7	7	7	6.25	5.5	6.25
77	Female	Romanian	Romania	Rural	Orthodox	Master degree	Married	Yes	2	No	No	No	No	No	No	Yes		No	500 - 1000	No, it did not change	#NULL!	No, it did not change	#NULL!	No	7	0	0	4	1	4	4	7	7	7	7	7	7	7	7	7	1	1	1	7	7	7	7	7	7
78	Female	Romanian	Republic of Moldova	Urban	Orthodox	Master degree	Married	Yes	1	No	No	No	No	No	No	Yes		No	500 - 1000	No, it did not change	#NULL!	Yes, it decreased	50% - 75%	No	7	0	0	1	1	4	4	5	5	5	5	5	5	3	3	3	6	6	6	2	2	2	3.75	3.75	3.75
79	Female	Romanian	Romania	Urban	Orthodox	Master degree	Married	Yes	1	No	No	No	No	No	No	Yes		No	500 - 1000	No, it did not change	#NULL!	No, it did not change	#NULL!	No	7	4	1	1	1	6	6	5	4	4	5	4	4	4	4	4	5	5	5	3	3	3	4.25	3.75	3.75
80	Female	Romanian	Romania	Rural	Orthodox	Master degree	Married	Yes	1	No	No	No	No	No	No	Yes		No	500 - 1000	No, it did not change	#NULL!	No, it did not change	#NULL!	No	7	0	0	4	1	7	5	6	3	4	6	4	4	5	2	4	1	1	1	7	7	7	6	4	4.75
81	Female	Romanian	Romania	Urban	Orthodox	University degree	Married	Yes	1	No	No	No	No	No	No	Yes		No	500 - 1000	No, it did not change	#NULL!	Yes, it decreased	< 25%	No	7	0	0	6	4	6	6	5	3	4	5	4	4	5	3	4	3	4	4	5	4	4	5	3.5	4
82	Female	Romanian	Romania	Urban	Protestant	Post-highschool or non-finished university	Married	Yes	1	No	No	No	No	No	No	Yes		No	1000 - 1500	No, it did not change	#NULL!	No, it did not change	#NULL!	No	7	0	0	1	1	4	4	7	6	4	7	7	7	7	6	6	1	1	1	7	7	7	7	6.5	6
83	Female	Romanian	Romania	Urban	Orthodox	Master degree	Married	Yes	1	No	No	No	No	No	No	Yes		No	500 - 1000	No, it did not change	#NULL!	No, it did not change	#NULL!	No	7	0	0	4	4	7	7	4	4	4	4	4	4	4	4	4	2	2	2	6	6	6	4.5	4.5	4.5
84	Female	Romanian	Romania	Urban	Protestant	PhD degree	Married	Yes	1	No	No	No	No	No	No	Yes		No	1000 - 1500	No, it did not change	#NULL!	No, it did not change	#NULL!	No	7	0	0	1	4	5	3	6	6	6	6	6	6	6	6	6	1	1	1	7	7	7	6.25	6.25	6.25
85	Female	Romanian	Romania	Rural	Orthodox	University degree	Married	Yes	1	No	No	No	No	No	No	Yes		No	< 500	No, it did not change	#NULL!	No, it did not change	#NULL!	No	7	0	0	1	4	5	4	4	4	4	4	4	4	4	4	4	4	4	4	4	4	4	4	4	4
86	Female	Romanian	Romania	Urban	Orthodox	University degree	In a relationship	No	0	No	No	Yes	Yes	No	No	No		Yes, I went into furlough	< 500	Yes, it decreased	> 75%	Yes, it decreased	< 25%	No	7	4	4	3	7	7	5	6	5	7	4	3	4	6	4	6	3	5	3	5	3	5	5.25	3.75	5.5
87	Female	Australian	Austria	Urban	No answer	Post-highschool or non-finished university	Married	No	0	No	Yes	No	Yes	No	No	No		Yes, I went into furlough	< 500	Yes, it decreased	25% - 50%	Yes, it decreased	25% - 50%	No	7	0	0	1	4	7	6	7	5	6	6	3	4	5	3	5	1	4	5	7	4	3	6.25	3.75	4.5
88	Female	Moldavian	Republic of Moldova	Rural	Orthodox	Post-highschool or non-finished university	In a relationship	No	0	No	Yes	No	Yes	No	No	No		Yes, my working hours have increased	< 500	Yes, it increased	< 25%	Yes, it decreased	< 25%	No	7	1	0	2	1	6	7	6	3	4	6	4	3	7	4	5	1	2	2	7	6	6	6.5	4.25	4.5
89	Female	Moldavian	Republic of Moldova	Rural	Orthodox	Post-highschool or non-finished university	In a relationship	No	0	No	Yes	No	Yes	No	No	No		Yes, my working hours have diminished	< 500	Yes, it decreased	25% - 50%	Yes, it decreased	< 25%	No	7	0	0	7	3	7	7	5	5	5	4	4	4	7	6	6	2	3	2	6	5	6	5.5	5	5.25
90	Female	Moldavian	Republic of Moldova	Urban	Orthodox	Master degree	Married	No	0	No	No	No	No	No	Yes	No		No	< 500	No, it did not change	#NULL!	No, it did not change	#NULL!	No	7	4	4	4	4	4	4	4	4	4	4	4	4	7	7	7	1	1	1	7	7	7	5.5	5.5	5.5
91	Female	Romanian	Romania	Rural	Orthodox	Highschool	In a relationship	No	0	No	Yes	No	Yes	No	No	No		Yes, I went into furlough	< 500	Yes, it decreased	25% - 50%	Yes, it decreased	25% - 50%	No	7	0	0	3	4	7	7	5	3	7	5	4	5	7	4	5	1	1	1	7	7	7	6	4.5	6
92	Female	Luxembourgers	Luxembourg	Urban	Catholic	Highschool	Single	No	0	Yes	No	No	Yes	No	No	No		No	< 500	No, it did not change	#NULL!	Yes, it decreased	> 75%	No	7	5	2	4	4	5	5	4	4	4	4	4	4	5	3	3	1	2	2	7	6	6	5	4.25	4.25
93	Male	Romanian	Romania	Urban	Orthodox	Highschool	In a relationship	No	0	Yes	No	No	Yes	No	No	No		Yes, my working hours have diminished	< 500	Yes, it decreased	50% - 75%	No, it did not change	#NULL!	I do not want to answer	7	1	7	7	4	7	4	4	4	4	4	4	4	4	1	1	7	7	7	1	1	1	3.25	2.5	2.5
94	Female	Romanian	Romania	Rural	Orthodox	University degree	In a relationship	No	0	Yes	No	No	Yes	No	No	No		Yes, my working hours have diminished	500 - 1000	No, it did not change	#NULL!	No, it did not change	#NULL!	No	7	4	1	1	4	4	4	7	7	7	6	6	6	5	6	5	2	2	2	6	6	6	6	6.25	6
95	Male	Romanian	Romania	Urban	Orthodox	University degree	In a relationship	No	0	Yes	No	No	Yes	No	No	No		Yes, my working hours have increased	< 500	No, it did not change	#NULL!	No, it did not change	#NULL!	No	7	0	0	1	1	2	2	5	5	5	4	4	4	7	7	7	1	1	1	7	7	7	5.75	5.75	5.75
96	Female	Romanian	Romania	Urban	Orthodox	University degree	In a relationship	No	0	Yes	No	No	Yes	No	No	No		Yes, my working hours have diminished	500 - 1000	No, it did not change	#NULL!	No, it did not change	#NULL!	No	7	0	0	1	4	4	4	4	4	4	4	4	4	3	3	3	5	5	5	3	3	3	3.5	3.5	3.5
97	Female	Romanian	Romania	Rural	Orthodox	University degree	In a relationship	No	0	Yes	No	No	Yes	No	No	No		No	< 500	No, it did not change	#NULL!	No, it did not change	#NULL!	No	7	1	3	1	4	3	1	7	6	6	4	4	4	7	7	7	1	1	1	7	7	7	6.25	6	6
98	Female	Romanian	Romania	Urban	Orthodox	University degree	In a relationship	No	0	Yes	No	No	Yes	No	No	No		No	1000 - 1500	No, it did not change	#NULL!	No, it did not change	#NULL!	No	7	1	7	4	1	1	1	5	4	5	4	4	4	4	4	4	4	4	4	4	4	4	4.25	4	4.25
99	Female	Romanian	Romania	Urban	Orthodox	University degree	In a relationship	No	0	Yes	No	No	Yes	No	No	No		No	< 500	No, it did not change	#NULL!	No, it did not change	#NULL!	No	7	0	0	1	4	5	6	5	5	5	5	5	5	5	5	5	1	1	1	7	7	7	5.5	5.5	5.5
100	Female	Hungarian	Romania	Urban	Protestant	Master degree	Married	Yes	2	No	No	No	No	Yes	No	No		No	500 - 1000	No, it did not change	#NULL!	No, it did not change	#NULL!	Yes	7	4	4	6	4	5	5	5	5	5	4	4	4	3	3	3	5	6	5	3	2	3	3.75	3.5	3.75
101	Female	Romanian	Romania	Urban	Orthodox	University degree	Married	Yes	2	No	No	No	No	Yes	No	No		No	2000 - 3000	Yes, it increased	25% - 50%	No, it did not change	#NULL!	No	7	0	0	5	3	3	3	7	7	7	7	7	7	7	7	7	1	1	1	7	7	7	7	7	7
102	Female	British	United Kingdom	Urban	Catholic	Master degree	Married	Yes	1	No	No	No	No	Yes	No	No		No	500 - 1000	No, it did not change	#NULL!	Yes, it decreased	25% - 50%	Yes	7	7	0	3	4	6	5	7	4	4	6	5	5	4	4	4	2	3	3	6	5	5	5.75	4.5	4.5
103	Female	Moldavian	Russia	Urban	Orthodox	Post-highschool or non-finished university	Married	No	0	No	No	No	No	Yes	No	No		No	< 500	Yes, it decreased	50% - 75%	Yes, it decreased	50% - 75%	No	7	4	0	1	1	6	5	6	3	4	6	3	4	4	4	4	1	4	3	7	4	5	5.75	3.5	4.25
104	Female	Moldavian	Republic of Moldova	Rural	Orthodox	Highschool	Single	Yes	6	No	No	No	Yes	No	No	No		Yes, I went into furlough	< 500	Yes, it decreased	50% - 75%	Yes, it decreased	50% - 75%	No	7	0	0	4	1	4	7	7	2	2	6	2	2	7	1	1	1	5	7	7	3	1	6.75	2	1.5
105	Female	Romanian	Republic of Moldova	Urban	Orthodox	Highschool	In a relationship	Yes	1	No	No	No	Yes	No	No	No		Yes, I went into furlough	< 500	Yes, it decreased	25% - 50%	Yes, it decreased	25% - 50%	Yes	7	0	0	1	4	7	4	4	4	4	5	5	5	3	3	3	1	1	1	7	7	7	4.75	4.75	4.75
106	Male	Arabic	Romania	Urban	Islam	University degree	In a relationship	No	0	No	No	No	Yes	No	No	No		Yes, I went into furlough	< 500	Yes, it decreased	25% - 50%	Yes, it decreased	25% - 50%	No	7	6	1	2	6	7	3	6	2	4	6	2	4	3	1	4	5	4	4	3	4	4	4.5	2.25	4
107	Female	Moldavian	Republic of Moldova	Urban	Orthodox	Master degree	In a relationship	No	0	No	No	No	Yes	No	No	No		Yes, I went into furlough	< 500	Yes, it increased	< 25%	Yes, it increased	< 25%	No	7	0	0	1	6	7	7	7	7	7	7	7	7	4	4	4	4	4	4	4	4	4	5.5	5.5	5.5
108	Female	Moldavian	Republic of Moldova	Urban	Orthodox	Post-highschool or non-finished university	Single	No	0	No	No	No	Yes	No	No	No		No	< 500	No, it did not change	#NULL!	Yes, it decreased	25% - 50%	No	7	7	7	1	4	1	1	1	7	7	6	3	6	3	3	3	3	3	3	5	5	5	3.75	4.5	5.25
109	Male	Moldavian	Republic of Moldova	Rural	Orthodox	Post-highschool or non-finished university	Single	No	0	No	No	No	Yes	No	No	No		No	< 500	Yes, it decreased	< 25%	Yes, it decreased	< 25%	No	7	0	0	1	4	1	1	6	4	4	4	4	4	6	5	5	4	4	4	4	4	4	5	4.25	4.25
110	Male	Moldavian	Republic of Moldova	Urban	Orthodox	Post-highschool or non-finished university	Single	No	0	No	No	No	Yes	No	No	No		Yes, I went into furlough	< 500	No, it did not change	#NULL!	Yes, it decreased	25% - 50%	No	7	0	0	4	4	7	4	4	3	4	4	1	4	6	3	5	4	7	4	4	1	4	4.5	2	4.25
111	Female	Moldavian	Republic of Moldova	Urban	Orthodox	Highschool	Single	No	0	No	No	No	Yes	No	No	No		No	< 500	No, it did not change	#NULL!	No, it did not change	#NULL!	No	7	4	1	7	2	3	3	5	6	6	7	7	7	6	6	6	1	1	1	7	7	7	6.25	6.5	6.5
112	Female	Romanian	Romania	Urban	Orthodox	Post-highschool or non-finished university	Single	No	0	No	No	No	Yes	No	No	No		No	< 500	No, it did not change	#NULL!	No, it did not change	#NULL!	No	7	4	4	4	4	4	4	4	4	4	4	4	4	4	4	4	7	7	7	1	1	1	3.25	3.25	3.25
113	Male	Romanian	Republic of Moldova	Urban	Orthodox	Highschool	In a relationship	No	0	No	No	No	Yes	No	No	No		Yes, my working hours have increased	< 500	Yes, it decreased	50% - 75%	Yes, it decreased	25% - 50%	No	7	0	0	1	2	7	4	5	2	4	6	1	2	5	1	3	2	6	3	6	2	5	5.5	1.5	3.5
114	Male	Romanian	Romania	Urban	Orthodox	University degree	In a relationship	No	0	No	No	No	Yes	No	No	No		No	500 - 1000	No, it did not change	#NULL!	No, it did not change	#NULL!	No	7	0	0	7	3	3	3	7	6	7	6	6	6	6	6	6	1	1	1	7	7	7	6.5	6.25	6.5
115	Female	Romanian	Romania	Urban	Orthodox	Master degree	Single	No	0	No	No	No	Yes	No	No	No		No	< 500	No, it did not change	#NULL!	No, it did not change	#NULL!	No	7	1	4	7	4	5	4	6	4	4	4	4	4	3	6	7	4	4	4	4	4	4	4.25	4.5	4.75
116	Female	Romanian	Romania	Urban	Orthodox	Highschool	Single	No	0	No	No	No	Yes	No	No	No		No	1500 - 2000	Yes, it decreased	< 25%	Yes, it decreased	< 25%	No	7	4	4	7	4	5	2	6	3	4	7	3	5	6	3	4	2	3	3	6	5	5	6.25	3.5	4.5
117	Female	Romanian	Romania	Rural	Orthodox	Post-highschool or non-finished university	Single	No	0	No	No	No	Yes	No	No	No		No	1000 - 1500	No, it did not change	#NULL!	Yes, it decreased	< 25%	No	7	0	0	2	4	5	4	4	4	4	4	3	4	3	4	3	5	6	5	3	2	3	3.5	3.25	3.5
118	Female	Romanian	Romania	Rural	Orthodox	University degree	In a relationship	No	0	No	No	No	Yes	No	No	No		No	< 500	No, it did not change	#NULL!	No, it did not change	#NULL!	No	7	0	0	4	1	1	1	7	7	7	7	7	7	7	7	7	1	1	1	7	7	7	7	7	7
119	Female	Romanian	Romania	Urban	Orthodox	Highschool	In a relationship	No	0	No	No	No	Yes	No	No	No		Yes, my working hours have increased	< 500	No, it did not change	#NULL!	Yes, it increased	< 25%	No	7	4	4	3	2	4	3	5	4	4	7	6	4	4	5	4	1	2	1	7	6	7	5.75	5.25	4.75
120	Female	Romanian	Romania	Urban	Orthodox	Highschool	Single	No	0	No	No	No	Yes	No	No	No		No	< 500	No, it did not change	#NULL!	Yes, it increased	< 25%	No	7	1	4	7	5	7	5	4	4	4	4	4	4	5	4	4	4	4	4	4	4	4	4.25	4	4
121	Female	Romanian	Romania	Rural	Catholic	University degree	In a relationship	No	0	No	No	No	Yes	No	No	No		No	< 500	No, it did not change	#NULL!	Yes, it decreased	< 25%	No	7	2	2	1	6	4	3	5	4	6	4	5	6	3	5	7	7	4	1	1	4	7	3.25	4.5	6.5
122	Female	Romanian	Romania	Urban	Orthodox	Highschool	Single	No	0	No	No	No	Yes	No	No	No		No	< 500	No, it did not change	#NULL!	No, it did not change	#NULL!	No	7	0	0	1	4	7	7	7	4	4	7	6	5	7	5	6	1	2	2	7	6	6	7	5.25	5.25
123	Female	Romanian	Romania	Urban	Other religion	Post-highschool or non-finished university	Single	No	0	No	No	No	Yes	No	No	No		No	500 - 1000	Yes, it decreased	25% - 50%	No, it did not change	#NULL!	No	7	7	1	1	4	7	7	4	1	4	4	1	4	1	1	1	7	7	7	1	1	1	2.5	1	2.5
124	Male	Romanian	Romania	Rural	No answer	Highschool	Single	No	0	No	No	No	Yes	No	No	No		No	< 500	No, it did not change	#NULL!	No, it did not change	#NULL!	No	7	0	0	1	7	7	7	4	3	4	4	4	4	5	6	6	4	5	5	4	3	3	4.25	4	4.25
125	Female	Romanian	Romania	Rural	Orthodox	Highschool	In a relationship	No	0	No	No	No	Yes	No	No	No		No	< 500	No, it did not change	#NULL!	No, it did not change	#NULL!	No	7	0	0	1	7	7	7	5	3	4	4	3	4	4	4	4	2	2	2	6	6	6	4.75	4	4.5
126	Male	Romanian	Romania	Rural	Orthodox	Highschool	Single	No	0	No	No	No	Yes	No	No	No		No	< 500	No, it did not change	#NULL!	No, it did not change	#NULL!	No	7	0	0	4	1	4	4	5	4	4	5	4	4	5	4	4	3	4	4	5	4	4	5	4	4
127	Female	Romanian	Romania	Urban	Catholic	Post-highschool or non-finished university	In a relationship	No	0	No	No	No	Yes	No	No	No		No	< 500	Yes, it decreased	25% - 50%	Yes, it decreased	25% - 50%	No	7	4	1	1	7	4	7	4	4	4	4	4	4	4	4	4	4	4	4	4	4	4	4	4	4
128	Female	British	United Kingdom	Urban	Non-affiliated	Highschool	Married	Yes	3	No	No	No	No	Yes	No	No		No	1000 - 1500	No, it did not change	#NULL!	No, it did not change	#NULL!	No	7	6	3	4	1	7	4	6	3	4	6	1	4	4	1	4	4	7	1	4	1	7	5	1.5	4.75
129	Female	Romanian	Italy	Urban	Orthodox	Primary and secondary school	Divorced	No	0	No	No	No	No	Yes	No	No		Yes, my working hours have increased	500 - 1000	Yes, it decreased	> 75%	Yes, it decreased	> 75%	I do not want to answer	7	0	7	1	1	1	1	4	4	2	7	7	5	4	4	1	1	1	1	7	7	7	5.5	5.5	3.75
130	Female	Romanian	Romania	Urban	Orthodox	Highschool	In a relationship	No	0	No	No	Yes	No	No	No	No		Yes, I went into furlough	< 500	Yes, it decreased	50% - 75%	Yes, it decreased	25% - 50%	No	7	4	6	1	4	7	4	5	2	6	4	4	4	4	4	4	2	2	2	6	6	6	4.75	4	5
131	Female	Romanian	Romania	Urban	Orthodox	Post-highschool or non-finished university	Married	Yes	1	No	Yes	No	No	No	No	No		Yes, my working hours have diminished	< 500	No, it did not change	#NULL!	Yes, it decreased	25% - 50%	Yes	7	1	7	1	4	7	4	5	2	4	5	1	4	4	3	3	2	4	5	6	4	3	5	2.5	3.5
132	Female	Romanian	Republic of Moldova	Urban	Orthodox	PhD degree	Married	Yes	2	No	Yes	No	No	No	No	No		Yes, my working hours have diminished	< 500	Yes, it decreased	25% - 50%	Yes, it decreased	25% - 50%	Yes	7	1	0	1	3	6	5	5	3	4	4	3	4	4	4	4	3	2	3	5	6	5	4.5	4	4.25
133	Female	Romanian	Republic of Moldova	Urban	Orthodox	University degree	Married	Yes	2	No	Yes	No	No	No	No	No		Yes, I went into furlough	< 500	Yes, it decreased	25% - 50%	Yes, it decreased	25% - 50%	No	7	0	0	1	4	7	4	5	4	4	6	4	4	4	4	4	1	1	1	7	7	7	5.5	4.75	4.75
134	Female	Romanian	Romania	Urban	Orthodox	Highschool	Married	Yes	1	No	Yes	No	No	No	No	No		Yes, I went into furlough	500 - 1000	Yes, it decreased	< 25%	Yes, it decreased	< 25%	No	7	1	0	1	7	4	4	4	4	4	4	4	4	4	4	4	1	1	4	7	7	4	4.75	4.75	4
135	Male	Belgian	Belgium	Urban	Non-affiliated	Master degree	Single	No	0	No	Yes	No	No	No	No	No		Yes, my working hours have diminished	> 3000	Yes, it decreased	25% - 50%	Yes, it decreased	< 25%	No	7	0	4	1	1	2	2	5	5	5	4	5	5	5	5	5	1	1	2	7	7	6	5.25	5.5	5.25
136	Female	Romanian	Romania	Urban	Orthodox	Post-highschool or non-finished university	In a relationship	No	0	No	Yes	No	No	No	No	No		Yes, my working hours have diminished	1000 - 1500	No, it did not change	#NULL!	No, it did not change	#NULL!	No	7	0	4	1	3	5	1	5	4	7	7	5	7	7	5	7	1	3	1	7	5	7	6.5	4.75	7
137	Female	Romanian	Romania	Urban	Orthodox	University degree	In a relationship	No	0	No	Yes	No	No	No	No	No		No	< 500	No, it did not change	#NULL!	No, it did not change	#NULL!	No	7	1	4	1	7	7	7	4	4	4	4	4	4	4	4	4	4	4	5	4	4	3	4	4	3.75
138	Female	Romanian	Ireland	Urban	Orthodox	Post-highschool or non-finished university	Married	Yes	2	Yes	No	No	No	No	No	No		No	1500 - 2000	No, it did not change	#NULL!	Yes, it decreased	25% - 50%	No	7	1	5	1	4	5	4	6	4	4	4	4	4	5	4	4	5	5	5	3	3	3	4.5	3.75	3.75
139	Female	Romanian	Romania	Urban	Orthodox	Post-highschool or non-finished university	Married	Yes	2	Yes	No	No	No	No	No	No		No	< 500	No, it did not change	#NULL!	No, it did not change	#NULL!	No	7	7	7	7	4	7	7	4	4	4	4	4	4	4	4	4	1	1	1	7	7	7	4.75	4.75	4.75
140	Male	Romanian	Romania	Urban	Orthodox	PhD degree	Married	Yes	3	Yes	No	No	No	No	No	No		No	1000 - 1500	Yes, it decreased	< 25%	Yes, it decreased	< 25%	No	7	0	0	4	1	7	4	4	1	4	4	4	4	4	4	4	1	1	1	7	7	7	4.75	4	4.75
141	Male	Romanian	Romania	Urban	Orthodox	University degree	Married	Yes	3	Yes	No	No	No	No	No	No		Yes, I went into furlough	1000 - 1500	Yes, it decreased	> 75%	Yes, it decreased	> 75%	No	7	7	7	1	7	3	5	3	5	3	3	4	3	3	3	3	6	6	5	2	2	3	2.75	3.5	3
142	Female	Romanian	Romania	Urban	Orthodox	University degree	Married	Yes	3	Yes	No	No	No	No	No	No		No	500 - 1000	No, it did not change	#NULL!	No, it did not change	#NULL!	No	7	0	0	1	5	7	4	4	4	4	4	4	4	1	1	1	7	7	7	1	1	1	2.5	2.5	2.5
143	Male	Brazilian	Brazil	Urban	Catholic	PhD degree	Married	Yes	2	Yes	No	No	No	No	No	No		Yes, my working hours have diminished	1500 - 2000	No, it did not change	#NULL!	No, it did not change	#NULL!	No	7	0	0	1	2	3	4	7	6	7	6	5	7	6	4	7	2	3	2	6	5	6	6.25	5	6.75
144	Female	Moldavian	Republic of Moldova	Urban	Orthodox	University degree	Married	Yes	2	Yes	No	No	No	No	No	No		Yes, my working hours have increased	< 500	No, it did not change	#NULL!	No, it did not change	#NULL!	Yes	7	0	0	1	1	4	4	2	1	2	1	2	1	3	1	2	2	2	2	6	6	6	3	2.5	2.75
145	Female	Romanian	Canada	Urban	Other religion	Post-highschool or non-finished university	Single	Yes	2	Yes	No	No	No	No	No	No		Yes, my working hours have increased	1000 - 1500	No, it did not change	#NULL!	No, it did not change	#NULL!	No	7	4	4	1	4	5	4	7	4	5	7	5	5	7	6	7	2	3	2	6	5	6	6.75	5	5.75
146	Female	Romanian	Ireland	Rural	Orthodox	Highschool	In a relationship	Yes	2	Yes	No	No	No	No	No	No		Yes, I went into furlough	2000 - 3000	Yes, it decreased	50% - 75%	Yes, it decreased	50% - 75%	No	7	1	5	1	4	6	6	4	4	4	6	4	4	1	1	1	4	6	6	4	2	2	3.75	2.75	2.75
147	Male	Romanian	Romania	Urban	Orthodox	PhD degree	Married	Yes	2	Yes	No	No	No	No	No	No		Yes, my working hours have increased	> 3000	No, it did not change	#NULL!	No, it did not change	#NULL!	Yes	7	5	1	1	4	5	5	6	6	6	6	5	5	6	6	6	1	1	1	7	7	7	6.25	6	6
148	Female	Romanian	Romania	Urban	Orthodox	PhD degree	Married	Yes	2	Yes	No	No	No	No	No	No		No	1000 - 1500	No, it did not change	#NULL!	No, it did not change	#NULL!	No	7	4	1	1	4	5	5	4	2	4	4	2	4	4	4	4	5	6	6	3	2	2	3.75	2.5	3.5
149	Female	Romanian	Romania	Urban	Orthodox	University degree	Married	Yes	2	Yes	No	No	No	No	No	No		Yes, I went into furlough	< 500	Yes, it decreased	50% - 75%	Yes, it decreased	50% - 75%	No	7	1	7	4	1	4	7	7	6	4	7	6	5	7	6	5	1	2	4	7	6	4	7	6	4.5
150	Female	Romanian	Romania	Urban	Orthodox	PhD degree	Married	Yes	2	Yes	No	No	No	No	No	No		No	1000 - 1500	Yes, it decreased	< 25%	Yes, it decreased	< 25%	No	7	0	0	1	4	6	6	5	3	3	4	3	3	5	6	6	4	6	6	4	2	2	4.5	3.5	3.5
151	Female	Romanian	Romania	Urban	Orthodox	Master degree	Married	Yes	2	Yes	No	No	No	No	No	No		No	500 - 1000	No, it did not change	#NULL!	No, it did not change	#NULL!	No	7	0	0	1	4	6	5	6	6	6	5	5	6	6	5	6	1	3	3	7	5	5	6	5.25	5.75
152	Female	Romanian	Romania	Rural	Catholic	Post-highschool or non-finished university	Married	Yes	2	Yes	No	No	No	No	No	No		No	500 - 1000	No, it did not change	#NULL!	No, it did not change	#NULL!	No	7	4	0	1	2	2	2	4	4	4	4	4	4	4	4	4	2	2	2	6	6	6	4.5	4.5	4.5
153	Female	Hungarian	Romania	Urban	Catholic	University degree	Married	Yes	1	Yes	No	No	No	No	No	No		No	< 500	No, it did not change	#NULL!	Yes, it decreased	< 25%	No	7	0	0	1	1	1	1	6	6	6	7	7	7	7	7	7	1	1	1	7	7	7	6.75	6.75	6.75
154	Female	Moldavian	Republic of Moldova	Urban	Orthodox	Master degree	Married	Yes	1	Yes	No	No	No	No	No	No		Yes, my working hours have diminished	< 500	Yes, it decreased	< 25%	Yes, it decreased	< 25%	No	7	4	0	6	5	6	6	7	6	7	7	7	7	7	6	7	2	4	5	6	4	3	6.75	5.75	6
155	Female	Romanian	Germany	Urban	Orthodox	Master degree	Married	Yes	1	Yes	No	No	No	No	No	No		Yes, my working hours have diminished	1500 - 2000	No, it did not change	#NULL!	Yes, it decreased	< 25%	No	7	4	7	1	4	4	4	4	3	2	4	4	3	4	3	3	1	1	1	7	7	7	4.75	4.25	3.75
156	Female	Romanian	Portugal	Urban	Orthodox	Post-highschool or non-finished university	Married	Yes	1	Yes	No	No	No	No	No	No		Yes, my working hours have increased	500 - 1000	Yes, it decreased	25% - 50%	Yes, it decreased	25% - 50%	No	7	1	2	1	4	7	4	4	3	4	4	4	4	1	2	4	6	6	5	2	2	3	2.75	2.75	3.75
157	Female	Romanian	Romania	Urban	Orthodox	University degree	Married	Yes	1	Yes	No	No	No	No	No	No		Yes, my working hours have increased	500 - 1000	Yes, it increased	< 25%	Yes, it increased	< 25%	No	7	1	4	4	4	7	4	4	1	4	4	4	4	4	1	2	6	4	4	2	4	4	3.5	2.5	3.5
158	Female	Romanian	Romania	Urban	Orthodox	Post-highschool or non-finished university	Married	Yes	1	Yes	No	No	No	No	No	No		Yes, I went into furlough	1000 - 1500	No, it did not change	#NULL!	No, it did not change	#NULL!	No	7	0	0	1	4	7	4	4	4	4	4	4	4	1	4	1	7	7	7	1	1	1	2.5	3.25	2.5
159	Female	Romanian	Romania	Urban	Orthodox	PhD degree	In a relationship	Yes	1	Yes	No	No	No	No	No	No		Yes, my working hours have increased	500 - 1000	Yes, it decreased	< 25%	Yes, it decreased	< 25%	Yes	7	4	1	1	4	7	7	4	3	2	4	4	4	3	2	2	3	4	2	5	4	6	4	3.25	3.5
160	Female	Romanian	Romania	Urban	Orthodox	Master degree	Married	Yes	1	Yes	No	No	No	No	No	No		No	1000 - 1500	No, it did not change	#NULL!	No, it did not change	#NULL!	Yes	7	4	0	1	4	4	4	4	4	4	4	4	4	4	4	4	4	4	4	4	4	4	4	4	4
161	Male	Romanian	Romania	Urban	Orthodox	Master degree	Single	Yes	1	Yes	No	No	No	No	No	No		No	500 - 1000	No, it did not change	#NULL!	Yes, it decreased	< 25%	No	7	2	1	2	4	7	7	4	2	2	3	3	2	3	4	4	6	5	7	2	3	1	3	3	2.25
162	Male	Romanian	Romania	Rural	Orthodox	PhD degree	Married	Yes	1	Yes	No	No	No	No	No	No		Yes, my working hours have increased	> 3000	No, it did not change	#NULL!	No, it did not change	#NULL!	I do not want to answer	7	7	4	1	3	6	6	4	4	4	4	4	4	3	3	3	5	5	5	3	3	3	3.5	3.5	3.5
163	Female	Romanian	Romania	Urban	Orthodox	Master degree	Divorced	Yes	1	Yes	No	No	No	No	No	No		No	1000 - 1500	No, it did not change	#NULL!	No, it did not change	#NULL!	Yes	7	0	0	1	4	7	7	4	3	3	4	4	4	4	4	4	4	4	4	4	4	4	4	3.75	3.75
164	Female	Romanian	Romania	Rural	Orthodox	University degree	Married	Yes	1	Yes	No	No	No	No	No	No		No	500 - 1000	No, it did not change	#NULL!	No, it did not change	#NULL!	Yes	7	0	0	3	4	4	4	7	7	7	6	6	6	5	5	5	3	3	3	5	5	5	5.75	5.75	5.75
165	Female	Romanian	Romania	Rural	Orthodox	University degree	Married	Yes	1	Yes	No	No	No	No	No	No		Yes, my working hours have increased	500 - 1000	No, it did not change	#NULL!	No, it did not change	#NULL!	Yes	7	0	0	3	4	5	5	5	3	4	4	4	5	2	2	3	4	4	4	4	4	4	3.75	3.25	4
166	Female	Romanian	Romania	Urban	Orthodox	PhD degree	Married	Yes	1	Yes	No	No	No	No	No	No		No	500 - 1000	No, it did not change	#NULL!	No, it did not change	#NULL!	No	7	1	4	1	4	6	6	4	4	4	6	6	6	3	3	3	5	5	5	3	3	3	4	4	4
167	Female	Romanian	Romania	Urban	Orthodox	Master degree	Divorced	Yes	1	Yes	No	No	No	No	No	No		No	500 - 1000	No, it did not change	#NULL!	No, it did not change	#NULL!	I do not want to answer	7	4	4	4	4	4	4	4	4	4	4	4	4	4	4	4	4	4	4	4	4	4	4	4	4
168	Female	Romanian	Romania	Urban	Orthodox	Master degree	Married	Yes	1	Yes	No	No	No	No	No	No		Yes, my working hours have increased	500 - 1000	No, it did not change	#NULL!	Yes, it decreased	25% - 50%	No	7	7	0	1	6	5	4	4	4	4	3	4	4	3	4	4	6	5	5	2	3	3	3	3.75	3.75
169	Female	British	United Kingdom	Urban	Non-affiliated	Post-highschool or non-finished university	In a relationship	Yes	1	Yes	No	No	No	No	No	No		No	1500 - 2000	No, it did not change	#NULL!	No, it did not change	#NULL!	No	7	7	0	7	4	4	4	5	5	5	6	6	6	5	6	6	1	2	1	7	6	7	5.75	5.75	6
170	Female	Australian	Austria	Urban	Atheist	Master degree	In a relationship	No	0	Yes	No	No	No	No	No	No		No	2000 - 3000	No, it did not change	#NULL!	Yes, it decreased	25% - 50%	No	7	4	0	5	5	5	4	5	7	7	5	7	4	4	5	5	3	2	2	5	6	6	4.75	6.25	5.5
171	Male	Belgian	Belgium	Urban	Others Christian	PhD degree	In a relationship	No	0	Yes	No	No	No	No	No	No		No	> 3000	No, it did not change	#NULL!	No, it did not change	#NULL!	No	7	4	4	1	4	7	6	6	4	4	6	6	6	7	7	7	6	6	6	2	2	2	5.25	4.75	4.75
172	Female	Romanian	Austria	Urban	Orthodox	Master degree	Single	No	0	Yes	No	No	No	No	No	No		No	2000 - 3000	No, it did not change	#NULL!	No, it did not change	#NULL!	No	7	4	0	7	7	4	1	1	4	7	4	6	4	5	6	6	4	6	6	4	2	2	3.5	4.5	4.75
173	Male	Italian	Italy	Urban	Catholic	Highschool	Single	No	0	Yes	No	No	No	No	No	No		No	1000 - 1500	Yes, it decreased	< 25%	No, it did not change	#NULL!	Yes	7	5	0	1	2	3	3	4	5	5	4	4	4	3	2	2	3	2	2	5	6	6	4	4.25	4.25
174	Male	British	United Kingdom	Urban	Orthodox	PhD degree	Married	No	0	Yes	No	No	No	No	No	No		Yes, my working hours have diminished	> 3000	No, it did not change	#NULL!	Yes, it decreased	< 25%	No	7	4	0	5	6	7	7	5	3	4	4	3	4	1	1	1	4	4	4	4	4	4	3.5	2.75	3.25
175	Male	Mexican	Mexico	Urban	Catholic	Master degree	In a relationship	No	0	Yes	No	No	No	No	No	No		Yes, my working hours have diminished	1000 - 1500	Yes, it decreased	< 25%	Yes, it decreased	< 25%	No	7	5	0	7	5	6	4	6	4	7	4	3	7	7	4	4	6	4	6	2	4	2	4.75	3.75	5
176	Female	Moldavian	Republic of Moldova	Urban	Orthodox	Post-highschool or non-finished university	Single	No	0	Yes	No	No	No	No	No	No		Yes, my working hours have increased	< 500	Yes, it decreased	50% - 75%	Yes, it decreased	25% - 50%	No	7	1	0	1	4	4	4	4	4	4	4	7	4	4	4	4	1	1	1	7	7	7	4.75	5.5	4.75
177	Female	Moldavian	Republic of Moldova	Urban	Orthodox	Post-highschool or non-finished university	In a relationship	No	0	Yes	No	No	No	No	No	No		Yes, my working hours have diminished	< 500	Yes, it decreased	25% - 50%	Yes, it decreased	25% - 50%	No	7	0	0	1	4	7	7	7	1	1	7	4	4	7	4	4	1	4	4	7	4	4	7	3.25	3.25
178	Female	Moldavian	Republic of Moldova	Urban	Orthodox	Post-highschool or non-finished university	In a relationship	No	0	Yes	No	No	No	No	No	No		Yes, my working hours have increased	< 500	No, it did not change	#NULL!	No, it did not change	#NULL!	I do not want to answer	7	1	0	1	4	6	3	4	4	6	4	4	4	5	5	4	4	4	4	4	4	4	4.25	4.25	4.5
179	Female	Romanian	Canada	Urban	No answer	University degree	Single	No	0	Yes	No	No	No	No	No	No		No	1500 - 2000	No, it did not change	#NULL!	No, it did not change	#NULL!	No	7	4	4	4	1	1	1	4	4	4	4	4	4	4	4	4	4	4	4	4	4	4	4	4	4
180	Female	Romanian	Denmark	Urban	Orthodox	Master degree	Married	No	0	Yes	No	No	No	No	No	No		Yes, my working hours have increased	2000 - 3000	No, it did not change	#NULL!	No, it did not change	#NULL!	No	7	6	0	4	4	6	6	6	5	5	5	4	5	5	4	5	2	3	2	6	5	6	5.5	4.5	5.25
181	Male	Romanian	Italy	Urban	Orthodox	Highschool	Single	No	0	Yes	No	No	No	No	No	No		Yes, I went into furlough	500 - 1000	Yes, it decreased	> 75%	Yes, it decreased	> 75%	I do not want to answer	7	1	7	1	7	7	7	7	4	4	4	4	4	1	1	1	4	4	4	4	4	4	4	3.25	3.25
182	Female	Romanian	Italy	Rural	Orthodox	Primary and secondary school	In a relationship	No	0	Yes	No	No	No	No	No	No		No	1000 - 1500	No, it did not change	#NULL!	No, it did not change	#NULL!	No	7	0	0	1	1	4	4	6	4	4	7	4	4	7	4	4	1	4	4	7	4	4	6.75	4	4
183	Female	Romanian	Romania	Urban	Orthodox	University degree	In a relationship	No	0	Yes	No	No	No	No	No	No		No	< 500	No, it did not change	#NULL!	No, it did not change	#NULL!	No	7	0	0	1	4	7	4	6	4	6	6	4	6	6	4	6	2	4	2	6	4	6	6	4	6
184	Male	Romanian	Romania	Urban	Others Christian	PhD degree	Single	No	0	Yes	No	No	No	No	No	No		No	1000 - 1500	No, it did not change	#NULL!	No, it did not change	#NULL!	No	7	1	4	1	4	6	7	4	3	2	6	4	3	4	3	2	5	4	3	3	4	5	4.25	3.5	3
185	Male	Romanian	Romania	Urban	Orthodox	University degree	In a relationship	No	0	Yes	No	No	No	No	No	No		Yes, my working hours have diminished	1000 - 1500	Yes, it decreased	> 75%	Yes, it decreased	50% - 75%	No	7	7	0	1	1	7	1	7	4	7	7	4	7	7	4	7	1	2	1	7	6	7	7	4.5	7
186	Male	Romanian	Romania	Urban	Orthodox	Master degree	Single	No	0	Yes	No	No	No	No	No	No		No	500 - 1000	No, it did not change	#NULL!	Yes, it decreased	50% - 75%	No	7	7	4	1	4	4	4	4	4	4	4	4	4	4	4	4	3	3	3	5	5	5	4.25	4.25	4.25
187	Female	Romanian	Romania	Urban	Orthodox	Master degree	Single	No	0	Yes	No	No	No	No	No	No		Yes, my working hours have diminished	< 500	Yes, it decreased	25% - 50%	Yes, it decreased	25% - 50%	No	7	4	4	1	1	7	7	7	4	4	4	4	4	4	4	4	4	4	4	4	4	4	4.75	4	4
188	Female	Romanian	Romania	Urban	Orthodox	Master degree	In a relationship	No	0	Yes	No	No	No	No	No	No		No	1000 - 1500	No, it did not change	#NULL!	No, it did not change	#NULL!	Yes	7	7	7	3	5	2	6	6	6	5	7	7	5	7	7	6	1	1	1	7	7	7	6.75	6.75	5.75
189	Female	Romanian	Romania	Urban	Orthodox	Master degree	In a relationship	No	0	Yes	No	No	No	No	No	No		No	500 - 1000	No, it did not change	#NULL!	Yes, it decreased	25% - 50%	No	7	0	0	1	4	4	6	4	4	4	4	4	4	4	4	4	4	4	4	4	4	4	4	4	4
190	Female	Romanian	Romania	Urban	Orthodox	Master degree	Married	No	0	Yes	No	No	No	No	No	No		Yes, I went into furlough	500 - 1000	Yes, it decreased	< 25%	No, it did not change	#NULL!	No	7	4	1	3	7	7	6	5	3	4	4	5	4	6	3	4	1	2	2	7	6	6	5.5	4.25	4.5
191	Female	Romanian	Romania	Urban	Orthodox	University degree	In a relationship	No	0	Yes	No	No	No	No	No	No		No	500 - 1000	No, it did not change	#NULL!	Yes, it decreased	25% - 50%	No	7	1	3	6	2	4	3	6	4	5	7	5	5	6	5	5	1	3	4	7	5	4	6.5	4.75	4.75
192	Female	Romanian	Romania	Urban	Orthodox	Master degree	In a relationship	No	0	Yes	No	No	No	No	No	No		Yes, I went into furlough	< 500	Yes, it decreased	25% - 50%	Yes, it decreased	25% - 50%	No	7	0	0	1	1	7	4	7	1	4	4	1	1	4	1	1	1	7	4	7	1	4	5.5	1	2.5
193	Female	Romanian	Romania	Urban	Orthodox	University degree	In a relationship	No	0	Yes	No	No	No	No	No	No		No	500 - 1000	No, it did not change	#NULL!	No, it did not change	#NULL!	No	7	4	7	1	4	7	7	5	2	3	1	4	4	4	1	1	6	6	6	2	2	2	3	2.25	2.5
194	Male	Romanian	Romania	Urban	Orthodox	Master degree	In a relationship	No	0	Yes	No	No	No	No	No	No		Yes, my working hours have increased	1500 - 2000	Yes, it decreased	25% - 50%	Yes, it decreased	25% - 50%	No	7	4	1	4	4	4	4	6	5	5	6	6	6	6	5	6	1	1	1	7	7	7	6.25	5.75	6
195	Female	Romanian	Romania	Urban	Orthodox	Master degree	Married	No	0	Yes	No	No	No	No	No	No		No	1000 - 1500	No, it did not change	#NULL!	Yes, it decreased	25% - 50%	I do not want to answer	7	4	4	1	1	1	1	4	4	4	4	4	4	1	1	1	1	1	1	7	7	7	4	4	4
196	Female	Romanian	Romania	Urban	Orthodox	Master degree	In a relationship	No	0	Yes	No	No	No	No	No	No		No	< 500	No, it did not change	#NULL!	No, it did not change	#NULL!	No	7	0	0	4	4	4	4	7	7	7	7	7	7	7	7	7	1	1	1	7	7	7	7	7	7
197	Female	Romanian	Romania	Urban	Atheist	Master degree	Single	No	0	Yes	No	No	No	No	No	No		No	500 - 1000	No, it did not change	#NULL!	Yes, it decreased	< 25%	No	7	4	1	2	4	6	5	4	2	3	3	2	2	4	2	3	4	2	3	4	6	5	3.75	3	3.25
198	Female	Romanian	Romania	Urban	Orthodox	Master degree	Married	No	0	Yes	No	No	No	No	No	No		No	500 - 1000	No, it did not change	#NULL!	No, it did not change	#NULL!	No	7	5	0	1	4	6	4	5	4	5	4	4	4	5	4	5	1	1	1	7	7	7	5.25	4.75	5.25
199	Female	Romanian	Romania	Urban	Orthodox	Master degree	In a relationship	No	0	Yes	No	No	No	No	No	No		No	500 - 1000	No, it did not change	#NULL!	Yes, it decreased	< 25%	No	7	5	0	1	6	4	5	7	7	7	7	7	7	7	7	7	1	1	1	7	7	7	7	7	7
200	Female	Romanian	Romania	Urban	Orthodox	Post-highschool or non-finished university	In a relationship	No	0	Yes	No	No	No	No	No	No		Yes, I went into furlough	< 500	Yes, it decreased	50% - 75%	Yes, it decreased	50% - 75%	No	7	0	0	1	4	5	5	6	4	4	6	4	4	4	4	4	1	1	1	7	7	7	5.75	4.75	4.75
201	Male	Romanian	Romania	Urban	No answer	Highschool	In a relationship	No	0	Yes	No	No	No	No	No	No		No	< 500	No, it did not change	#NULL!	No, it did not change	#NULL!	No	7	1	0	7	1	3	1	7	6	7	7	7	7	7	7	7	1	1	1	7	7	7	7	6.75	7
202	Female	Romanian	Romania	Urban	Orthodox	Master degree	Married	No	0	Yes	No	No	No	No	No	No		Yes, my working hours have diminished	500 - 1000	Yes, it decreased	< 25%	Yes, it decreased	< 25%	I do not want to answer	7	0	0	1	4	7	7	7	1	4	7	4	4	7	4	4	1	7	4	7	1	4	7	2.5	4
203	Female	Romanian	Romania	Urban	Orthodox	Post-highschool or non-finished university	In a relationship	No	0	Yes	No	No	No	No	No	No		No	< 500	Yes, it increased	< 25%	No, it did not change	#NULL!	No	7	0	0	1	4	4	4	4	4	4	5	5	5	5	5	5	2	1	1	6	7	7	5	5.25	5.25
204	Female	Romanian	Romania	Urban	Orthodox	Master degree	Married	No	0	Yes	No	No	No	No	No	No		Yes, my working hours have diminished	< 500	No, it did not change	#NULL!	No, it did not change	#NULL!	No	7	0	0	1	1	5	3	7	7	7	7	7	7	7	7	7	1	1	1	7	7	7	7	7	7
205	Female	Romanian	Romania	Urban	Orthodox	Master degree	In a relationship	No	0	Yes	No	No	No	No	No	No		Yes, my working hours have diminished	1000 - 1500	Yes, it increased	< 25%	Yes, it increased	< 25%	No	7	7	4	4	1	4	4	5	4	6	6	6	6	5	5	5	2	2	2	6	6	6	5.5	5.25	5.75
206	Female	Romanian	Romania	Urban	Orthodox	University degree	In a relationship	No	0	Yes	No	No	No	No	No	No		No	500 - 1000	Yes, it increased	< 25%	No, it did not change	#NULL!	No	7	1	0	1	1	2	1	6	6	6	6	4	4	6	6	6	1	1	1	7	7	7	6.25	5.75	5.75
207	Female	Romanian	Switzerland	Urban	Atheist	Master degree	In a relationship	No	0	Yes	No	No	No	No	No	No		Yes, my working hours have increased	> 3000	Yes, it decreased	< 25%	Yes, it decreased	< 25%	No	7	7	0	7	4	3	4	6	6	6	6	6	6	4	4	4	1	1	1	7	7	7	5.75	5.75	5.75
208	Female	Romanian	United Kingdom	Urban	Orthodox	Highschool	In a relationship	No	0	Yes	No	No	No	No	No	No		Yes, I went into furlough	1500 - 2000	No, it did not change	#NULL!	Yes, it decreased	< 25%	No	7	3	1	5	3	2	2	4	6	6	3	5	5	2	6	5	2	1	1	6	7	7	3.75	6	5.75
209	Female	Romanian	United Kingdom	Urban	Non-affiliated	PhD degree	In a relationship	No	0	Yes	No	No	No	No	No	No		No	2000 - 3000	Yes, it increased	25% - 50%	No, it did not change	#NULL!	No	7	1	0	7	4	6	4	3	3	3	3	6	4	3	6	4	6	4	6	2	4	2	2.75	4.75	3.25
210	Male	Turkish	Turkey	Urban	No answer	Master degree	In a relationship	No	0	Yes	No	No	No	No	No	No		Yes, I went into furlough	< 500	Yes, it decreased	50% - 75%	Yes, it decreased	> 75%	No	7	2	4	5	5	4	4	4	4	4	1	1	1	3	4	4	6	5	5	2	3	3	2.5	3	3
211	Female	British	United Kingdom	Urban	Orthodox	Post-highschool or non-finished university	In a relationship	No	0	Yes	No	No	No	No	No	No		Yes, my working hours have diminished	1000 - 1500	No, it did not change	#NULL!	No, it did not change	#NULL!	No	7	7	0	3	6	4	4	6	4	5	6	4	5	4	1	5	4	4	4	4	4	4	5	3.25	4.75
212	Female	Romanian	Romania	Urban	Protestant	Master degree	Married	Yes	2	No	No	No	No	No	No	No	Self employed	Yes, my working hours have diminished	1500 - 2000	Yes, it increased	> 75%	Yes, it increased	> 75%	No	6	0	0	7	7	7	7	4	4	4	4	4	4	4	4	4	6	6	6	2	2	2	3.5	3.5	3.5
213	Female	Hungarian	Hungary	Urban	Catholic	Master degree	Single	No	0	No	No	No	Yes	No	No	No	Self employed	Yes, my working hours have diminished	500 - 1000	Yes, it decreased	< 25%	No, it did not change	#NULL!	No	6	5	0	5	6	6	6	6	6	6	6	6	6	7	7	7	2	2	2	6	6	6	6.25	6.25	6.25
214	Female	Romanian	Romania	Rural	Orthodox	University degree	Single	No	0	No	No	No	Yes	No	No	No		No	< 500	Yes, it decreased	< 25%	Yes, it decreased	25% - 50%	No	6	1	4	7	4	5	4	6	5	6	4	5	4	5	5	5	2	3	1	6	5	7	5.25	5	5.5
215	Female	Romanian	Romania	Urban	Orthodox	Master degree	In a relationship	No	0	Yes	Yes	No	Yes	No	No	No		Yes, I went into furlough	< 500	Yes, it decreased	25% - 50%	Yes, it decreased	50% - 75%	No	6	0	0	7	7	4	1	6	4	4	6	6	6	7	7	7	1	1	1	7	7	7	6.5	6	6
216	Female	Romanian	Switzerland	Urban	Atheist	Master degree	Married	Yes	4	No	No	No	No	No	No	Yes		No	> 3000	No, it did not change	#NULL!	Yes, it increased	< 25%	Yes	6	1	4	2	6	6	5	2	4	4	2	4	3	2	2	2	5	5	5	3	3	3	2.25	3.25	3
217	Female	Romanian	Romania	Rural	Orthodox	Master degree	Married	Yes	2	No	No	No	No	No	No	Yes		No	2000 - 3000	No, it did not change	#NULL!	No, it did not change	#NULL!	No	6	6	1	5	4	5	5	4	4	4	4	4	4	2	2	2	5	5	5	3	3	3	3.25	3.25	3.25
218	Female	Romanian	Romania	Urban	Orthodox	Master degree	Married	Yes	2	No	No	No	No	No	No	Yes		No	500 - 1000	No, it did not change	#NULL!	Yes, it decreased	50% - 75%	No	6	0	0	1	4	6	6	6	4	5	6	4	5	7	4	5	2	4	3	6	4	5	6.25	4	5
219	Female	Romanian	Romania	Urban	Orthodox	Highschool	Married	Yes	1	No	No	No	No	No	No	Yes		No	500 - 1000	No, it did not change	#NULL!	No, it did not change	#NULL!	No	6	5	1	6	1	5	6	6	6	5	7	7	6	6	5	5	2	2	3	6	6	5	6.25	6	5.25
220	Female	Romanian	Romania	Rural	Orthodox	University degree	Married	Yes	1	No	No	No	No	No	No	Yes		No	1000 - 1500	Yes, it decreased	50% - 75%	Yes, it decreased	< 25%	No	6	0	0	1	1	5	3	6	6	6	7	6	7	4	3	4	1	1	1	7	7	7	6	5.5	6
221	Female	Romanian	Romania	Urban	Orthodox	Master degree	Married	Yes	1	No	No	No	No	No	Yes	No		No	< 500	No, it did not change	#NULL!	No, it did not change	#NULL!	No	6	4	4	2	4	6	4	5	4	6	5	4	6	4	5	6	2	4	2	6	4	6	5	4.25	6
222	Male	Chinese	Canada	Urban	Catholic	Post-highschool or non-finished university	Married	No	0	No	No	No	No	No	Yes	No		No	> 3000	Yes, it decreased	< 25%	Yes, it decreased	< 25%	No	6	4	4	3	4	3	4	5	4	5	6	4	5	6	4	5	6	3	4	2	5	4	4.75	4.25	4.75
223	Male	Romanian	Republic of Moldova	Urban	Atheist	Post-highschool or non-finished university	Single	No	0	No	Yes	No	Yes	No	No	No		Yes, my working hours have diminished	< 500	Yes, it increased	25% - 50%	No, it did not change	#NULL!	No	6	4	5	5	3	5	3	7	5	7	5	3	6	6	4	7	5	4	6	3	4	2	5.25	4	5.5
224	Female	Romanian	Romania	Urban	Other religion	Highschool	In a relationship	No	0	No	Yes	No	Yes	No	No	No		No	500 - 1000	No, it did not change	#NULL!	Yes, it decreased	25% - 50%	No	6	0	0	4	4	5	5	6	4	4	4	3	3	4	4	4	4	4	4	4	4	4	4.5	3.75	3.75
225	Female	Romanian	Romania	Urban	Protestant	University degree	Single	No	0	No	Yes	No	Yes	No	No	No		Yes, my working hours have diminished	< 500	No, it did not change	#NULL!	Yes, it decreased	< 25%	No	6	2	2	3	2	6	6	5	2	1	5	3	2	6	3	3	3	4	4	5	4	4	5.25	3	2.5
226	Female	Croatian	Austria	Urban	Catholic	University degree	Single	No	0	Yes	No	No	Yes	No	No	No		No	2000 - 3000	No, it did not change	#NULL!	Yes, it decreased	< 25%	No	6	2	7	1	6	4	4	3	3	4	2	4	6	3	4	5	5	5	5	3	3	3	2.75	3.5	4.5
227	Female	Romanian	Republic of Moldova	Urban	Non-affiliated	Post-highschool or non-finished university	Single	No	0	Yes	No	No	Yes	No	No	No		Yes, my working hours have diminished	< 500	Yes, it decreased	25% - 50%	Yes, it decreased	< 25%	No	6	1	0	7	1	3	2	6	6	6	7	6	7	7	7	7	1	1	1	7	7	7	6.75	6.5	6.75
228	Female	Romanian	Romania	Urban	Orthodox	University degree	In a relationship	No	0	Yes	No	No	Yes	No	No	No		No	500 - 1000	Yes, it increased	< 25%	No, it did not change	#NULL!	Yes	6	4	4	1	4	4	4	5	3	4	4	5	4	3	3	3	2	2	2	6	6	6	4.5	4.25	4.25
229	Female	Romanian	Romania	Rural	Orthodox	Master degree	Single	No	0	Yes	No	No	Yes	No	No	No		Yes, I went into furlough	< 500	Yes, it decreased	25% - 50%	Yes, it decreased	25% - 50%	No	6	4	1	3	5	7	7	4	1	3	1	1	1	4	1	4	4	4	4	4	4	4	3.25	1.75	3
230	Male	Romanian	Romania	Urban	Orthodox	University degree	In a relationship	No	0	Yes	No	No	Yes	No	No	No		Yes, I went into furlough	< 500	Yes, it decreased	< 25%	No, it did not change	#NULL!	No	6	4	1	1	4	6	5	5	4	3	5	4	4	3	2	3	4	6	5	4	2	3	4.25	3	3.25
231	Male	Romanian	Romania	Urban	Orthodox	University degree	Single	No	0	Yes	No	No	Yes	No	No	No		Yes, I went into furlough	500 - 1000	Yes, it decreased	< 25%	No, it did not change	#NULL!	No	6	1	4	5	3	6	4	5	4	4	4	3	3	3	3	3	5	5	5	3	3	3	3.75	3.25	3.25
232	Female	Romanian	Romania	Urban	Orthodox	University degree	Married	Yes	1	No	No	No	No	No	No	No		No	500 - 1000	Yes, it decreased	< 25%	Yes, it decreased	< 25%	No	6	0	0	1	4	6	6	7	5	5	6	5	5	7	6	6	1	1	1	7	7	7	6.75	5.75	5.75
233	Female	Romanian	Ireland	Urban	Orthodox	Post-highschool or non-finished university	Married	Yes	2	No	No	No	Yes	No	No	No		No	500 - 1000	Yes, it increased	< 25%	Yes, it decreased	50% - 75%	No	6	4	6	4	4	7	5	5	2	5	5	5	5	5	5	5	6	6	6	2	2	2	4.25	3.5	4.25
234	Female	Japanese	Pakistan	Urban	Islam	University degree	Single	No	0	No	No	No	Yes	No	No	No		Yes, my working hours have increased	1500 - 2000	No, it did not change	#NULL!	No, it did not change	#NULL!	No	6	0	0	1	6	5	5	4	4	3	3	4	4	1	1	1	5	5	5	3	3	3	2.75	3	2.75
235	Female	Moldavian	Republic of Moldova	Urban	Orthodox	Highschool	In a relationship	No	0	No	No	No	Yes	No	No	No		No	< 500	Yes, it decreased	25% - 50%	Yes, it decreased	25% - 50%	No	6	3	1	3	2	3	2	7	7	7	6	6	6	6	6	6	3	3	3	5	5	5	6	6	6
236	Female	Hungarian	Hungary	Rural	Non-affiliated	Master degree	Married	No	0	No	No	No	Yes	No	No	No		No	500 - 1000	No, it did not change	#NULL!	No, it did not change	#NULL!	No	6	0	0	4	3	4	3	5	5	5	4	4	4	5	5	5	3	3	3	5	5	5	4.75	4.75	4.75
237	Female	Hungarian	Romania	Urban	Protestant	Highschool	In a relationship	No	0	No	No	No	Yes	No	No	No		Yes, my working hours have diminished	< 500	No, it did not change	#NULL!	No, it did not change	#NULL!	No	6	0	0	4	4	5	3	5	3	5	4	3	4	1	5	4	6	7	3	2	1	5	3	3	4.5
238	Female	Moldavian	Republic of Moldova	Rural	Orthodox	University degree	In a relationship	No	0	No	No	No	Yes	No	No	No		No	< 500	No, it did not change	#NULL!	Yes, it decreased	25% - 50%	No	6	0	0	3	4	4	4	4	4	4	4	4	4	3	3	3	3	3	3	5	5	5	4	4	4
239	Female	Moldavian	Republic of Moldova	Urban	Orthodox	Highschool	Single	No	0	No	No	No	Yes	No	No	No		No	< 500	Yes, it decreased	< 25%	Yes, it decreased	25% - 50%	No	6	2	1	3	3	6	5	4	3	4	5	4	4	5	4	4	2	5	4	6	3	4	5	3.5	4
240	Female	Romanian	France	Urban	Orthodox	Master degree	Single	No	0	No	No	No	Yes	No	No	No		Yes, I went into furlough	< 500	No, it did not change	#NULL!	No, it did not change	#NULL!	No	6	4	0	2	6	3	4	6	7	7	6	6	6	6	6	6	2	2	2	6	6	6	6	6.25	6.25
241	Female	Romanian	Republic of Moldova	Rural	Orthodox	Highschool	Single	No	0	No	No	No	Yes	No	No	No		No	< 500	No, it did not change	#NULL!	Yes, it decreased	< 25%	No	6	0	0	6	4	4	4	6	4	6	6	5	5	5	4	6	1	2	1	7	6	7	6	4.75	6
242	Female	Romanian	Romania	Rural	Protestant	University degree	Single	No	0	No	No	No	Yes	No	No	No		No	< 500	No, it did not change	#NULL!	No, it did not change	#NULL!	No	6	0	0	4	1	1	1	7	7	7	6	6	6	7	7	7	1	1	1	7	7	7	6.75	6.75	6.75
243	Female	Romanian	Romania	Urban	Orthodox	Highschool	In a relationship	No	0	No	No	No	Yes	No	No	No		No	< 500	Yes, it decreased	> 75%	Yes, it decreased	50% - 75%	I do not want to answer	6	0	0	7	3	6	4	7	5	5	6	4	4	7	6	6	1	1	1	7	7	7	6.75	5.5	5.5
244	Female	Romanian	Romania	Urban	Orthodox	Post-highschool or non-finished university	In a relationship	No	0	No	No	No	Yes	No	No	No		No	< 500	No, it did not change	#NULL!	No, it did not change	#NULL!	No	6	2	7	1	4	7	7	4	1	4	1	1	1	4	3	4	7	7	7	1	1	1	2.5	1.5	2.5
245	Female	Romanian	Romania	Urban	Orthodox	Highschool	In a relationship	No	0	No	No	No	Yes	No	No	No		No	< 500	No, it did not change	#NULL!	Yes, it decreased	< 25%	No	6	2	2	2	2	4	6	5	1	4	7	4	7	7	3	6	1	4	2	7	4	6	6.5	3	5.75
246	Female	Romanian	Romania	Rural	Orthodox	Post-highschool or non-finished university	In a relationship	No	0	No	No	No	Yes	No	No	No		No	< 500	Yes, it decreased	< 25%	Yes, it decreased	25% - 50%	No	6	1	7	2	3	4	3	5	4	4	4	4	4	5	4	5	1	3	3	7	5	5	5.25	4.25	4.5
247	Female	Romanian	Romania	Urban	Orthodox	Highschool	Single	No	0	No	No	No	Yes	No	No	No		No	1500 - 2000	No, it did not change	#NULL!	No, it did not change	#NULL!	No	6	2	2	1	1	4	3	6	4	5	7	4	5	7	4	6	6	5	4	2	3	4	5.5	3.75	5
248	Female	Romanian	Romania	Rural	Orthodox	Highschool	Single	No	0	No	No	No	Yes	No	No	No		No	< 500	No, it did not change	#NULL!	Yes, it decreased	< 25%	No	6	4	1	3	4	6	4	6	4	6	4	3	5	5	4	5	3	4	3	5	4	5	5	3.75	5.25
249	Female	Romanian	Romania	Urban	Orthodox	Post-highschool or non-finished university	In a relationship	No	0	No	No	No	Yes	No	No	No		No	< 500	No, it did not change	#NULL!	No, it did not change	#NULL!	No	6	0	0	1	1	2	1	6	5	6	6	6	6	6	5	6	1	1	1	7	7	7	6.25	5.75	6.25
250	Female	Romanian	Romania	Rural	Orthodox	Highschool	Single	No	0	No	No	No	Yes	No	No	No		Yes, my working hours have increased	< 500	Yes, it decreased	25% - 50%	Yes, it decreased	25% - 50%	No	6	0	0	3	4	7	5	4	2	1	4	4	4	3	2	1	2	2	2	6	6	6	4.25	3.5	3
251	Female	Romanian	Romania	Rural	Catholic	Highschool	Single	No	0	No	No	No	Yes	No	No	No		No	< 500	No, it did not change	#NULL!	No, it did not change	#NULL!	No	6	2	1	3	6	5	4	3	4	5	4	5	5	2	3	3	5	4	4	3	4	4	3	4	4.25
252	Female	Romanian	Romania	Urban	Orthodox	Highschool	Single	No	0	No	No	No	Yes	No	No	No		No	< 500	No, it did not change	#NULL!	Yes, it decreased	< 25%	No	6	4	1	1	3	6	4	6	4	6	6	4	7	6	3	6	2	4	1	6	4	7	6	3.75	6.5
253	Female	Romanian	Romania	Urban	Orthodox	University degree	In a relationship	No	0	No	No	Yes	No	No	No	No		Yes, my working hours have diminished	< 500	No, it did not change	#NULL!	Yes, it increased	< 25%	No	6	4	2	3	5	4	6	7	5	6	7	6	6	6	4	4	2	2	2	6	6	6	6.5	5.25	5.5
254	Female	Moldavian	Republic of Moldova	Urban	Orthodox	University degree	Married	Yes	2	No	Yes	No	No	No	No	No		Yes, I went into furlough	< 500	Yes, it decreased	25% - 50%	Yes, it decreased	25% - 50%	No	6	0	0	5	4	7	5	4	2	2	4	3	3	4	3	3	1	4	4	7	4	4	4.75	3	3
255	Female	Romanian	Germany	Urban	Orthodox	Post-highschool or non-finished university	Married	Yes	2	No	Yes	No	No	No	No	No		Yes, I went into furlough	500 - 1000	No, it did not change	#NULL!	Yes, it increased	25% - 50%	No	6	0	0	2	3	5	3	6	2	4	5	6	4	4	4	4	2	3	3	6	5	5	5.25	4.25	4.25
256	Female	Romanian	USA	Rural	Orthodox	Master degree	Married	Yes	2	No	Yes	No	No	No	No	No		Yes, my working hours have diminished	500 - 1000	Yes, it decreased	50% - 75%	Yes, it decreased	< 25%	Yes	6	4	4	4	3	3	3	7	6	6	7	7	7	7	7	7	1	1	1	7	7	7	7	6.75	6.75
257	Female	Romanian	Romania	Urban	Orthodox	Highschool	Married	Yes	1	No	Yes	No	No	No	No	No		Yes, my working hours have increased	< 500	No, it did not change	#NULL!	No, it did not change	#NULL!	No	6	0	0	2	4	6	5	4	2	3	4	2	3	5	2	3	4	2	3	4	6	5	4.25	3	3.5
258	Male	Hungarian	Romania	Urban	Others Christian	University degree	Single	No	0	No	Yes	No	No	No	No	No		Yes, my working hours have diminished	< 500	No, it did not change	#NULL!	Yes, it decreased	25% - 50%	No	6	5	1	5	5	7	5	4	3	4	4	3	5	4	2	4	4	4	4	4	4	4	4	3	4.25
259	Male	Moldavian	Republic of Moldova	Urban	Orthodox	Highschool	Single	No	0	No	Yes	No	No	No	No	No		No	< 500	Yes, it decreased	< 25%	Yes, it decreased	25% - 50%	I do not want to answer	6	4	0	5	2	5	4	6	5	6	6	4	6	6	4	6	4	4	4	4	4	4	5.5	4.25	5.5
260	Female	Romanian	Romania	Urban	Orthodox	University degree	In a relationship	No	0	No	Yes	No	No	No	No	No		Yes, I went into furlough	< 500	Yes, it decreased	< 25%	No, it did not change	#NULL!	No	6	4	1	1	5	7	7	6	4	4	5	6	6	1	1	1	2	2	2	6	6	6	4.5	4.25	4.25
261	Male	Romanian	Romania	Urban	Orthodox	Master degree	Married	Yes	1	Yes	No	No	No	No	No	No		Yes, I went into furlough	500 - 1000	Yes, it decreased	< 25%	Yes, it decreased	< 25%	No	6	5	1	1	4	3	3	4	3	3	5	4	3	3	3	3	4	4	3	4	4	5	4	3.5	3.5
262	Female	Italian	Italy	Urban	Non-affiliated	PhD degree	In a relationship	Yes	4	Yes	No	No	No	No	No	No		Yes, my working hours have increased	> 3000	No, it did not change	#NULL!	No, it did not change	#NULL!	No	6	6	0	7	5	6	4	6	7	7	7	7	7	6	6	6	1	1	1	7	7	7	6.5	6.75	6.75
263	Female	Romanian	Romania	Rural	Catholic	Master degree	Married	Yes	4	Yes	No	No	No	No	No	No		Yes, I went into furlough	500 - 1000	Yes, it decreased	> 75%	Yes, it decreased	> 75%	Yes	6	4	1	2	4	6	5	6	5	5	6	5	4	5	5	5	5	6	5	3	2	3	5	4.25	4.25
264	Female	Hungarian	Romania	Urban	Other religion	Post-highschool or non-finished university	Divorced	Yes	3	Yes	No	No	No	No	No	No		Yes, my working hours have diminished	< 500	Yes, it decreased	25% - 50%	Yes, it decreased	25% - 50%	No	6	0	0	1	2	5	4	5	4	4	5	5	5	6	6	6	2	2	2	6	6	6	5.5	5.25	5.25
265	Male	Hungarian	Romania	Urban	Others Christian	Master degree	Married	Yes	2	Yes	No	No	No	No	No	No		No	500 - 1000	No, it did not change	#NULL!	No, it did not change	#NULL!	No	6	0	0	4	3	4	3	5	3	4	5	3	4	3	3	3	4	3	3	4	5	5	4.25	3.5	4
266	Female	Romanian	Republic of Moldova	Urban	Orthodox	PhD degree	Married	Yes	2	Yes	No	No	No	No	No	No		Yes, my working hours have increased	< 500	No, it did not change	#NULL!	No, it did not change	#NULL!	No	6	6	6	6	6	4	6	4	5	4	3	5	3	5	5	4	1	1	1	7	7	7	4.75	5.5	4.5
267	Female	Romanian	Romania	Urban	Orthodox	Master degree	Married	Yes	2	Yes	No	No	No	No	No	No		No	1000 - 1500	No, it did not change	#NULL!	No, it did not change	#NULL!	No	6	4	4	4	4	6	5	5	5	5	4	4	4	4	4	4	4	4	4	4	4	4	4.25	4.25	4.25
268	Female	Romanian	Romania	Rural	Orthodox	Master degree	Married	Yes	2	Yes	No	No	No	No	No	No		No	500 - 1000	Yes, it decreased	< 25%	Yes, it decreased	< 25%	No	6	0	0	1	5	6	6	5	5	5	6	6	6	5	5	5	1	1	1	7	7	7	5.75	5.75	5.75
269	Female	Romanian	Romania	Rural	Orthodox	Post-highschool or non-finished university	Married	Yes	2	Yes	No	No	No	No	No	No		Yes, my working hours have diminished	500 - 1000	Yes, it decreased	< 25%	Yes, it decreased	< 25%	No	6	5	4	4	4	7	5	6	4	5	7	3	4	4	4	4	6	6	6	2	2	2	4.75	3.25	3.75
270	Female	Romanian	Romania	Urban	Atheist	Master degree	Married	Yes	2	Yes	No	No	No	No	No	No		Yes, my working hours have increased	2000 - 3000	Yes, it decreased	< 25%	Yes, it decreased	< 25%	Yes	6	0	0	2	5	4	3	5	4	4	5	3	5	4	4	5	4	4	4	4	4	4	4.5	3.75	4.5
271	Female	Romanian	Romania	Urban	Non-affiliated	Master degree	Married	Yes	2	Yes	No	No	No	No	No	No		Yes, my working hours have diminished	1500 - 2000	No, it did not change	#NULL!	Yes, it decreased	< 25%	No	6	4	4	6	3	4	4	6	4	4	5	5	5	6	5	4	2	2	2	6	6	6	5.75	5	4.75
272	Female	Romanian	Romania	Urban	Orthodox	University degree	Married	Yes	2	Yes	No	No	No	No	No	No		No	500 - 1000	Yes, it decreased	50% - 75%	Yes, it decreased	25% - 50%	Yes	6	6	6	3	5	6	6	4	4	4	4	4	4	5	3	4	3	3	3	5	5	5	4.5	4	4.25
273	Male	Romanian	Romania	Urban	Protestant	PhD degree	Married	Yes	2	Yes	No	No	No	No	No	No		No	1500 - 2000	No, it did not change	#NULL!	No, it did not change	#NULL!	No	6	4	0	1	4	7	5	6	6	6	6	6	6	6	5	6	1	2	1	7	6	7	6.25	5.75	6.25
274	Female	Canadian	Canada	Urban	Others Christian	Post-highschool or non-finished university	Single	Yes	1	Yes	No	No	No	No	No	No		No	1000 - 1500	No, it did not change	#NULL!	No, it did not change	#NULL!	No	6	0	0	1	6	4	5	3	5	4	5	4	4	5	5	5	5	5	5	3	3	3	4	4.25	4
275	Female	Hungarian	Romania	Urban	Protestant	PhD degree	Married	Yes	1	Yes	No	No	No	No	No	No		No	1500 - 2000	No, it did not change	#NULL!	No, it did not change	#NULL!	No	6	6	0	4	4	6	5	4	4	4	4	4	4	3	3	3	4	4	4	4	4	4	3.75	3.75	3.75
276	Female	Romanian	Romania	Urban	Orthodox	Master degree	Married	Yes	1	Yes	No	No	No	No	No	No		No	1500 - 2000	No, it did not change	#NULL!	No, it did not change	#NULL!	No	6	0	0	1	4	6	5	6	5	6	6	5	6	6	5	6	2	3	2	6	5	6	6	5	6
277	Female	Romanian	Romania	Urban	Orthodox	Master degree	Married	Yes	1	Yes	No	No	No	No	No	No		No	500 - 1000	No, it did not change	#NULL!	No, it did not change	#NULL!	Yes	6	1	0	1	4	7	5	7	4	7	6	3	6	4	2	6	2	5	2	6	3	6	5.75	3	6.25
278	Female	Romanian	Romania	Urban	Orthodox	University degree	In a relationship	Yes	1	Yes	No	No	No	No	No	No		Yes, I went into furlough	500 - 1000	Yes, it decreased	< 25%	Yes, it decreased	25% - 50%	No	6	4	6	4	4	6	5	4	4	4	4	4	4	4	4	5	4	4	4	4	4	4	4	4	4.25
279	Female	Romanian	Romania	Urban	Orthodox	Master degree	Married	Yes	1	Yes	No	No	No	No	No	No		No	1000 - 1500	No, it did not change	#NULL!	No, it did not change	#NULL!	No	6	4	4	4	4	7	7	7	6	6	7	7	7	4	4	4	1	1	1	7	7	7	6.25	6	6
280	Female	Romanian	Romania	Urban	Orthodox	Master degree	Married	Yes	1	Yes	No	No	No	No	No	No		No	500 - 1000	No, it did not change	#NULL!	No, it did not change	#NULL!	No	6	4	1	4	4	6	5	6	4	5	6	4	5	5	3	4	3	4	4	5	4	4	5.5	3.75	4.5
281	Female	Romanian	Romania	Urban	Orthodox	Master degree	Divorced	Yes	1	Yes	No	No	No	No	No	No		Yes, my working hours have diminished	1000 - 1500	Yes, it decreased	< 25%	Yes, it decreased	< 25%	No	6	1	6	2	3	6	5	6	4	4	6	6	6	6	3	4	1	1	1	7	7	7	6.25	5	5.25
282	Female	Romanian	Romania	Urban	Orthodox	Master degree	Divorced	Yes	1	Yes	No	No	No	No	No	No		No	1500 - 2000	No, it did not change	#NULL!	No, it did not change	#NULL!	No	6	5	5	3	2	4	6	6	4	4	5	5	4	3	3	3	1	1	2	7	7	6	5.25	4.75	4.25
283	3	American	USA	Urban	Judaism	Highschool	Single	No	0	Yes	No	No	No	No	No	No		No	1000 - 1500	Yes, it increased	> 75%	Yes, it increased	> 75%	No	6	2	1	5	7	1	1	1	7	7	1	7	7	1	7	7	1	7	7	7	1	1	2.5	5.5	5.5
284	Female	British	United Kingdom	Urban	Protestant	Master degree	Married	No	0	Yes	No	No	No	No	No	No		No	2000 - 3000	No, it did not change	#NULL!	No, it did not change	#NULL!	No	6	5	0	3	5	7	3	5	5	3	2	5	4	3	1	1	5	5	5	3	3	3	3.25	3.5	2.75
285	Female	Canadian	Canada	Urban	Atheist	PhD degree	In a relationship	No	0	Yes	No	No	No	No	No	No		No	1500 - 2000	No, it did not change	#NULL!	No, it did not change	#NULL!	No	6	5	7	4	2	2	2	3	2	3	3	3	3	3	3	3	5	5	5	3	3	3	3	2.75	3
286	Male	British	United Kingdom	Urban	Orthodox	Master degree	Married	No	0	Yes	No	No	No	No	No	No		No	2000 - 3000	No, it did not change	#NULL!	No, it did not change	#NULL!	No	6	6	0	2	1	1	1	6	6	6	6	6	6	4	4	4	1	1	1	7	7	7	5.75	5.75	5.75
287	Female	Romanian	Belgium	Rural	Catholic	Master degree	Married	No	0	Yes	No	No	No	No	No	No		No	> 3000	No, it did not change	#NULL!	No, it did not change	#NULL!	No	6	0	0	1	7	5	4	3	4	4	3	3	3	4	4	4	5	5	5	3	3	3	3.25	3.5	3.5
288	Male	Romanian	Romania	Urban	Orthodox	Master degree	Single	No	0	Yes	No	No	No	No	No	No		No	500 - 1000	No, it did not change	#NULL!	Yes, it decreased	< 25%	No	6	0	0	3	5	6	5	5	4	5	5	5	5	4	4	4	2	2	2	6	6	6	5	4.75	5
289	Female	Romanian	Romania	Rural	No answer	Master degree	In a relationship	No	0	Yes	No	No	No	No	No	No		No	500 - 1000	No, it did not change	#NULL!	No, it did not change	#NULL!	No	6	0	0	2	5	4	4	6	5	5	5	6	5	6	5	6	2	2	2	6	6	6	5.75	5.5	5.5
290	Female	Romanian	Romania	Urban	Orthodox	Master degree	In a relationship	No	0	Yes	No	No	No	No	No	No		No	1000 - 1500	Yes, it increased	< 25%	Yes, it increased	< 25%	No	6	4	1	3	4	7	6	7	5	6	7	5	6	1	1	1	3	4	4	5	4	4	5	3.75	4.25
291	Male	Romanian	Romania	Urban	Orthodox	Master degree	Single	No	0	Yes	No	No	No	No	No	No		No	2000 - 3000	Yes, it decreased	< 25%	No, it did not change	#NULL!	No	6	4	3	2	4	3	3	4	4	4	3	3	3	2	2	2	3	2	1	5	6	7	3.5	3.75	4
292	Female	Romanian	Romania	Urban	Orthodox	University degree	In a relationship	No	0	Yes	No	No	No	No	No	No		No	500 - 1000	Yes, it increased	< 25%	Yes, it decreased	< 25%	No	6	1	3	4	4	4	5	6	5	7	5	6	5	5	5	5	1	2	1	7	6	7	5.75	5.5	6
293	Female	Romanian	Romania	Urban	Orthodox	University degree	In a relationship	No	0	Yes	No	No	No	No	No	No		No	< 500	Yes, it increased	< 25%	Yes, it increased	< 25%	No	6	3	1	1	4	5	5	7	4	5	5	3	5	7	6	7	4	6	4	4	2	4	5.75	3.75	5.25
294	Female	Romanian	Romania	Urban	Orthodox	University degree	In a relationship	No	0	Yes	No	No	No	No	No	No		Yes, my working hours have diminished	< 500	Yes, it decreased	25% - 50%	Yes, it decreased	25% - 50%	No	6	2	1	6	2	4	5	7	3	4	6	3	4	7	3	4	1	5	4	7	3	4	6.75	3	4
295	Female	Romanian	Romania	Urban	Orthodox	University degree	In a relationship	No	0	Yes	No	No	No	No	No	No		No	500 - 1000	No, it did not change	#NULL!	Yes, it decreased	< 25%	No	6	4	1	1	4	6	5	5	4	4	4	3	4	3	4	4	3	4	3	5	4	5	4.25	3.75	4.25
296	Female	Romanian	Romania	Urban	Catholic	Master degree	Married	No	0	Yes	No	No	No	No	No	No		Yes, my working hours have diminished	< 500	Yes, it decreased	< 25%	No, it did not change	#NULL!	No	6	5	1	2	4	5	4	4	4	4	4	4	4	5	3	4	4	4	4	4	4	4	4.25	3.75	4
297	Female	Romanian	Romania	Urban	Orthodox	Master degree	In a relationship	No	0	Yes	No	No	No	No	No	No		No	1000 - 1500	No, it did not change	#NULL!	No, it did not change	#NULL!	Yes	6	5	1	5	4	1	2	5	7	6	4	4	4	6	7	7	2	1	2	6	7	6	5.25	6.25	5.75
298	Female	Romanian	Romania	Urban	Orthodox	University degree	In a relationship	No	0	Yes	No	No	No	No	No	No		Yes, my working hours have diminished	500 - 1000	No, it did not change	#NULL!	No, it did not change	#NULL!	No	6	2	0	1	4	5	5	5	4	5	4	5	5	4	4	4	2	2	2	6	6	6	4.75	4.75	5
299	Female	Romanian	Romania	Rural	Orthodox	Master degree	Single	No	0	Yes	No	No	No	No	No	No		No	500 - 1000	No, it did not change	#NULL!	No, it did not change	#NULL!	No	6	4	0	2	4	6	5	4	4	4	4	4	4	4	4	4	4	4	4	4	4	4	4	4	4
300	Female	Romanian	Romania	Urban	Orthodox	Master degree	Married	No	0	Yes	No	No	No	No	No	No		No	1000 - 1500	No, it did not change	#NULL!	No, it did not change	#NULL!	Yes	6	5	0	4	4	6	5	4	3	4	4	4	4	3	2	4	5	6	4	3	2	4	3.5	2.75	4
301	Female	Romanian	Romania	Urban	Orthodox	University degree	In a relationship	No	0	Yes	No	No	No	No	No	No		No	< 500	No, it did not change	#NULL!	No, it did not change	#NULL!	No	6	0	0	4	4	5	4	4	4	4	4	4	4	4	4	4	3	3	3	5	5	5	4.25	4.25	4.25
302	Female	Romanian	Romania	Urban	Orthodox	Master degree	Married	No	0	Yes	No	No	No	No	No	No		Yes, my working hours have diminished	< 500	No, it did not change	#NULL!	No, it did not change	#NULL!	No	6	1	7	1	4	6	4	6	6	6	4	4	4	4	4	4	4	4	4	4	4	4	4.5	4.5	4.5
303	Female	Romanian	Romania	Rural	Orthodox	University degree	Single	No	0	Yes	No	No	No	No	No	No		No	500 - 1000	No, it did not change	#NULL!	Yes, it decreased	< 25%	No	6	0	0	6	4	5	4	6	5	6	7	7	7	6	4	6	1	2	1	7	6	7	6.5	5.5	6.5
304	Female	Romanian	Romania	Urban	Orthodox	University degree	In a relationship	No	0	Yes	No	No	No	No	No	No		No	500 - 1000	No, it did not change	#NULL!	No, it did not change	#NULL!	No	6	1	4	1	4	4	4	4	4	4	4	4	4	4	4	4	4	4	4	4	4	4	4	4	4
305	Male	Romanian	Romania	Urban	Atheist	Master degree	Single	No	0	Yes	No	No	No	No	No	No		No	2000 - 3000	No, it did not change	#NULL!	No, it did not change	#NULL!	No	6	4	0	2	2	3	2	3	2	3	4	5	4	2	2	2	6	6	6	2	2	2	2.75	2.75	2.75
306	Female	Romanian	Romania	Urban	Orthodox	University degree	Single	No	0	Yes	No	No	No	No	No	No		No	500 - 1000	No, it did not change	#NULL!	No, it did not change	#NULL!	No	6	0	0	4	4	5	5	5	5	5	4	4	4	6	6	6	4	4	4	4	4	4	4.75	4.75	4.75
307	Male	Romanian	Romania	Urban	Non-affiliated	PhD degree	In a relationship	No	0	Yes	No	No	No	No	No	No		Yes, my working hours have increased	1000 - 1500	Yes, it decreased	< 25%	Yes, it decreased	< 25%	No	6	6	1	1	1	4	2	5	6	6	5	5	5	4	4	4	1	1	1	7	7	7	5.25	5.5	5.5
308	3	Romanian	Romania	Urban	Orthodox	PhD degree	Married	No	0	Yes	No	No	No	No	No	No		No	500 - 1000	No, it did not change	#NULL!	No, it did not change	#NULL!	No	6	4	4	3	6	5	4	7	7	7	7	7	7	7	7	7	7	6	7	1	2	1	5.5	5.75	5.5
309	Female	Romanian	Romania	Urban	Orthodox	Master degree	In a relationship	No	0	Yes	No	No	No	No	No	No		Yes, my working hours have diminished	1000 - 1500	Yes, it decreased	< 25%	Yes, it decreased	< 25%	Yes	6	0	7	4	5	2	4	6	5	4	7	4	4	6	4	4	1	1	1	7	7	7	6.5	5	4.75
310	Female	Irish	Ireland	Urban	Catholic	Master degree	In a relationship	No	0	Yes	No	No	No	No	No	No		No	> 3000	No, it did not change	#NULL!	No, it did not change	#NULL!	No	6	1	0	7	3	3	3	7	7	7	7	7	7	7	6	7	1	1	1	7	7	7	7	6.75	7
311	Female	Romanian	Romania	Rural	Orthodox	Master degree	Married	No	0	No	No	No	No	No	No	No	Self employed	Yes, my working hours have increased	1000 - 1500	Yes, it decreased	25% - 50%	Yes, it decreased	25% - 50%	No	5	5	1	5	5	7	6	3	2	2	4	3	3	4	2	3	4	5	5	4	3	3	3.75	2.5	2.75
312	Female	Romanian	Romania	Urban	Orthodox	Master degree	Single	No	0	No	No	No	No	No	No	No	Self employed	Yes, I went into furlough	500 - 1000	Yes, it decreased	< 25%	Yes, it decreased	< 25%	No	5	0	0	1	4	7	4	4	4	4	4	4	4	4	4	4	1	1	1	7	7	7	4.75	4.75	4.75
313	Female	American	USA	Rural	Protestant	Post-highschool or non-finished university	Married	No	0	No	No	No	No	No	No	No	Self employed	Yes, I went into furlough	500 - 1000	No, it did not change	#NULL!	No, it did not change	#NULL!	No	5	4	1	4	4	6	4	6	4	6	6	4	6	6	4	6	1	1	1	7	7	7	6.25	4.75	6.25
314	Female	Romanian	Romania	Urban	Orthodox	Master degree	Married	Yes	1	No	No	No	No	No	No	No	Freelancer	Yes, my working hours have diminished	< 500	Yes, it decreased	> 75%	Yes, it decreased	> 75%	I do not want to answer	5	0	0	5	5	7	4	4	4	4	4	4	4	4	4	4	3	2	1	5	6	7	4.25	4.5	4.75
315	Male	Romanian	Romania	Urban	Non-affiliated	Master degree	In a relationship	No	0	Yes	No	No	No	No	No	No	Freelancer	No	2000 - 3000	No, it did not change	#NULL!	Yes, it decreased	< 25%	No	5	1	0	2	4	4	4	3	3	3	3	3	3	3	3	3	3	3	3	5	5	5	3.5	3.5	3.5
316	Female	Romanian	Romania	Urban	Orthodox	Master degree	In a relationship	Yes	1	No	No	No	No	No	No	No	Entrepreneur	Yes, my working hours have diminished	1000 - 1500	Yes, it decreased	25% - 50%	Yes, it decreased	< 25%	No	5	4	6	4	3	5	4	7	7	7	4	4	4	7	7	7	1	1	1	7	7	7	6.25	6.25	6.25
317	Female	Romanian	Romania	Urban	Orthodox	University degree	Married	No	0	No	No	No	No	No	No	No	Entrepreneur	Yes, my working hours have diminished	< 500	Yes, it decreased	50% - 75%	Yes, it decreased	25% - 50%	No	5	4	6	1	4	5	4	4	4	5	6	6	6	4	5	4	1	2	2	7	6	6	5.25	5.25	5.25
318	Female	Hungarian	Romania	Urban	Orthodox	Highschool	Married	Yes	1	No	No	No	No	No	No	No		No	< 500	Yes, it decreased	> 75%	Yes, it decreased	> 75%	No	5	0	0	1	5	5	5	1	1	1	1	1	1	1	1	1	1	1	1	7	7	7	2.5	2.5	2.5
319	Male	Romanian	Romania	Urban	Orthodox	Highschool	Single	No	0	No	No	No	Yes	No	No	No		No	< 500	No, it did not change	#NULL!	No, it did not change	#NULL!	No	5	4	1	7	1	2	1	7	4	7	7	7	7	7	6	7	1	1	1	7	7	7	7	6	7
320	Female	Romanian	Romania	Urban	Orthodox	University degree	In a relationship	No	0	No	No	No	Yes	No	No	No		No	< 500	No, it did not change	#NULL!	No, it did not change	#NULL!	No	5	1	5	3	4	4	5	6	6	6	6	6	6	6	5	6	2	3	2	6	5	6	6	5.5	6
321	Female	Romanian	Romania	Urban	Orthodox	University degree	In a relationship	No	0	No	No	No	Yes	No	No	No		No	< 500	No, it did not change	#NULL!	No, it did not change	#NULL!	No	5	0	0	2	2	3	2	5	4	5	5	4	5	4	3	4	2	2	2	6	6	6	5	4.25	5
322	Female	Romanian	Romania	Rural	Orthodox	Highschool	In a relationship	No	0	No	No	No	Yes	No	No	No		No	< 500	No, it did not change	#NULL!	No, it did not change	#NULL!	No	5	1	0	1	2	5	5	6	4	4	5	1	1	5	3	4	3	5	4	5	3	4	5.25	2.75	3.25
323	Female	Romanian	Romania	Urban	Catholic	Highschool	Single	No	0	No	No	Yes	No	No	No	No		No	< 500	Yes, it decreased	25% - 50%	Yes, it decreased	25% - 50%	No	5	0	0	3	3	5	5	4	4	4	3	3	3	3	4	4	5	5	5	3	3	3	3.25	3.5	3.5
324	Female	Romanian	Romania	Rural	Orthodox	Highschool	Married	Yes	2	No	No	No	No	No	No	Yes		No	< 500	No, it did not change	#NULL!	No, it did not change	#NULL!	Yes	5	5	7	1	1	6	7	7	5	5	7	7	7	7	7	7	3	3	3	5	5	5	6.5	6	6
325	Female	Romanian	Romania	Urban	Catholic	PhD degree	Married	Yes	2	No	No	No	No	No	No	Yes		No	1500 - 2000	No, it did not change	#NULL!	No, it did not change	#NULL!	No	5	0	0	3	4	5	5	6	6	6	6	6	6	4	4	4	6	6	6	2	2	2	4.5	4.5	4.5
326	Female	Romanian	Romania	Urban	Orthodox	Master degree	Married	Yes	3	No	No	No	No	No	No	Yes		No	1000 - 1500	No, it did not change	#NULL!	No, it did not change	#NULL!	Yes	5	4	4	6	4	5	5	5	5	5	7	7	7	5	6	6	4	4	4	4	4	4	5.25	5.5	5.5
327	Female	Romanian	Romania	Rural	Orthodox	Master degree	Married	Yes	3	No	No	No	No	No	No	Yes		No	< 500	No, it did not change	#NULL!	No, it did not change	#NULL!	No	5	0	0	1	4	5	5	6	6	6	6	6	6	4	4	4	4	4	4	4	4	4	5	5	5
328	Male	Romanian	Romania	Urban	Catholic	University degree	Married	Yes	3	No	No	No	No	No	No	Yes		No	1000 - 1500	No, it did not change	#NULL!	Yes, it decreased	< 25%	No	5	5	3	2	3	6	5	5	3	3	4	5	4	5	4	4	2	3	2	6	5	6	5	4.25	4.25
329	Female	Moldavian	Republic of Moldova	Urban	Orthodox	Master degree	Married	Yes	2	No	No	No	No	No	No	Yes		No	< 500	No, it did not change	#NULL!	Yes, it decreased	> 75%	No	5	0	0	1	1	6	4	5	4	5	5	4	5	6	5	6	2	2	2	6	6	6	5.5	4.75	5.5
330	Female	Romanian	Romania	Urban	Orthodox	Master degree	Married	Yes	2	No	No	No	No	No	No	Yes		No	500 - 1000	No, it did not change	#NULL!	No, it did not change	#NULL!	No	5	0	0	3	3	5	5	6	6	6	6	6	6	6	6	6	2	2	2	6	6	6	6	6	6
331	Female	Romanian	Romania	Urban	Orthodox	Master degree	Married	Yes	2	No	No	No	No	No	No	Yes		No	500 - 1000	No, it did not change	#NULL!	No, it did not change	#NULL!	No	5	6	1	4	2	4	3	5	4	5	5	6	6	6	5	5	3	2	3	5	6	5	5.25	5.25	5.25
332	Female	Romanian	Romania	Urban	Orthodox	Master degree	Married	Yes	2	No	No	No	No	No	No	Yes		No	1000 - 1500	No, it did not change	#NULL!	No, it did not change	#NULL!	No	5	4	4	4	4	5	6	5	4	4	6	4	4	6	5	4	2	2	2	6	6	6	5.75	4.75	4.5
333	Female	Romanian	Romania	Urban	Orthodox	Master degree	Married	Yes	2	No	No	No	No	No	No	Yes		No	500 - 1000	No, it did not change	#NULL!	No, it did not change	#NULL!	No	5	0	0	1	2	4	2	6	6	6	4	4	4	6	6	6	1	1	1	7	7	7	5.75	5.75	5.75
334	Female	Romanian	Romania	Urban	Catholic	Master degree	Married	Yes	2	No	No	No	No	No	No	Yes		No	1000 - 1500	No, it did not change	#NULL!	No, it did not change	#NULL!	No	5	5	0	5	3	4	5	6	5	5	6	6	6	5	5	5	1	1	1	7	7	7	6	5.75	5.75
335	Female	Romanian	Romania	Urban	Orthodox	Highschool	Married	Yes	2	No	No	No	No	No	No	Yes		No	2000 - 3000	No, it did not change	#NULL!	Yes, it decreased	25% - 50%	No	5	2	7	1	4	6	6	6	3	4	5	3	4	5	2	4	5	2	4	3	6	4	4.75	3.5	4
336	Female	Romanian	Romania	Urban	Orthodox	Highschool	Married	Yes	2	No	No	No	No	No	No	Yes		No	< 500	No, it did not change	#NULL!	Yes, it decreased	25% - 50%	No	5	1	4	1	1	4	1	7	4	7	6	4	4	7	4	7	1	4	1	7	4	7	6.75	4	6.25
337	Female	Romanian	Romania	Urban	Orthodox	Master degree	Married	Yes	1	No	No	No	No	No	No	Yes		No	500 - 1000	No, it did not change	#NULL!	Yes, it decreased	25% - 50%	No	5	0	0	2	1	4	3	4	5	4	6	2	4	2	2	2	3	4	4	5	4	4	4.25	3.25	3.5
338	Male	Romanian	Romania	Rural	Catholic	PhD degree	Married	Yes	1	No	No	No	No	No	No	Yes		No	1500 - 2000	No, it did not change	#NULL!	Yes, it decreased	< 25%	No	5	4	4	5	4	6	6	5	4	4	4	4	4	4	2	3	3	4	3	5	4	5	4.5	3.5	4
339	Female	Romanian	Romania	Urban	Orthodox	Master degree	Married	Yes	1	No	No	No	No	No	No	Yes		No	1000 - 1500	No, it did not change	#NULL!	No, it did not change	#NULL!	No	5	0	0	1	3	4	4	5	4	4	4	4	4	5	3	4	5	6	4	3	2	4	4.25	3.25	4
340	Female	Romanian	Romania	Urban	Catholic	Highschool	In a relationship	Yes	1	No	No	No	No	No	No	Yes		No	500 - 1000	No, it did not change	#NULL!	No, it did not change	#NULL!	No	5	1	4	1	2	4	1	7	3	4	7	3	5	7	4	6	6	4	5	2	4	3	5.75	3.5	4.5
341	Female	Romanian	Romania	Urban	Orthodox	University degree	Married	Yes	1	No	No	No	No	No	No	Yes		No	< 500	No, it did not change	#NULL!	No, it did not change	#NULL!	Yes	5	0	0	1	4	5	4	6	6	6	5	5	5	5	5	5	3	3	3	5	5	5	5.25	5.25	5.25
342	Female	Romanian	Romania	Urban	Orthodox	Highschool	Married	No	0	No	No	No	No	No	No	Yes		No	< 500	No, it did not change	#NULL!	Yes, it decreased	25% - 50%	No	5	0	0	1	1	3	1	6	7	7	6	6	6	4	6	6	4	1	1	4	7	7	5	6.5	6.5
343	Female	Moldavian	Republic of Moldova	Rural	Orthodox	University degree	In a relationship	No	0	No	Yes	No	Yes	No	No	No		Yes, my working hours have diminished	< 500	Yes, it decreased	< 25%	Yes, it decreased	< 25%	No	5	0	0	5	1	2	1	5	3	6	5	4	6	4	3	4	4	5	4	4	3	4	4.5	3.25	5
344	Female	Romanian	Romania	Rural	Orthodox	Master degree	In a relationship	No	0	No	Yes	No	Yes	No	No	No		Yes, I went into furlough	500 - 1000	Yes, it decreased	25% - 50%	Yes, it decreased	25% - 50%	No	5	1	4	4	1	4	3	7	4	5	6	3	4	5	3	4	1	2	2	7	6	6	6.25	4	4.75
345	Female	Romanian	Romania	Rural	Protestant	University degree	Single	No	0	No	Yes	No	Yes	No	No	No		Yes, I went into furlough	< 500	Yes, it decreased	25% - 50%	Yes, it decreased	25% - 50%	No	5	0	0	2	4	5	5	6	5	6	6	6	5	5	4	4	2	3	2	6	5	6	5.75	5	5.25
346	Male	Romanian	Romania	Urban	Orthodox	University degree	Single	No	0	No	Yes	No	Yes	No	No	No		Yes, I went into furlough	< 500	Yes, it decreased	< 25%	Yes, it decreased	< 25%	No	5	0	0	4	4	4	4	6	6	6	4	4	4	7	7	7	2	2	2	6	6	6	5.75	5.75	5.75
347	Female	Romanian	Romania	Rural	Orthodox	University degree	In a relationship	No	0	No	Yes	No	Yes	No	No	No		No	500 - 1000	Yes, it increased	< 25%	No, it did not change	#NULL!	No	5	0	0	2	2	3	6	7	5	3	7	6	4	7	4	3	1	3	4	7	5	4	7	5	3.5
348	Male	Romanian	Romania	Urban	Orthodox	Master degree	In a relationship	No	0	Yes	No	No	Yes	No	No	No		Yes, I went into furlough	500 - 1000	No, it did not change	#NULL!	No, it did not change	#NULL!	No	5	4	0	5	1	1	1	7	6	7	7	7	7	6	6	6	1	2	1	7	6	7	6.75	6.25	6.75
349	Female	Romanian	Romania	Urban	Orthodox	University degree	Single	No	0	Yes	No	No	Yes	No	No	No		Yes, I went into furlough	500 - 1000	Yes, it decreased	25% - 50%	Yes, it decreased	25% - 50%	No	5	0	0	2	2	1	2	6	5	7	6	6	7	6	7	7	2	2	2	6	6	6	6	6	6.75
350	Female	Romanian	Romania	Urban	Orthodox	University degree	In a relationship	No	0	Yes	No	No	Yes	No	No	No		No	500 - 1000	No, it did not change	#NULL!	Yes, it decreased	< 25%	No	5	4	4	1	3	4	3	6	6	6	5	6	5	4	4	4	2	2	2	6	6	6	5.25	5.5	5.25
351	Female	Romanian	Romania	Urban	Catholic	University degree	In a relationship	No	0	Yes	No	No	Yes	No	No	No		No	500 - 1000	No, it did not change	#NULL!	Yes, it decreased	25% - 50%	No	5	1	0	1	1	4	3	7	7	7	7	7	7	7	7	7	1	1	1	7	7	7	7	7	7
352	Male	Romanian	Romania	Urban	Protestant	University degree	Single	No	0	Yes	No	No	Yes	No	No	No		No	500 - 1000	No, it did not change	#NULL!	Yes, it decreased	< 25%	No	5	0	0	7	3	5	5	5	3	4	5	6	4	5	5	5	2	4	2	6	4	6	5.25	4.5	4.75
353	Male	Romanian	Romania	Urban	Orthodox	Master degree	Single	No	0	Yes	No	No	Yes	No	No	No		No	< 500	No, it did not change	#NULL!	Yes, it decreased	< 25%	No	5	0	0	2	4	6	5	5	4	5	5	5	5	7	6	7	2	2	2	6	6	6	5.75	5.25	5.75
354	Female	Romanian	Romania	Urban	Orthodox	Highschool	In a relationship	No	0	Yes	No	No	Yes	No	No	No		Yes, I went into furlough	500 - 1000	Yes, it decreased	50% - 75%	Yes, it decreased	50% - 75%	Yes	5	1	7	1	6	7	7	5	4	4	6	5	4	4	3	4	5	5	4	3	3	4	4.5	3.75	4
355	Female	Romanian	Romania	Urban	Orthodox	Master degree	In a relationship	No	0	Yes	No	No	Yes	No	No	No		Yes, my working hours have diminished	1500 - 2000	No, it did not change	#NULL!	Yes, it decreased	< 25%	Yes	5	0	0	1	4	6	6	4	3	3	4	4	4	3	3	3	4	4	4	4	4	4	3.75	3.5	3.5
356	Female	Romanian	Romania	Urban	Non-affiliated	Post-highschool or non-finished university	Married	Yes	2	No	No	No	No	No	No	No		No	500 - 1000	Yes, it decreased	25% - 50%	Yes, it decreased	25% - 50%	No	5	0	0	4	4	6	4	5	5	5	4	4	4	5	5	5	3	3	3	5	5	5	4.75	4.75	4.75
357	Female	Romanian	Romania	Urban	Orthodox	University degree	Married	Yes	2	No	No	No	No	No	No	No		No	500 - 1000	Yes, it decreased	25% - 50%	Yes, it decreased	> 75%	No	5	0	0	1	2	6	2	4	3	4	4	1	3	4	1	3	3	5	4	5	3	4	4.25	2	3.5
358	Female	Hungarian	Romania	Urban	Other religion	Master degree	Married	Yes	1	No	No	No	No	No	No	No		No	< 500	Yes, it increased	< 25%	Yes, it increased	50% - 75%	No	5	1	7	1	3	4	4	6	5	4	4	4	4	4	4	4	3	3	3	5	5	5	4.75	4.5	4.25
359	Female	Hungarian	Romania	Urban	Orthodox	Highschool	In a relationship	Yes	1	No	No	No	No	No	No	No		No	< 500	Yes, it decreased	> 75%	Yes, it decreased	> 75%	No	5	1	5	1	4	7	7	1	1	1	1	1	1	1	1	1	6	7	7	2	1	1	1.25	1	1
360	Female	Romanian	France	Rural	Others Christian	University degree	Married	Yes	1	No	No	No	No	No	No	No		No	1500 - 2000	No, it did not change	#NULL!	No, it did not change	#NULL!	No	5	2	0	1	3	6	4	4	2	3	5	4	6	7	5	6	2	5	2	6	3	6	5.5	3.5	5.25
361	Female	British	United Kingdom	Urban	Catholic	University degree	In a relationship	Yes	2	No	No	No	Yes	No	No	No		No	< 500	No, it did not change	#NULL!	No, it did not change	#NULL!	No	5	6	4	4	4	5	5	5	5	5	5	5	5	6	6	6	2	2	2	6	6	6	5.5	5.5	5.5
362	Female	Romanian	Germany	Urban	Orthodox	Highschool	Married	Yes	2	No	No	No	Yes	No	No	No		Yes, my working hours have diminished	500 - 1000	Yes, it decreased	25% - 50%	No, it did not change	#NULL!	No	5	4	1	1	5	2	4	6	6	6	7	7	7	4	4	4	4	4	4	4	4	4	5.25	5.25	5.25
363	Female	Romanian	Romania	Rural	Orthodox	Highschool	Single	Yes	2	No	No	No	Yes	No	No	No		No	< 500	Yes, it decreased	25% - 50%	No, it did not change	#NULL!	I do not want to answer	5	6	1	1	1	2	3	7	7	7	7	6	7	7	6	7	1	1	1	7	7	7	7	6.5	7
364	Female	Romanian	United Kingdom	Urban	Orthodox	University degree	Married	Yes	2	No	No	No	Yes	No	No	No		Yes, I went into furlough	500 - 1000	Yes, it decreased	< 25%	Yes, it decreased	< 25%	I do not want to answer	5	3	4	3	1	3	1	6	5	5	4	4	4	3	3	3	3	3	3	5	5	5	4.5	4.25	4.25
365	Female	Moldavian	Republic of Moldova	Urban	Orthodox	Post-highschool or non-finished university	Single	No	0	No	No	No	Yes	No	No	No		No	< 500	Yes, it decreased	< 25%	Yes, it decreased	> 75%	No	5	0	0	3	4	6	6	4	3	4	5	5	5	4	4	5	7	7	6	1	1	2	3.5	3.25	4
366	Female	Romanian	Romania	Rural	Orthodox	Post-highschool or non-finished university	In a relationship	No	0	No	No	No	Yes	No	No	No		No	< 500	Yes, it decreased	< 25%	No, it did not change	#NULL!	No	5	3	1	7	3	5	5	6	4	5	7	4	4	5	5	5	2	3	2	6	5	6	6	4.5	5
367	Male	Romanian	Romania	Urban	Orthodox	Highschool	Single	No	0	No	No	No	Yes	No	No	No		No	< 500	No, it did not change	#NULL!	No, it did not change	#NULL!	No	5	0	0	6	4	5	3	6	4	6	4	4	4	6	5	7	2	2	2	6	6	6	5.5	4.75	5.75
368	Female	Romanian	Romania	Rural	Orthodox	Post-highschool or non-finished university	In a relationship	No	0	No	No	No	Yes	No	No	No		No	< 500	No, it did not change	#NULL!	Yes, it increased	25% - 50%	No	5	0	0	4	4	5	4	5	5	5	7	7	7	7	7	7	4	4	4	4	4	4	5.75	5.75	5.75
369	Male	Romanian	Romania	Urban	Atheist	University degree	Single	No	0	No	No	No	Yes	No	No	No		No	< 500	Yes, it decreased	25% - 50%	Yes, it decreased	25% - 50%	No	5	0	0	2	3	2	4	4	3	5	4	5	3	4	5	5	3	2	4	5	6	4	4.25	4.75	4.25
370	Female	Romanian	Romania	Urban	Orthodox	University degree	In a relationship	No	0	No	No	No	Yes	No	No	No		No	< 500	No, it did not change	#NULL!	No, it did not change	#NULL!	No	5	0	0	1	4	6	5	6	6	6	6	6	6	5	4	5	2	2	2	6	6	6	5.75	5.5	5.75
371	Female	Romanian	Romania	Urban	Orthodox	University degree	Single	No	0	No	No	No	Yes	No	No	No		No	< 500	Yes, it increased	< 25%	No, it did not change	#NULL!	No	5	0	0	1	5	6	4	4	4	4	4	3	4	4	4	4	4	4	4	4	4	4	4	3.75	4
372	Female	Romanian	Romania	Rural	Orthodox	Post-highschool or non-finished university	Single	No	0	No	No	No	Yes	No	No	No		No	1000 - 1500	Yes, it decreased	50% - 75%	Yes, it decreased	50% - 75%	No	5	0	0	3	4	5	3	4	3	3	4	4	4	7	4	4	1	3	3	7	5	5	5.5	4	4
373	Female	Romanian	Romania	Urban	Orthodox	Highschool	In a relationship	No	0	No	No	No	Yes	No	No	No		No	< 500	No, it did not change	#NULL!	No, it did not change	#NULL!	No	5	2	5	3	2	2	2	6	6	6	7	7	7	6	6	6	1	1	1	7	7	7	6.5	6.5	6.5
374	Female	Romanian	Romania	Urban	Orthodox	Highschool	In a relationship	No	0	No	No	No	Yes	No	No	No		No	< 500	No, it did not change	#NULL!	No, it did not change	#NULL!	No	5	0	0	1	4	4	3	6	6	6	6	6	6	5	5	5	1	1	1	7	7	7	6	6	6
375	Female	Romanian	Romania	Urban	Orthodox	Post-highschool or non-finished university	In a relationship	No	0	No	No	No	Yes	No	No	No		No	< 500	Yes, it decreased	< 25%	Yes, it decreased	< 25%	No	5	2	1	1	3	5	4	7	1	4	4	4	4	7	4	4	4	4	4	4	4	4	5.5	3.25	4
376	Female	Romanian	Romania	Urban	Non-affiliated	Master degree	Single	No	0	No	No	No	Yes	No	No	No		Yes, my working hours have increased	< 500	Yes, it increased	25% - 50%	Yes, it increased	25% - 50%	No	5	0	0	7	6	2	3	4	7	7	1	7	7	5	7	7	3	1	1	5	7	7	3.75	7	7
377	Female	Romanian	Romania	Urban	Orthodox	Post-highschool or non-finished university	In a relationship	No	0	No	No	No	Yes	No	No	No		No	< 500	No, it did not change	#NULL!	No, it did not change	#NULL!	No	5	7	2	2	3	5	5	6	5	6	5	5	5	4	4	4	2	3	2	6	5	6	5.25	4.75	5.25
378	Female	Romanian	Romania	Urban	Orthodox	University degree	In a relationship	No	0	No	No	No	Yes	No	No	No		No	2000 - 3000	Yes, it decreased	< 25%	No, it did not change	#NULL!	No	5	2	1	4	5	7	3	3	3	4	3	5	5	3	4	4	6	6	6	2	2	2	2.75	3.5	3.75
379	Female	Romanian	Romania	Urban	Orthodox	Highschool	In a relationship	No	0	No	No	No	Yes	No	No	No		No	< 500	No, it did not change	#NULL!	No, it did not change	#NULL!	No	5	2	0	4	4	3	3	5	4	4	3	3	3	5	4	4	3	2	2	5	6	6	4.5	4.25	4.25
380	Female	Romanian	Romania	Urban	Orthodox	Highschool	Single	No	0	No	No	No	Yes	No	No	No		Yes, my working hours have increased	< 500	No, it did not change	#NULL!	Yes, it decreased	25% - 50%	Yes	5	0	0	2	4	5	5	7	4	4	4	4	4	7	6	6	3	3	3	5	5	5	5.75	4.75	4.75
381	Female	Romanian	Romania	Rural	Orthodox	Post-highschool or non-finished university	Single	No	0	No	No	No	Yes	No	No	No		No	< 500	No, it did not change	#NULL!	No, it did not change	#NULL!	Yes	5	1	0	3	3	4	5	4	3	2	4	2	1	3	2	2	7	7	7	1	1	1	3	2	1.5
382	Female	Romanian	Romania	Urban	Orthodox	Highschool	In a relationship	No	0	No	No	No	Yes	No	No	No		No	< 500	No, it did not change	#NULL!	No, it did not change	#NULL!	No	5	0	0	7	4	6	5	7	5	5	7	5	5	7	5	5	1	3	3	7	5	5	7	5	5
383	Female	Romanian	Romania	Rural	Orthodox	University degree	In a relationship	No	0	No	No	No	Yes	No	No	No		No	< 500	No, it did not change	#NULL!	No, it did not change	#NULL!	No	5	0	0	4	5	6	5	7	6	7	5	5	5	7	6	6	1	1	1	7	7	7	6.5	6	6.25
384	Female	Romanian	Romania	Urban	No answer	Highschool	In a relationship	No	0	No	No	No	Yes	No	No	No		No	< 500	No, it did not change	#NULL!	Yes, it decreased	25% - 50%	No	5	4	0	7	4	7	7	7	7	7	7	7	7	7	6	6	1	2	2	7	6	6	7	6.5	6.5
385	Female	Romanian	Romania	Urban	Orthodox	University degree	In a relationship	No	0	No	No	No	Yes	No	No	No		No	< 500	No, it did not change	#NULL!	Yes, it increased	25% - 50%	No	5	4	4	5	1	1	1	4	4	4	5	4	5	4	4	4	4	4	4	4	4	4	4.25	4	4.25
386	Female	Romanian	Romania	Rural	Orthodox	Highschool	Single	No	0	No	No	No	Yes	No	No	No		No	< 500	Yes, it increased	25% - 50%	No, it did not change	#NULL!	No	5	0	0	1	1	7	4	7	4	4	7	1	1	7	5	4	2	5	4	6	3	4	6.75	3.25	3.25
387	Male	Romanian	Romania	Rural	Catholic	Highschool	Single	No	0	No	No	No	Yes	No	No	No		Yes, my working hours have increased	< 500	No, it did not change	#NULL!	Yes, it increased	< 25%	No	5	0	0	6	4	7	7	4	3	5	4	4	4	7	7	7	7	7	7	1	1	1	4	3.75	4.25
388	Female	Romanian	Romania	Urban	Orthodox	Highschool	In a relationship	No	0	No	No	No	Yes	No	No	No		No	< 500	No, it did not change	#NULL!	No, it did not change	#NULL!	No	5	6	1	5	4	5	5	6	5	6	7	7	7	5	5	5	4	4	4	4	4	4	5.5	5.25	5.5
389	Female	Romanian	Romania	Rural	Orthodox	Highschool	In a relationship	No	0	No	No	No	Yes	No	No	No		Yes, my working hours have increased	< 500	No, it did not change	#NULL!	Yes, it decreased	< 25%	No	5	4	4	2	1	6	1	2	2	6	2	2	4	1	1	5	3	4	5	5	4	3	2.5	2.25	4.5
390	Female	Romanian	Romania	Rural	Orthodox	Highschool	In a relationship	No	0	No	No	No	Yes	No	No	No		No	< 500	No, it did not change	#NULL!	No, it did not change	#NULL!	No	5	2	1	4	1	2	1	4	4	4	4	4	4	4	4	4	4	5	5	4	3	3	4	3.75	3.75
391	Male	Romanian	Romania	Urban	Orthodox	Highschool	In a relationship	No	0	No	No	No	Yes	No	No	No		No	< 500	No, it did not change	#NULL!	Yes, it decreased	< 25%	No	5	0	0	1	1	4	1	7	5	7	7	5	7	7	4	7	1	1	1	7	7	7	7	5.25	7
392	Male	Romanian	Romania	Urban	Orthodox	Highschool	Single	No	0	No	No	No	Yes	No	No	No		No	< 500	No, it did not change	#NULL!	Yes, it decreased	25% - 50%	No	5	4	1	5	3	4	4	5	4	5	4	4	4	4	4	5	5	5	4	3	3	4	4	3.75	4.5
393	Female	Romanian	Romania	Rural	Orthodox	Highschool	Single	No	0	No	No	No	Yes	No	No	No		Yes, my working hours have increased	< 500	No, it did not change	#NULL!	Yes, it decreased	25% - 50%	No	5	0	0	3	1	7	4	7	4	6	7	4	7	7	4	7	1	2	6	7	6	2	7	4.5	5.5
394	Male	Romanian	Romania	Urban	Orthodox	Highschool	Single	No	0	No	No	No	Yes	No	No	No		No	< 500	No, it did not change	#NULL!	No, it did not change	#NULL!	No	5	4	1	4	3	6	4	4	3	3	2	5	3	3	4	5	7	5	7	1	3	1	2.5	3.75	3
395	Female	Romanian	Romania	Urban	Orthodox	Highschool	In a relationship	No	0	No	No	No	Yes	No	No	No		No	< 500	No, it did not change	#NULL!	No, it did not change	#NULL!	No	5	1	7	1	4	7	6	5	5	4	4	6	5	4	6	4	4	4	4	4	4	4	4.25	5.25	4.25
396	Female	Romanian	Romania	Urban	Orthodox	University degree	In a relationship	No	0	No	No	No	Yes	No	No	No		Yes, my working hours have increased	< 500	No, it did not change	#NULL!	Yes, it decreased	< 25%	No	5	4	4	4	4	3	5	6	6	6	6	6	6	7	7	7	1	1	1	7	7	7	6.5	6.5	6.5
397	Female	Romanian	Romania	Rural	Orthodox	Master degree	Married	No	0	No	No	No	Yes	No	No	No		No	< 500	No, it did not change	#NULL!	No, it did not change	#NULL!	No	5	0	0	5	4	5	4	6	4	7	6	6	7	6	4	6	2	3	1	6	5	7	6	4.75	6.75
398	Female	Romanian	Romania	Rural	Orthodox	Highschool	Single	No	0	No	No	No	Yes	No	No	No		Yes, my working hours have increased	< 500	No, it did not change	#NULL!	Yes, it decreased	25% - 50%	No	5	0	0	1	4	6	5	6	4	5	6	5	6	5	4	6	4	4	3	4	4	5	5.25	4.25	5.5
399	Male	Romanian	Romania	Urban	Orthodox	Highschool	Single	No	0	No	No	No	Yes	No	No	No		No	< 500	No, it did not change	#NULL!	No, it did not change	#NULL!	No	5	4	1	3	1	1	1	6	4	6	5	4	5	6	5	6	2	3	2	6	5	6	5.75	4.5	5.75
400	Female	Romanian	Romania	Urban	Orthodox	Post-highschool or non-finished university	In a relationship	No	0	No	No	No	Yes	No	No	No		No	< 500	No, it did not change	#NULL!	Yes, it decreased	< 25%	No	5	4	4	5	4	5	4	6	5	6	6	7	6	4	5	6	2	2	1	6	6	7	5.5	5.75	6.25
401	Female	Romanian	Romania	Urban	Protestant	Post-highschool or non-finished university	Single	No	0	No	No	No	Yes	No	No	No		No	< 500	No, it did not change	#NULL!	No, it did not change	#NULL!	No	5	6	4	1	6	7	7	2	1	1	1	1	1	2	1	2	6	7	7	2	1	1	1.75	1	1.25
402	Female	Romanian	Romania	Urban	Orthodox	Highschool	In a relationship	No	0	No	No	No	Yes	No	No	No		No	< 500	No, it did not change	#NULL!	No, it did not change	#NULL!	No	5	4	1	4	4	5	5	5	5	5	4	4	5	4	4	5	4	4	5	4	4	3	4.25	4.25	4.5
403	Female	Romanian	Romania	Urban	Orthodox	Post-highschool or non-finished university	In a relationship	No	0	No	No	No	Yes	No	No	No		No	< 500	No, it did not change	#NULL!	Yes, it decreased	25% - 50%	No	5	0	0	3	1	4	3	7	6	6	6	7	7	7	6	7	1	2	2	7	6	6	6.75	6.25	6.5
404	Female	Romanian	Romania	Rural	Orthodox	Highschool	Single	No	0	No	No	No	Yes	No	No	No		No	< 500	No, it did not change	#NULL!	No, it did not change	#NULL!	No	5	4	1	5	4	4	4	6	5	5	6	6	6	6	5	5	2	2	2	6	6	6	6	5.5	5.5
405	Female	Romanian	Romania	Urban	Orthodox	University degree	In a relationship	No	0	No	No	No	Yes	No	No	No		No	< 500	Yes, it decreased	25% - 50%	Yes, it decreased	25% - 50%	No	5	0	0	2	5	6	5	6	4	4	6	5	5	4	3	4	1	3	4	7	5	4	5.75	4.25	4.25
406	Female	Romanian	Romania	Urban	Orthodox	Highschool	In a relationship	No	0	No	No	No	Yes	No	No	No		Yes, my working hours have increased	< 500	Yes, it decreased	25% - 50%	Yes, it decreased	25% - 50%	No	5	0	0	5	5	6	6	6	4	5	6	5	4	5	4	4	4	5	5	4	3	3	5.25	4	4
407	Female	Romanian	Romania	Urban	Orthodox	Highschool	Single	No	0	No	No	No	Yes	No	No	No		No	< 500	No, it did not change	#NULL!	No, it did not change	#NULL!	No	5	0	0	3	4	5	6	7	5	3	7	6	6	6	5	4	2	3	2	6	5	6	6.5	5.25	4.75
408	Female	Romanian	Romania	Urban	Orthodox	Post-highschool or non-finished university	In a relationship	No	0	No	No	No	Yes	No	No	No		No	< 500	No, it did not change	#NULL!	Yes, it decreased	< 25%	No	5	1	4	3	4	5	5	6	4	5	5	5	5	3	2	3	2	2	2	6	6	6	5	4.25	4.75
409	Female	Romanian	Romania	Urban	Orthodox	Highschool	Single	No	0	No	No	No	Yes	No	No	No		No	< 500	Yes, it decreased	< 25%	Yes, it decreased	25% - 50%	No	5	0	0	7	4	5	6	4	4	4	5	4	3	4	4	3	3	3	4	5	5	4	4.5	4.25	3.5
410	Female	British	United Kingdom	Urban	Non-affiliated	University degree	Married	Yes	2	No	No	No	No	Yes	No	No		No	1000 - 1500	No, it did not change	#NULL!	No, it did not change	#NULL!	No	5	6	0	4	1	2	3	6	7	6	6	7	5	6	6	6	2	2	2	6	6	6	6	6.5	5.75
411	Female	Moldavian	Republic of Moldova	Rural	Orthodox	Post-highschool or non-finished university	Married	No	0	No	No	No	No	Yes	No	No		Yes, I went into furlough	< 500	Yes, it decreased	> 75%	Yes, it decreased	> 75%	No	5	1	0	2	2	5	5	5	3	3	3	4	4	4	4	4	4	4	4	4	4	4	4	3.75	3.75
412	Female	Moldavian	Republic of Moldova	Urban	Orthodox	University degree	Divorced	Yes	1	No	No	Yes	No	No	No	No		Yes, I went into furlough	< 500	Yes, it decreased	50% - 75%	Yes, it decreased	50% - 75%	No	5	0	0	1	2	7	7	4	3	4	5	4	4	4	4	4	3	5	4	5	3	4	4.5	3.5	4
413	Male	Romanian	Republic of Moldova	Urban	Orthodox	University degree	In a relationship	No	0	No	No	Yes	No	No	No	No		Yes, I went into furlough	1000 - 1500	Yes, it decreased	> 75%	Yes, it decreased	25% - 50%	No	5	2	1	5	2	6	4	6	4	4	4	4	4	4	4	4	4	4	4	4	4	4	4.5	4	4
414	Female	Romanian	Romania	Urban	Orthodox	University degree	Single	No	0	No	No	Yes	No	No	No	No		No	< 500	Yes, it decreased	< 25%	Yes, it decreased	< 25%	Yes	5	0	0	3	3	5	6	7	5	4	7	4	4	7	5	4	2	3	3	6	5	5	6.75	4.75	4.25
415	Female	Moldavian	Republic of Moldova	Urban	Non-affiliated	Master degree	Married	Yes	2	No	Yes	No	No	No	No	No		Yes, my working hours have diminished	< 500	Yes, it decreased	< 25%	Yes, it decreased	25% - 50%	No	5	0	0	5	4	7	7	1	1	1	1	2	3	1	1	1	4	4	4	4	4	4	1.75	2	2.25
416	Female	Moldavian	Republic of Moldova	Urban	Orthodox	Master degree	Married	Yes	2	No	Yes	No	No	No	No	No		Yes, my working hours have diminished	500 - 1000	Yes, it decreased	> 75%	Yes, it decreased	25% - 50%	No	5	4	1	6	4	5	5	6	6	6	6	6	6	6	5	5	1	1	1	7	7	7	6.25	6	6
417	Female	Romanian	South Korea	Urban	Orthodox	University degree	Married	Yes	2	No	Yes	No	No	No	No	No		Yes, my working hours have diminished	500 - 1000	Yes, it decreased	50% - 75%	Yes, it decreased	25% - 50%	No	5	1	4	3	4	5	5	5	5	5	4	4	4	5	5	5	4	4	4	4	4	4	4.5	4.5	4.5
418	Female	Romanian	Ireland	Urban	Orthodox	Master degree	In a relationship	Yes	1	No	Yes	No	No	No	No	No		Yes, my working hours have diminished	< 500	Yes, it decreased	< 25%	Yes, it decreased	< 25%	No	5	0	0	1	3	6	7	5	3	4	4	4	4	5	5	4	2	3	4	6	5	4	5	4.25	4
419	Female	Hungarian	Romania	Rural	Protestant	University degree	Single	No	0	No	Yes	No	No	No	No	No		No	< 500	No, it did not change	#NULL!	Yes, it decreased	< 25%	No	5	0	0	4	3	4	4	6	6	6	6	6	6	4	4	4	2	2	2	6	6	6	5.5	5.5	5.5
420	Female	Moldavian	Republic of Moldova	Rural	Orthodox	Post-highschool or non-finished university	In a relationship	No	0	No	Yes	No	No	No	No	No		Yes, I went into furlough	< 500	Yes, it decreased	< 25%	Yes, it decreased	25% - 50%	No	5	0	0	1	4	4	4	6	5	7	6	6	7	6	4	7	5	5	5	3	3	3	5.25	4.5	6
421	Female	Romanian	Romania	Urban	Orthodox	University degree	Single	No	0	No	Yes	No	No	No	No	No		No	< 500	No, it did not change	#NULL!	No, it did not change	#NULL!	Yes	5	6	1	1	4	6	6	4	3	4	4	4	4	3	2	3	5	5	6	3	3	2	3.5	3	3.25
422	Female	Romanian	Romania	Rural	Catholic	Primary and secondary school	Single	No	0	No	Yes	No	No	No	No	No		No	< 500	No, it did not change	#NULL!	Yes, it decreased	< 25%	No	5	0	0	1	1	1	4	6	3	4	4	4	4	5	5	5	1	1	1	7	7	7	5.5	4.75	5
423	Male	Romanian	Romania	Urban	Atheist	Master degree	Single	No	0	No	Yes	No	No	No	No	No		No	500 - 1000	No, it did not change	#NULL!	No, it did not change	#NULL!	No	5	4	1	3	4	4	4	2	4	6	3	4	5	2	4	6	2	2	2	6	6	6	3.25	4.5	5.75
424	Female	Romanian	Romania	Urban	Orthodox	Highschool	Single	No	0	No	Yes	No	No	No	No	No		Yes, my working hours have diminished	< 500	Yes, it decreased	50% - 75%	Yes, it decreased	25% - 50%	No	5	5	5	2	4	7	7	4	6	4	4	4	4	4	4	4	3	3	3	5	5	5	4.25	4.75	4.25
425	Female	Romanian	Romania	Urban	Others Christian	University degree	Single	No	0	No	Yes	No	No	No	No	No		Yes, I went into furlough	< 500	Yes, it decreased	< 25%	Yes, it decreased	< 25%	No	5	3	1	4	4	5	5	4	5	5	6	3	3	4	3	3	4	5	5	4	3	3	4.5	3.5	3.5
426	Male	Romanian	Italy	Rural	Catholic	Post-highschool or non-finished university	Married	Yes	5	Yes	No	No	No	No	No	No		Yes, I went into furlough	> 3000	Yes, it increased	50% - 75%	Yes, it increased	50% - 75%	No	5	0	0	1	1	1	5	6	6	7	5	6	7	7	6	7	5	6	7	3	2	1	5.25	5	5.5
427	Female	Romanian	Romania	Urban	Other religion	University degree	Married	Yes	3	Yes	No	No	No	No	No	No		No	500 - 1000	No, it did not change	#NULL!	No, it did not change	#NULL!	No	5	0	0	1	1	1	1	5	5	5	6	6	6	3	3	3	1	1	1	7	7	7	5.25	5.25	5.25
428	Male	Romanian	Romania	Urban	Orthodox	University degree	Married	Yes	3	Yes	No	No	No	No	No	No		Yes, my working hours have increased	2000 - 3000	No, it did not change	#NULL!	No, it did not change	#NULL!	No	5	0	0	2	3	4	2	6	6	7	6	6	7	6	6	7	1	1	1	7	7	7	6.25	6.25	7
429	Female	Romanian	Romania	Urban	Orthodox	PhD degree	Married	Yes	3	Yes	No	No	No	No	No	No		No	2000 - 3000	Yes, it decreased	< 25%	No, it did not change	#NULL!	No	5	0	0	2	4	6	6	6	5	5	5	5	5	5	5	5	4	4	4	4	4	4	5	4.75	4.75
430	Male	Romanian	Romania	Urban	Orthodox	PhD degree	Married	Yes	3	Yes	No	No	No	No	No	No		No	1000 - 1500	No, it did not change	#NULL!	No, it did not change	#NULL!	No	5	0	0	1	4	6	5	5	3	3	4	2	2	4	3	3	3	5	4	5	3	4	4.5	2.75	3
431	Female	Romanian	Saudi Arabia	Urban	Protestant	University degree	Single	Yes	3	Yes	No	No	No	No	No	No		Yes, my working hours have diminished	500 - 1000	Yes, it decreased	25% - 50%	Yes, it decreased	25% - 50%	No	5	0	0	7	4	7	4	4	3	5	5	5	5	4	3	5	2	2	2	6	6	6	4.75	4.25	5.25
432	Female	Romanian	Austria	Rural	Orthodox	University degree	Married	Yes	2	Yes	No	No	No	No	No	No		No	500 - 1000	No, it did not change	#NULL!	No, it did not change	#NULL!	Yes	5	4	1	4	4	5	4	7	6	7	7	6	7	6	6	6	1	1	1	7	7	7	6.75	6.25	6.75
433	Female	Moldavian	Republic of Moldova	Urban	Orthodox	University degree	Married	Yes	2	Yes	No	No	No	No	No	No		No	500 - 1000	No, it did not change	#NULL!	Yes, it decreased	25% - 50%	No	5	1	0	1	3	6	4	5	5	5	4	4	4	5	4	4	5	4	5	3	4	3	4.25	4.25	4
434	Female	Romanian	Republic of Moldova	Urban	Orthodox	PhD degree	Married	Yes	2	Yes	No	No	No	No	No	No		Yes, I went into furlough	< 500	Yes, it decreased	> 75%	Yes, it decreased	50% - 75%	Yes	5	4	4	4	4	7	7	6	4	3	6	4	4	6	5	5	2	2	2	6	6	6	6	4.75	4.5
435	Female	Romanian	Romania	Urban	Orthodox	PhD degree	Married	Yes	2	Yes	No	No	No	No	No	No		No	2000 - 3000	No, it did not change	#NULL!	No, it did not change	#NULL!	No	5	4	4	3	5	4	3	6	7	7	7	7	7	6	7	7	1	1	1	7	7	7	6.5	7	7
436	Female	Romanian	Romania	Urban	Orthodox	PhD degree	Married	Yes	2	Yes	No	No	No	No	No	No		No	1500 - 2000	No, it did not change	#NULL!	No, it did not change	#NULL!	No	5	0	0	1	2	2	2	6	6	6	6	6	6	6	6	6	1	1	1	7	7	7	6.25	6.25	6.25
437	Female	Romanian	Romania	Urban	Catholic	Master degree	Married	Yes	2	Yes	No	No	No	No	No	No		No	500 - 1000	No, it did not change	#NULL!	Yes, it decreased	< 25%	No	5	4	1	1	7	4	5	4	5	4	4	5	4	4	4	4	4	4	4	4	4	4	4	4.5	4
438	Female	Romanian	Romania	Urban	Orthodox	University degree	Married	Yes	2	Yes	No	No	No	No	No	No		No	1000 - 1500	No, it did not change	#NULL!	Yes, it decreased	< 25%	No	5	4	4	4	4	4	4	4	4	4	3	3	3	4	5	5	5	5	5	3	3	3	3.5	3.75	3.75
439	Female	Romanian	Romania	Urban	Orthodox	University degree	Married	Yes	2	Yes	No	No	No	No	No	No		Yes, my working hours have diminished	1000 - 1500	Yes, it decreased	< 25%	Yes, it decreased	< 25%	No	5	0	0	1	4	6	4	6	4	5	4	3	4	4	4	4	4	4	4	4	4	4	4.5	3.75	4.25
440	Female	Romanian	Romania	Urban	Orthodox	University degree	Married	Yes	2	Yes	No	No	No	No	No	No		Yes, my working hours have diminished	500 - 1000	Yes, it decreased	< 25%	Yes, it decreased	25% - 50%	No	5	4	5	4	1	2	2	4	4	4	1	1	1	1	1	1	4	4	4	4	4	4	2.5	2.5	2.5
441	Female	Romanian	Romania	Urban	Orthodox	PhD degree	Married	Yes	2	Yes	No	No	No	No	No	No		Yes, my working hours have increased	500 - 1000	No, it did not change	#NULL!	No, it did not change	#NULL!	Yes	5	1	3	6	1	1	3	7	7	7	6	6	6	7	7	7	1	2	1	7	6	7	6.75	6.5	6.75
442	Female	Romanian	Romania	Urban	Orthodox	Master degree	Divorced	Yes	2	Yes	No	No	No	No	No	No		Yes, my working hours have increased	2000 - 3000	No, it did not change	#NULL!	No, it did not change	#NULL!	Yes	5	4	4	4	3	6	5	4	3	3	5	4	4	3	3	3	4	4	4	4	4	4	4	3.5	3.5
443	Female	Romanian	Romania	Urban	Orthodox	PhD degree	Married	Yes	2	Yes	No	No	No	No	No	No		Yes, my working hours have increased	1000 - 1500	No, it did not change	#NULL!	No, it did not change	#NULL!	No	5	0	0	3	4	4	4	7	6	7	7	6	7	6	5	6	2	3	2	6	5	6	6.5	5.5	6.5
444	Female	Romanian	Romania	Urban	Orthodox	Post-highschool or non-finished university	Married	Yes	2	Yes	No	No	No	No	No	No		Yes, I went into furlough	< 500	Yes, it decreased	25% - 50%	Yes, it decreased	25% - 50%	No	5	1	5	1	2	7	6	4	2	3	4	3	3	4	1	2	3	6	5	5	2	3	4.25	2	2.75
445	Male	Romanian	Romania	Urban	Orthodox	University degree	Married	Yes	2	Yes	No	No	No	No	No	No		Yes, I went into furlough	500 - 1000	Yes, it decreased	< 25%	Yes, it decreased	< 25%	No	5	5	1	2	4	6	5	5	5	6	4	4	4	1	1	1	2	2	2	6	6	6	4	4	4.25
446	Female	Hungarian	Romania	Urban	Protestant	Master degree	Married	Yes	1	Yes	No	No	No	No	No	No		Yes, my working hours have diminished	< 500	No, it did not change	#NULL!	No, it did not change	#NULL!	No	5	0	0	1	4	5	4	5	4	6	6	4	6	4	4	4	4	4	4	4	4	4	4.75	4	5
447	Female	Romanian	Romania	Urban	Orthodox	University degree	Single	Yes	1	Yes	No	No	No	No	No	No		Yes, my working hours have diminished	1000 - 1500	Yes, it decreased	25% - 50%	Yes, it decreased	25% - 50%	No	5	1	5	2	3	7	7	6	4	5	6	4	5	6	4	5	1	3	4	7	5	4	6.25	4.25	4.75
448	Female	Romanian	Romania	Urban	Orthodox	PhD degree	Married	Yes	1	Yes	No	No	No	No	No	No		Yes, my working hours have increased	2000 - 3000	No, it did not change	#NULL!	No, it did not change	#NULL!	No	5	6	4	3	2	4	3	7	5	6	7	7	7	7	7	7	1	1	1	7	7	7	7	6.5	6.75
449	Female	Romanian	Romania	Rural	Orthodox	University degree	Married	Yes	1	Yes	No	No	No	No	No	No		Yes, I went into furlough	< 500	Yes, it decreased	< 25%	Yes, it decreased	50% - 75%	No	5	0	0	6	6	4	5	5	6	6	6	6	6	7	7	7	1	1	1	7	7	7	6.25	6.5	6.5
450	Female	Romanian	Romania	Rural	Protestant	Master degree	Married	Yes	1	Yes	No	No	No	No	No	No		No	500 - 1000	No, it did not change	#NULL!	No, it did not change	#NULL!	No	5	0	0	1	3	4	4	7	7	7	6	6	6	5	5	5	1	1	1	7	7	7	6.25	6.25	6.25
451	Female	Romanian	Romania	Urban	Orthodox	Master degree	Married	Yes	1	Yes	No	No	No	No	No	No		No	1000 - 1500	No, it did not change	#NULL!	No, it did not change	#NULL!	No	5	5	1	1	7	6	6	7	7	7	7	7	7	7	7	7	1	1	1	7	7	7	7	7	7
452	Female	Romanian	Romania	Urban	Orthodox	PhD degree	Married	Yes	1	Yes	No	No	No	No	No	No		Yes, my working hours have increased	1500 - 2000	No, it did not change	#NULL!	No, it did not change	#NULL!	No	5	4	7	1	4	4	4	2	1	3	1	1	4	1	1	2	4	4	4	4	4	4	2	1.75	3.25
453	Female	Romanian	Romania	Urban	Orthodox	University degree	Married	Yes	1	Yes	No	No	No	No	No	No		No	500 - 1000	No, it did not change	#NULL!	No, it did not change	#NULL!	No	5	1	5	5	5	6	6	6	6	6	6	6	6	6	6	6	2	2	2	6	6	6	6	6	6
454	Male	Romanian	Romania	Urban	Orthodox	Highschool	Married	Yes	1	Yes	No	No	No	No	No	No		No	< 500	No, it did not change	#NULL!	No, it did not change	#NULL!	No	5	4	1	1	4	6	4	6	3	4	4	3	4	4	3	4	6	4	3	2	4	5	4	3.25	4.25
455	Female	Romanian	Romania	Urban	Orthodox	Master degree	Married	Yes	1	Yes	No	No	No	No	No	No		No	2000 - 3000	No, it did not change	#NULL!	Yes, it decreased	25% - 50%	No	5	6	4	4	4	4	4	5	5	5	4	3	3	4	3	4	3	3	3	5	5	5	4.5	4	4.25
456	Female	Romanian	Romania	Urban	Orthodox	University degree	Married	Yes	1	Yes	No	No	No	No	No	No		No	500 - 1000	No, it did not change	#NULL!	Yes, it decreased	< 25%	No	5	1	4	4	5	6	6	4	4	4	6	6	6	6	6	6	1	1	1	7	7	7	5.75	5.75	5.75
457	Female	Romanian	Romania	Urban	Orthodox	Master degree	Married	Yes	1	Yes	No	No	No	No	No	No		Yes, my working hours have increased	500 - 1000	No, it did not change	#NULL!	No, it did not change	#NULL!	No	5	4	1	1	4	5	5	6	2	6	5	2	5	4	3	5	3	6	4	5	2	4	5	2.25	5
458	Female	Romanian	Romania	Urban	Orthodox	Master degree	Married	Yes	1	Yes	No	No	No	No	No	No		No	1000 - 1500	No, it did not change	#NULL!	No, it did not change	#NULL!	No	5	5	1	1	3	3	3	5	5	5	5	5	5	4	4	4	2	2	2	6	6	6	5	5	5
459	Female	Romanian	Romania	Urban	Orthodox	Master degree	Married	Yes	1	Yes	No	No	No	No	No	No		No	500 - 1000	No, it did not change	#NULL!	No, it did not change	#NULL!	No	5	0	0	2	3	4	4	6	5	6	7	7	7	4	4	4	2	2	2	6	6	6	5.75	5.5	5.75
460	Female	Romanian	Romania	Urban	Orthodox	Master degree	Married	Yes	1	Yes	No	No	No	No	No	No		Yes, my working hours have diminished	500 - 1000	No, it did not change	#NULL!	No, it did not change	#NULL!	No	5	3	1	1	2	5	4	5	4	4	5	4	4	5	4	4	1	2	1	7	6	7	5.5	4.5	4.75
461	Female	Romanian	Romania	Urban	Orthodox	University degree	Married	Yes	1	Yes	No	No	No	No	No	No		Yes, I went into furlough	500 - 1000	Yes, it decreased	25% - 50%	Yes, it decreased	25% - 50%	No	5	1	5	1	4	5	4	7	4	7	7	4	7	7	7	7	1	1	1	7	7	7	7	5.5	7
462	Female	Romanian	Romania	Urban	Orthodox	Highschool	Married	Yes	1	Yes	No	No	No	No	No	No		No	1500 - 2000	No, it did not change	#NULL!	Yes, it increased	< 25%	No	5	0	0	4	4	4	4	4	4	4	4	4	4	6	6	6	4	4	4	4	4	4	4.5	4.5	4.5
463	Female	Romanian	Romania	Rural	Orthodox	University degree	Married	Yes	1	Yes	No	No	No	No	No	No		No	500 - 1000	No, it did not change	#NULL!	No, it did not change	#NULL!	Yes	5	4	0	1	5	7	4	4	3	3	4	3	3	1	1	1	4	4	3	4	4	5	3.25	2.75	3
464	Female	Romanian	United Kingdom	Urban	Orthodox	University degree	Married	Yes	1	Yes	No	No	No	No	No	No		No	> 3000	No, it did not change	#NULL!	Yes, it increased	> 75%	No	5	5	1	3	4	4	4	4	4	4	4	4	4	4	4	4	4	4	4	4	4	4	4	4	4
465	Male	Australian	Austria	Urban	Catholic	Master degree	In a relationship	No	0	Yes	No	No	No	No	No	No		No	1500 - 2000	No, it did not change	#NULL!	No, it did not change	#NULL!	No	5	5	0	3	1	1	1	7	7	7	5	6	5	4	4	4	1	1	1	7	7	7	5.75	6	5.75
466	Female	Canadian	Canada	Urban	Orthodox	Master degree	Divorced	No	0	Yes	No	No	No	No	No	No		No	2000 - 3000	No, it did not change	#NULL!	No, it did not change	#NULL!	No	5	4	4	3	4	5	4	6	5	6	6	6	6	6	6	6	4	4	4	4	4	4	5.5	5.25	5.5
467	Male	Dutch	The Netherlands	Urban	Orthodox	PhD degree	Single	No	0	Yes	No	No	No	No	No	No		No	> 3000	No, it did not change	#NULL!	No, it did not change	#NULL!	No	5	5	4	2	5	6	5	6	4	5	6	6	6	6	5	5	2	4	2	6	4	6	6	4.75	5.5
468	Male	Hungarian	Romania	Urban	Catholic	Master degree	Single	No	0	Yes	No	No	No	No	No	No		No	500 - 1000	No, it did not change	#NULL!	Yes, it decreased	< 25%	No	5	2	1	3	3	4	3	6	4	3	4	3	4	2	2	1	4	3	3	4	5	5	4	3.5	3.25
469	Female	Hungarian	Romania	Urban	Protestant	Master degree	Single	No	0	Yes	No	No	No	No	No	No		No	500 - 1000	No, it did not change	#NULL!	Yes, it decreased	25% - 50%	No	5	2	2	5	4	4	4	3	4	4	5	5	5	4	4	4	4	4	4	4	4	4	4	4.25	4.25
470	Female	Hungarian	Romania	Urban	Catholic	University degree	Single	No	0	Yes	No	No	No	No	No	No		No	500 - 1000	No, it did not change	#NULL!	No, it did not change	#NULL!	No	5	0	0	6	4	5	6	5	4	4	5	4	4	2	2	2	1	1	1	7	7	7	4.75	4.25	4.25
471	Female	Moldavian	Republic of Moldova	Urban	No answer	Post-highschool or non-finished university	In a relationship	No	0	Yes	No	No	No	No	No	No		No	< 500	No, it did not change	#NULL!	Yes, it decreased	< 25%	No	5	0	0	4	4	4	4	6	6	6	6	6	6	6	6	6	1	1	1	7	7	7	6.25	6.25	6.25
472	Male	Romanian	Romania	Rural	Atheist	University degree	In a relationship	No	0	Yes	No	No	No	No	No	No		No	500 - 1000	No, it did not change	#NULL!	No, it did not change	#NULL!	Yes	5	2	5	3	2	3	3	4	4	4	5	5	5	5	4	4	3	4	3	5	4	5	4.75	4.25	4.5
473	Female	Romanian	Germany	Urban	Orthodox	Master degree	Single	No	0	Yes	No	No	No	No	No	No		No	1500 - 2000	No, it did not change	#NULL!	No, it did not change	#NULL!	No	5	1	3	1	3	5	5	3	3	4	3	3	4	4	4	4	2	2	2	6	6	6	4	4	4.5
474	Female	Romanian	Germany	Urban	Others Christian	University degree	Married	No	0	Yes	No	No	No	No	No	No		No	1500 - 2000	No, it did not change	#NULL!	No, it did not change	#NULL!	No	5	0	0	3	5	4	4	3	4	4	4	4	4	4	4	4	4	4	4	4	4	4	3.75	4	4
475	Female	Romanian	Ireland	Urban	Orthodox	Master degree	Single	No	0	Yes	No	No	No	No	No	No		Yes, I went into furlough	< 500	Yes, it decreased	25% - 50%	Yes, it decreased	25% - 50%	No	5	0	0	5	6	3	7	4	4	4	4	4	4	4	4	4	3	3	3	5	5	5	4.25	4.25	4.25
476	Female	Romanian	Romania	Urban	Orthodox	Master degree	Married	No	0	Yes	No	No	No	No	No	No		No	500 - 1000	No, it did not change	#NULL!	No, it did not change	#NULL!	No	5	1	5	1	4	7	5	7	7	7	7	7	7	6	6	6	1	1	1	7	7	7	6.75	6.75	6.75
477	Female	Romanian	Romania	Urban	Orthodox	University degree	In a relationship	No	0	Yes	No	No	No	No	No	No		Yes, my working hours have diminished	500 - 1000	No, it did not change	#NULL!	No, it did not change	#NULL!	No	5	1	4	5	4	4	4	4	4	4	3	3	3	4	4	4	6	6	6	2	2	2	3.25	3.25	3.25
478	Male	Romanian	Romania	Urban	Orthodox	University degree	In a relationship	No	0	Yes	No	No	No	No	No	No		Yes, my working hours have increased	> 3000	Yes, it increased	< 25%	No, it did not change	#NULL!	No	5	3	6	1	4	5	3	6	6	6	5	5	6	6	6	6	2	2	2	6	6	6	5.75	5.75	6
479	Female	Romanian	Romania	Urban	Orthodox	Master degree	In a relationship	No	0	Yes	No	No	No	No	No	No		No	< 500	No, it did not change	#NULL!	No, it did not change	#NULL!	No	5	1	0	2	1	5	4	7	6	6	7	6	6	6	5	6	1	1	1	7	7	7	6.75	6	6.25
480	Female	Romanian	Romania	Urban	Orthodox	Master degree	Married	No	0	Yes	No	No	No	No	No	No		No	< 500	No, it did not change	#NULL!	Yes, it decreased	25% - 50%	No	5	0	0	3	5	6	5	4	4	4	4	4	5	4	4	5	4	4	4	4	4	4	4	4	4.5
481	Female	Romanian	Romania	Urban	Orthodox	Master degree	Married	No	0	Yes	No	No	No	No	No	No		No	500 - 1000	No, it did not change	#NULL!	Yes, it decreased	25% - 50%	No	5	0	0	1	4	1	1	6	6	6	7	7	7	6	6	6	1	1	1	7	7	7	6.5	6.5	6.5
482	Female	Romanian	Romania	Urban	Orthodox	Master degree	Married	No	0	Yes	No	No	No	No	No	No		No	1000 - 1500	No, it did not change	#NULL!	Yes, it decreased	< 25%	No	5	4	1	1	4	7	6	6	4	4	5	3	4	3	2	2	4	5	5	4	3	3	4.5	3	3.25
483	Female	Romanian	Romania	Urban	Orthodox	Master degree	In a relationship	No	0	Yes	No	No	No	No	No	No		No	500 - 1000	Yes, it increased	< 25%	No, it did not change	#NULL!	No	5	4	4	4	4	4	4	6	6	6	7	7	7	7	7	7	1	1	1	7	7	7	6.75	6.75	6.75
484	Female	Romanian	Romania	Urban	Orthodox	University degree	In a relationship	No	0	Yes	No	No	No	No	No	No		No	1500 - 2000	No, it did not change	#NULL!	Yes, it decreased	> 75%	No	5	0	0	2	4	6	3	4	3	5	4	3	4	2	1	2	6	7	5	2	1	3	3	2	3.5
485	Female	Romanian	Romania	Urban	Orthodox	Master degree	In a relationship	No	0	Yes	No	No	No	No	No	No		No	500 - 1000	Yes, it decreased	< 25%	No, it did not change	#NULL!	I do not want to answer	5	1	4	3	7	3	3	4	5	5	4	7	7	7	7	7	1	1	1	7	7	7	5.5	6.5	6.5
486	Female	Romanian	Romania	Urban	Orthodox	PhD degree	Married	No	0	Yes	No	No	No	No	No	No		Yes, my working hours have increased	1000 - 1500	No, it did not change	#NULL!	No, it did not change	#NULL!	Yes	5	0	0	4	5	6	5	5	4	5	5	5	5	6	5	6	1	2	1	7	6	7	5.75	5	5.75
487	Female	Romanian	Romania	Urban	Orthodox	PhD degree	In a relationship	No	0	Yes	No	No	No	No	No	No		No	1000 - 1500	No, it did not change	#NULL!	No, it did not change	#NULL!	No	5	4	4	2	4	6	5	7	6	5	7	7	7	5	4	4	1	2	2	7	6	6	6.5	5.75	5.5
488	Female	Romanian	Romania	Rural	Orthodox	Highschool	Single	No	0	Yes	No	No	No	No	No	No		Yes, I went into furlough	< 500	Yes, it decreased	50% - 75%	No, it did not change	#NULL!	No	5	0	0	5	6	3	4	4	6	5	4	6	5	4	5	5	3	1	2	5	7	6	4.25	6	5.25
489	Male	Romanian	Romania	Rural	Orthodox	University degree	Single	No	0	Yes	No	No	No	No	No	No		Yes, I went into furlough	< 500	Yes, it decreased	< 25%	No, it did not change	#NULL!	No	5	1	4	4	1	1	1	6	5	6	5	5	5	7	7	7	2	2	2	6	6	6	6	5.75	6
490	Female	Romanian	Romania	Urban	Orthodox	Master degree	In a relationship	No	0	Yes	No	No	No	No	No	No		Yes, my working hours have increased	500 - 1000	No, it did not change	#NULL!	No, it did not change	#NULL!	No	5	0	0	2	4	6	5	6	4	5	6	4	5	6	4	5	1	3	2	7	5	6	6.25	4.25	5.25
491	Female	Romanian	Romania	Urban	Orthodox	Master degree	In a relationship	No	0	Yes	No	No	No	No	No	No		Yes, my working hours have diminished	500 - 1000	No, it did not change	#NULL!	No, it did not change	#NULL!	No	5	1	0	5	2	2	2	7	6	7	4	6	4	6	6	6	1	1	1	7	7	7	6	6.25	6
492	Female	Romanian	Romania	Urban	Atheist	Master degree	In a relationship	No	0	Yes	No	No	No	No	No	No		No	< 500	No, it did not change	#NULL!	Yes, it decreased	25% - 50%	No	5	0	0	4	5	6	4	5	4	6	4	4	4	5	5	5	2	2	2	6	6	6	5	4.75	5.25
493	Male	Romanian	Romania	Urban	Orthodox	PhD degree	In a relationship	No	0	Yes	No	No	No	No	No	No		No	1500 - 2000	No, it did not change	#NULL!	No, it did not change	#NULL!	No	5	6	0	1	6	6	6	5	5	5	5	5	5	5	5	5	5	5	5	3	3	3	4.5	4.5	4.5
494	Male	Romanian	Romania	Urban	Orthodox	PhD degree	Married	No	0	Yes	No	No	No	No	No	No		No	500 - 1000	No, it did not change	#NULL!	No, it did not change	#NULL!	No	5	1	0	3	7	4	6	6	6	6	6	6	6	5	5	5	5	5	5	3	3	3	5	5	5
495	Female	Romanian	Romania	Urban	Catholic	Master degree	Single	No	0	Yes	No	No	No	No	No	No		No	500 - 1000	No, it did not change	#NULL!	No, it did not change	#NULL!	Yes	5	3	0	5	3	3	3	5	5	5	5	5	5	5	5	5	2	2	2	6	6	6	5.25	5.25	5.25
496	Male	Romanian	Romania	Urban	Atheist	University degree	In a relationship	No	0	Yes	No	No	No	No	No	No		Yes, my working hours have diminished	500 - 1000	Yes, it decreased	25% - 50%	Yes, it decreased	25% - 50%	No	5	3	0	2	3	6	5	4	4	4	4	4	4	6	6	6	5	5	5	3	3	3	4.25	4.25	4.25
497	Female	Romanian	Romania	Urban	Orthodox	Master degree	In a relationship	No	0	Yes	No	No	No	No	No	No		No	500 - 1000	Yes, it increased	< 25%	Yes, it increased	< 25%	No	5	1	5	1	4	6	4	6	4	4	7	7	7	4	4	4	3	3	3	5	5	5	5.5	5	5
498	Male	Romanian	Romania	Urban	Atheist	University degree	Single	No	0	Yes	No	No	No	No	No	No		No	500 - 1000	No, it did not change	#NULL!	No, it did not change	#NULL!	No	5	2	0	7	3	4	4	4	4	4	3	5	4	1	1	1	5	4	4	3	4	4	2.75	3.5	3.25
499	Female	Romanian	Romania	Urban	Orthodox	University degree	Single	No	0	Yes	No	No	No	No	No	No		No	< 500	Yes, it decreased	< 25%	Yes, it decreased	< 25%	No	5	1	3	7	2	2	2	5	6	6	5	7	6	7	7	7	4	4	4	4	4	4	5.25	6	5.75
500	Female	Romanian	Romania	Urban	Protestant	Post-highschool or non-finished university	Married	No	0	Yes	No	No	No	No	No	No		Yes, I went into furlough	500 - 1000	Yes, it decreased	25% - 50%	Yes, it decreased	25% - 50%	I do not want to answer	5	0	0	3	3	4	4	6	4	6	7	7	7	5	5	5	3	3	3	5	5	5	5.75	5.25	5.75
501	Male	Romanian	Romania	Urban	Orthodox	University degree	Single	No	0	Yes	No	No	No	No	No	No		No	500 - 1000	No, it did not change	#NULL!	No, it did not change	#NULL!	No	5	5	6	6	5	6	6	4	3	3	3	2	2	4	3	3	5	6	5	3	2	3	3.5	2.5	2.75
502	Female	Romanian	Romania	Urban	Catholic	Master degree	In a relationship	No	0	Yes	No	No	No	No	No	No		No	< 500	No, it did not change	#NULL!	Yes, it increased	< 25%	No	5	0	0	3	5	5	5	4	4	4	5	4	5	4	4	4	4	4	4	4	4	4	4.25	4	4.25
503	Female	Romanian	Romania	Urban	Orthodox	Master degree	Married	No	0	Yes	No	No	No	No	No	No		Yes, my working hours have increased	< 500	No, it did not change	#NULL!	Yes, it decreased	< 25%	No	5	1	4	1	4	5	4	5	4	3	4	5	4	2	2	4	3	4	4	5	4	4	4	3.75	3.75
504	Female	Romanian	Romania	Urban	Orthodox	Master degree	Single	No	0	Yes	No	No	No	No	No	No		No	500 - 1000	No, it did not change	#NULL!	No, it did not change	#NULL!	No	5	4	4	3	4	4	4	5	4	4	5	4	4	5	4	4	3	4	4	5	4	4	5	4	4
505	Male	Romanian	Romania	Urban	Atheist	PhD degree	Single	No	0	Yes	No	No	No	No	No	No		No	1500 - 2000	No, it did not change	#NULL!	No, it did not change	#NULL!	Yes	5	4	1	4	4	3	3	4	4	4	4	4	4	4	4	4	4	4	4	4	4	4	4	4	4
506	Female	Romanian	Romania	Urban	Atheist	Master degree	Married	No	0	Yes	No	No	No	No	No	No		Yes, my working hours have increased	500 - 1000	No, it did not change	#NULL!	No, it did not change	#NULL!	No	5	7	1	4	4	4	4	6	7	7	4	6	5	5	6	6	3	2	2	5	6	6	5	6.25	6
507	Female	Romanian	Romania	Urban	Catholic	PhD degree	Married	No	0	Yes	No	No	No	No	No	No		Yes, my working hours have increased	1000 - 1500	No, it did not change	#NULL!	No, it did not change	#NULL!	Yes	5	4	0	4	3	2	3	5	5	5	4	4	4	6	6	6	4	4	4	4	4	4	4.75	4.75	4.75
508	Female	Romanian	Romania	Urban	Orthodox	Post-highschool or non-finished university	Married	No	0	Yes	No	No	No	No	No	No		Yes, I went into furlough	< 500	Yes, it decreased	< 25%	Yes, it decreased	< 25%	No	5	4	5	2	2	4	3	4	4	4	4	4	4	4	4	4	4	4	4	4	4	4	4	4	4
509	Male	Romanian	Romania	Urban	Orthodox	Master degree	Single	No	0	Yes	No	No	No	No	No	No		No	500 - 1000	No, it did not change	#NULL!	Yes, it decreased	< 25%	No	5	4	1	7	3	5	6	4	5	6	3	5	4	4	5	2	4	5	4	4	3	4	3.75	4.5	4
510	Female	Romanian	Romania	Urban	Orthodox	Master degree	Married	No	0	Yes	No	No	No	No	No	No		No	500 - 1000	No, it did not change	#NULL!	No, it did not change	#NULL!	No	5	1	4	4	3	4	4	6	6	6	6	6	6	6	5	5	1	2	2	7	6	6	6.25	5.75	5.75
511	Male	Romanian	Romania	Urban	Orthodox	Master degree	In a relationship	No	0	Yes	No	No	No	No	No	No		Yes, my working hours have increased	1000 - 1500	No, it did not change	#NULL!	Yes, it increased	< 25%	No	5	4	1	3	1	4	1	7	5	7	6	6	7	5	4	6	1	2	1	7	6	7	6.25	5.25	6.75
512	Female	Romanian	Romania	Urban	Orthodox	PhD degree	In a relationship	No	0	Yes	No	No	No	No	No	No		Yes, my working hours have increased	500 - 1000	Yes, it decreased	< 25%	Yes, it decreased	< 25%	No	5	1	0	1	4	3	4	4	4	4	4	4	4	4	4	4	4	4	4	4	4	4	4	4	4
513	Female	Romanian	Romania	Urban	Orthodox	PhD degree	Married	No	0	Yes	No	No	No	No	No	No		No	1000 - 1500	No, it did not change	#NULL!	Yes, it decreased	< 25%	No	5	0	0	2	4	7	6	6	5	5	6	6	6	5	5	5	4	4	4	4	4	4	5.25	5	5
514	Female	Romanian	Romania	Urban	Orthodox	Master degree	Single	No	0	Yes	No	No	No	No	No	No		No	500 - 1000	No, it did not change	#NULL!	Yes, it decreased	25% - 50%	No	5	1	0	6	3	4	2	5	4	4	4	4	4	4	4	4	2	2	2	6	6	6	4.75	4.5	4.5
515	Female	Romanian	Romania	Urban	Orthodox	University degree	In a relationship	No	0	Yes	No	No	No	No	No	No		No	500 - 1000	No, it did not change	#NULL!	No, it did not change	#NULL!	No	5	1	0	4	6	4	6	6	4	4	5	4	4	4	3	3	4	6	6	4	2	2	4.75	3.25	3.25
516	Female	Romanian	Spain	Urban	Orthodox	Master degree	Married	No	0	Yes	No	No	No	No	No	No		No	1000 - 1500	No, it did not change	#NULL!	No, it did not change	#NULL!	No	5	4	1	4	4	4	4	4	4	4	4	4	4	5	5	5	3	3	3	5	5	5	4.5	4.5	4.5
517	Male	Romanian	Spain	Urban	Orthodox	University degree	Married	No	0	Yes	No	No	No	No	No	No		No	> 3000	No, it did not change	#NULL!	Yes, it decreased	25% - 50%	No	5	3	0	3	2	4	6	7	4	5	5	4	4	6	4	6	1	1	1	7	7	7	6.25	4.75	5.5
518	Male	Australian	Austria	Urban	Atheist	Master degree	Single	No	0	Yes	No	No	No	No	No	No		No	2000 - 3000	No, it did not change	#NULL!	No, it did not change	#NULL!	No	5	3	0	1	3	2	3	4	4	4	5	4	4	4	5	4	5	5	4	3	3	4	4	4	4
519	Female	Romanian	United Kingdom	Urban	Orthodox	Master degree	Married	Yes	1	No	No	No	No	No	No	No	Self employed	No	2000 - 3000	No, it did not change	#NULL!	No, it did not change	#NULL!	No	4	1	4	1	1	4	1	4	3	5	5	3	6	5	4	6	1	3	1	7	5	7	5.25	3.75	6
520	Female	Romanian	Romania	Rural	Orthodox	University degree	Married	No	0	No	No	No	No	No	No	No	Self employed	Yes, I went into furlough	< 500	Yes, it decreased	> 75%	Yes, it decreased	> 75%	No	4	0	0	7	4	7	7	4	4	4	7	7	7	4	4	4	1	1	1	7	7	7	5.5	5.5	5.5
521	Male	Romanian	Romania	Urban	Orthodox	Master degree	In a relationship	No	0	No	No	No	No	No	No	No	Self employed	No	2000 - 3000	No, it did not change	#NULL!	No, it did not change	#NULL!	No	4	0	0	6	5	5	5	6	6	6	6	6	6	6	6	6	1	1	1	7	7	7	6.25	6.25	6.25
522	Male	Romanian	Romania	Urban	Atheist	University degree	In a relationship	No	0	No	No	No	No	No	No	No	Self employed	No	> 3000	No, it did not change	#NULL!	No, it did not change	#NULL!	No	4	4	1	3	1	2	1	7	7	7	7	7	7	7	7	7	1	1	1	7	7	7	7	7	7
523	Female	Romanian	Romania	Urban	Orthodox	University degree	Married	No	0	No	No	No	Yes	No	No	No	Freelancer	No	1500 - 2000	Yes, it increased	< 25%	Yes, it increased	< 25%	No	4	7	1	1	7	7	7	7	6	6	7	7	7	7	7	7	1	3	1	7	5	7	7	6.25	6.75
524	Female	Romanian	Romania	Rural	Catholic	Master degree	Married	Yes	2	No	No	No	No	No	No	No	Freelancer	Yes, my working hours have diminished	2000 - 3000	Yes, it decreased	> 75%	Yes, it decreased	50% - 75%	No	4	4	4	3	1	4	4	7	6	6	7	7	7	7	6	6	1	1	1	7	7	7	7	6.5	6.5
525	Female	Romanian	Sweden	Rural	Non-affiliated	Master degree	Married	Yes	2	No	No	No	No	No	No	No	Freelancer	No	2000 - 3000	No, it did not change	#NULL!	No, it did not change	#NULL!	No	4	5	1	1	4	4	4	6	6	6	7	7	7	6	6	6	2	2	2	6	6	6	6.25	6.25	6.25
526	Male	Romanian	Romania	Urban	Non-affiliated	Post-highschool or non-finished university	In a relationship	No	0	Yes	No	No	Yes	No	No	No	Entrepreneur	No	500 - 1000	No, it did not change	#NULL!	No, it did not change	#NULL!	Yes	4	1	7	4	4	4	4	4	4	4	4	4	4	4	4	4	4	4	4	4	4	4	4	4	4
527	Male	Romanian	Italy	Urban	Orthodox	Master degree	Divorced	Yes	1	No	No	No	No	No	No	No	Entrepreneur	Yes, my working hours have diminished	1500 - 2000	Yes, it decreased	> 75%	Yes, it decreased	> 75%	No	4	4	7	4	2	4	5	7	4	4	6	3	4	7	4	5	2	3	1	6	5	7	6.5	4	5
528	Female	Romanian	Romania	Urban	Orthodox	University degree	Married	Yes	2	No	No	No	No	No	No	No	Entrepreneur	Yes, my working hours have diminished	500 - 1000	Yes, it decreased	25% - 50%	Yes, it decreased	25% - 50%	No	4	4	7	1	1	3	3	7	5	5	5	7	5	4	4	4	1	1	1	7	7	7	5.75	5.75	5.25
529	Female	Romanian	Romania	Urban	Orthodox	University degree	Married	Yes	1	No	No	No	No	No	No	No	Entrepreneur	Yes, my working hours have increased	> 3000	Yes, it decreased	> 75%	Yes, it decreased	> 75%	No	4	4	4	4	4	7	7	6	5	6	7	6	7	7	7	7	1	1	1	7	7	7	6.75	6.25	6.75
530	Male	Romanian	Romania	Urban	Orthodox	Post-highschool or non-finished university	Married	Yes	1	No	No	No	No	No	No	No	Entrepreneur	Yes, my working hours have diminished	500 - 1000	Yes, it decreased	> 75%	Yes, it decreased	50% - 75%	No	4	1	0	4	2	7	7	7	7	7	7	7	7	7	7	7	1	1	1	7	7	7	7	7	7
531	Female	Romanian	Romania	Urban	Orthodox	Master degree	Married	No	0	No	No	No	No	No	No	No	Entrepreneur	Yes, my working hours have increased	1000 - 1500	No, it did not change	#NULL!	No, it did not change	#NULL!	No	4	1	4	1	4	6	4	5	5	5	4	4	4	4	4	4	2	2	2	6	6	6	4.75	4.75	4.75
532	Male	Moldavian	Republic of Moldova	Urban	Orthodox	Master degree	Married	Yes	2	No	No	No	No	No	No	No	Entrepreneur	Yes, my working hours have diminished	1000 - 1500	Yes, it decreased	25% - 50%	No, it did not change	#NULL!	No	4	4	1	6	2	3	4	6	6	6	4	4	4	4	4	4	1	1	1	7	7	7	5.25	5.25	5.25
533	Female	Romanian	Romania	Urban	Non-affiliated	Post-highschool or non-finished university	Divorced	No	0	No	No	No	No	No	No	No	Entrepreneur	Yes, my working hours have diminished	500 - 1000	Yes, it decreased	25% - 50%	Yes, it decreased	25% - 50%	No	4	1	0	1	4	4	4	6	6	6	7	7	7	6	5	4	1	1	1	7	7	7	6.5	6.25	6
534	Female	Romanian	Romania	Urban	Orthodox	Master degree	Married	Yes	2	No	No	No	No	No	No	Yes		Yes, my working hours have diminished	< 500	Yes, it decreased	> 75%	Yes, it decreased	> 75%	No	4	0	0	7	4	5	6	6	6	6	6	6	6	7	6	6	1	1	1	7	7	7	6.5	6.25	6.25
535	Female	Romanian	Romania	Urban	Orthodox	Master degree	Married	No	0	No	No	No	No	No	No	Yes		No	500 - 1000	No, it did not change	#NULL!	No, it did not change	#NULL!	No	4	4	0	4	1	4	1	6	6	6	6	6	6	7	7	7	1	1	1	7	7	7	6.5	6.5	6.5
536	Female	Moldavian	Republic of Moldova	Urban	Orthodox	University degree	Married	Yes	2	No	No	No	No	No	No	No		No	< 500	Yes, it decreased	< 25%	Yes, it decreased	< 25%	No	4	0	0	1	3	4	4	5	5	5	5	5	5	5	5	5	1	1	1	7	7	7	5.5	5.5	5.5
537	Female	Romanian	Romania	Urban	Orthodox	Master degree	Married	No	0	Yes	No	No	No	No	No	No		Yes, I went into furlough	< 500	Yes, it decreased	< 25%	Yes, it decreased	< 25%	No	4	4	0	1	4	7	7	7	5	5	7	5	5	4	3	3	1	1	1	7	7	7	6.25	5	5
538	Male	Hungarian	Hungary	Urban	Protestant	PhD degree	In a relationship	No	0	No	No	No	No	No	Yes	No		Yes, my working hours have increased	> 3000	No, it did not change	#NULL!	No, it did not change	#NULL!	No	4	1	0	7	2	5	5	7	6	6	7	6	6	6	7	6	1	1	1	7	7	7	6.75	6.5	6.25
539	Female	Romanian	Romania	Urban	Orthodox	Highschool	In a relationship	No	0	No	No	No	No	No	Yes	No		No	< 500	No, it did not change	#NULL!	No, it did not change	#NULL!	Yes	4	4	7	1	1	1	1	5	5	5	5	5	5	7	7	7	1	1	1	7	7	7	6	6	6
540	Female	Romanian	Romania	Rural	Orthodox	Highschool	Married	Yes	1	No	No	No	No	No	Yes	No		No	< 500	No, it did not change	#NULL!	No, it did not change	#NULL!	No	4	1	4	7	1	4	1	7	4	4	7	7	7	7	5	7	7	7	7	1	1	1	5.5	4.25	4.75
541	Male	Romanian	Romania	Urban	Orthodox	PhD degree	Married	Yes	1	No	No	No	No	No	Yes	No		No	1000 - 1500	No, it did not change	#NULL!	No, it did not change	#NULL!	Yes	4	4	1	1	1	4	4	4	4	4	4	4	4	4	4	4	4	4	4	4	4	4	4	4	4
542	Male	Romanian	Romania	Urban	Catholic	University degree	Married	No	0	No	No	No	No	No	Yes	No		No	500 - 1000	No, it did not change	#NULL!	No, it did not change	#NULL!	Yes	4	0	0	4	1	1	1	4	4	4	4	4	4	4	4	4	4	4	4	4	4	4	4	4	4
543	Female	Romanian	Romania	Urban	Orthodox	PhD degree	Married	No	0	No	No	No	No	No	Yes	No		No	1500 - 2000	No, it did not change	#NULL!	No, it did not change	#NULL!	No	4	4	4	4	1	1	1	4	4	4	4	4	4	4	4	4	1	1	1	7	7	7	4.75	4.75	4.75
544	Female	Romanian	Romania	Rural	Orthodox	University degree	Single	No	0	No	No	No	Yes	No	No	No		No	< 500	No, it did not change	#NULL!	Yes, it decreased	< 25%	No	4	0	0	4	2	5	4	6	5	6	7	6	6	7	6	6	3	3	3	5	5	5	6.25	5.5	5.75
545	Female	Romanian	Romania	Rural	Orthodox	Highschool	Single	No	0	No	No	No	Yes	No	No	No		Yes, my working hours have increased	500 - 1000	Yes, it decreased	25% - 50%	Yes, it decreased	< 25%	No	4	0	0	5	4	7	6	6	1	3	6	1	3	6	1	3	3	7	4	5	1	4	5.75	1	3.25
546	Female	Romanian	Romania	Rural	Orthodox	Master degree	Single	No	0	No	No	No	Yes	No	No	No		No	< 500	Yes, it decreased	< 25%	No, it did not change	#NULL!	No	4	0	0	4	6	4	5	5	7	5	5	7	5	4	4	4	5	2	5	3	6	3	4.25	6	4.25
547	Female	Romanian	Romania	Rural	Orthodox	University degree	Single	No	0	No	No	No	Yes	No	No	No		No	< 500	No, it did not change	#NULL!	No, it did not change	#NULL!	Yes	4	4	1	6	2	6	6	6	4	4	5	6	5	6	6	6	3	3	3	5	5	5	5.5	5.25	5
548	Female	Romanian	Romania	Urban	Orthodox	University degree	In a relationship	No	0	No	No	No	Yes	No	No	No		No	< 500	No, it did not change	#NULL!	Yes, it increased	< 25%	No	4	4	4	7	4	6	5	6	6	6	7	6	6	7	5	6	1	2	2	7	6	6	6.75	5.75	6
549	Female	Romanian	Romania	Urban	Orthodox	Highschool	Single	No	0	No	No	No	Yes	No	No	No		No	< 500	Yes, it decreased	25% - 50%	Yes, it decreased	25% - 50%	No	4	1	5	4	5	6	6	4	2	5	1	3	4	3	4	5	6	6	5	2	2	3	2.5	2.75	4.25
550	Female	Romanian	Romania	Rural	Orthodox	Highschool	Single	No	0	No	No	No	Yes	No	No	No		No	< 500	Yes, it decreased	25% - 50%	Yes, it decreased	25% - 50%	No	4	0	0	4	4	7	7	5	4	4	5	4	3	4	4	4	1	1	1	7	7	7	5.25	4.75	4.5
551	Female	Romanian	Romania	Rural	Orthodox	Highschool	Single	No	0	No	No	No	Yes	No	No	No		No	500 - 1000	No, it did not change	#NULL!	No, it did not change	#NULL!	No	4	0	0	4	5	6	7	6	4	4	7	7	7	7	7	7	1	1	1	7	7	7	6.75	6.25	6.25
552	Female	Romanian	Luxembourg	Rural	Protestant	Post-highschool or non-finished university	Married	Yes	2	No	No	Yes	No	No	No	No		No	1500 - 2000	No, it did not change	#NULL!	No, it did not change	#NULL!	No	4	0	0	0	4	4	4	6	4	4	4	4	4	6	4	4	1	4	4	7	4	4	5.75	4	4
553	Male	Romanian	Romania	Rural	Orthodox	PhD degree	Widow	No	0	No	Yes	No	No	No	Yes	No		No	1500 - 2000	No, it did not change	#NULL!	No, it did not change	#NULL!	No	4	4	1	1	1	1	1	4	4	4	4	4	4	5	5	5	1	1	1	7	7	7	5	5	5
554	Female	Romanian	Republic of Moldova	Urban	Orthodox	University degree	Married	Yes	2	No	No	No	No	No	No	Yes		Yes, I went into furlough	< 500	No, it did not change	#NULL!	Yes, it decreased	25% - 50%	No	4	0	0	4	4	7	5	3	4	4	4	4	4	4	4	4	4	4	4	4	4	4	3.75	4	4
555	Female	Romanian	Germany	Urban	Orthodox	Highschool	Married	Yes	2	No	No	No	No	No	No	Yes		No	1500 - 2000	No, it did not change	#NULL!	No, it did not change	#NULL!	No	4	1	4	1	4	5	1	7	6	5	6	6	6	7	7	7	1	1	1	7	7	7	6.75	6.5	6.25
556	Female	Romanian	Romania	Urban	Others Christian	University degree	Married	Yes	2	No	No	No	No	No	No	Yes		No	< 500	No, it did not change	#NULL!	No, it did not change	#NULL!	No	4	0	0	1	4	6	5	5	5	5	7	7	7	4	4	4	4	4	4	4	4	4	5	5	5
557	Female	Romanian	Romania	Rural	Orthodox	Post-highschool or non-finished university	In a relationship	Yes	2	No	No	No	No	No	No	Yes		No	1500 - 2000	No, it did not change	#NULL!	No, it did not change	#NULL!	No	4	0	0	5	1	1	1	7	7	7	7	7	7	7	7	7	1	1	1	7	7	7	7	7	7
558	Female	Romanian	Romania	Urban	Orthodox	Master degree	Married	Yes	4	No	No	No	No	No	No	Yes		No	< 500	No, it did not change	#NULL!	Yes, it decreased	25% - 50%	No	4	0	0	1	2	7	6	7	4	4	7	4	4	6	4	4	2	2	2	6	6	6	6.5	4.5	4.5
559	Female	Moldavian	Republic of Moldova	Rural	Other religion	Post-highschool or non-finished university	Married	Yes	3	No	No	No	No	No	No	Yes		Yes, my working hours have increased	< 500	Yes, it decreased	< 25%	Yes, it decreased	< 25%	No	4	0	0	0	4	4	4	4	4	4	1	1	1	7	7	7	7	7	7	1	1	1	3.25	3.25	3.25
560	Female	Romanian	Romania	Urban	Orthodox	Master degree	Married	Yes	3	No	No	No	No	No	No	Yes		No	< 500	No, it did not change	#NULL!	No, it did not change	#NULL!	No	4	4	4	4	4	5	5	7	7	7	7	7	7	7	7	7	1	1	1	7	7	7	7	7	7
561	Female	Romanian	Romania	Urban	Orthodox	Master degree	Married	Yes	2	No	No	No	No	No	No	Yes		No	1000 - 1500	No, it did not change	#NULL!	No, it did not change	#NULL!	Yes	4	3	1	6	4	7	6	6	4	4	4	3	3	6	5	4	3	4	4	5	4	4	5.25	4	3.75
562	Female	Romanian	Romania	Urban	Orthodox	University degree	Married	Yes	2	No	No	No	No	No	No	Yes		No	500 - 1000	No, it did not change	#NULL!	No, it did not change	#NULL!	No	4	4	1	4	1	4	1	6	6	6	7	7	7	5	4	5	1	1	1	7	7	7	6.25	6	6.25
563	Female	Romanian	Romania	Rural	Catholic	University degree	Married	Yes	2	No	No	No	No	No	No	Yes		No	500 - 1000	No, it did not change	#NULL!	No, it did not change	#NULL!	Yes	4	4	4	4	4	5	6	4	4	4	4	4	4	4	4	4	4	4	4	4	4	4	4	4	4
564	Female	Romanian	Romania	Urban	Orthodox	Master degree	Married	Yes	2	No	No	No	No	No	No	Yes		No	500 - 1000	No, it did not change	#NULL!	Yes, it decreased	< 25%	No	4	4	1	1	4	6	6	4	5	6	7	7	7	1	1	1	4	4	4	4	4	4	4	4.25	4.5
565	Female	Romanian	Romania	Urban	Orthodox	Master degree	Married	Yes	2	No	No	No	No	No	No	Yes		No	500 - 1000	No, it did not change	#NULL!	No, it did not change	#NULL!	No	4	4	4	5	2	3	2	7	6	7	6	5	6	5	3	5	1	1	1	7	7	7	6.25	5.25	6.25
566	Female	Romanian	Romania	Urban	Protestant	University degree	Married	Yes	2	No	No	No	No	No	No	Yes		No	500 - 1000	No, it did not change	#NULL!	No, it did not change	#NULL!	No	4	0	0	1	1	1	1	7	4	7	7	4	7	7	7	7	4	4	4	4	4	4	6.25	4.75	6.25
567	Female	Romanian	Romania	Urban	Orthodox	University degree	Married	Yes	2	No	No	No	No	No	No	Yes		No	< 500	Yes, it decreased	< 25%	No, it did not change	#NULL!	No	4	0	0	1	4	6	5	6	5	5	6	5	5	4	5	6	3	5	3	5	3	5	5.25	4.5	5.25
568	Female	Romanian	Romania	Urban	Orthodox	Master degree	Married	Yes	2	No	No	No	No	No	No	Yes		No	500 - 1000	No, it did not change	#NULL!	No, it did not change	#NULL!	No	4	1	4	1	1	5	3	6	6	6	6	6	6	7	7	7	1	1	1	7	7	7	6.5	6.5	6.5
569	Female	Romanian	Romania	Rural	Orthodox	University degree	Married	Yes	2	No	No	No	No	No	No	Yes		No	< 500	No, it did not change	#NULL!	No, it did not change	#NULL!	No	4	0	0	2	3	3	3	3	3	3	4	4	4	4	4	4	3	5	4	5	3	4	4	3.5	3.75
570	Female	Romanian	Romania	Urban	Orthodox	University degree	Married	Yes	2	No	No	No	No	No	No	Yes		No	500 - 1000	No, it did not change	#NULL!	No, it did not change	#NULL!	No	4	1	4	1	2	3	2	7	7	7	5	6	6	7	7	7	1	1	1	7	7	7	6.5	6.75	6.75
571	Female	Romanian	Romania	Urban	Orthodox	Master degree	Married	Yes	2	No	No	No	No	No	No	Yes		No	500 - 1000	No, it did not change	#NULL!	Yes, it decreased	25% - 50%	No	4	0	0	1	4	6	5	6	4	5	4	4	4	5	4	4	1	1	1	7	7	7	5.5	4.75	5
572	Female	Romanian	Romania	Urban	Orthodox	Master degree	Married	Yes	2	No	No	No	No	No	No	Yes		No	500 - 1000	No, it did not change	#NULL!	No, it did not change	#NULL!	No	4	0	0	4	3	4	4	6	6	6	6	6	6	7	7	7	1	1	1	7	7	7	6.5	6.5	6.5
573	Female	Romanian	Romania	Urban	Orthodox	Master degree	Married	Yes	2	No	No	No	No	No	No	Yes		No	500 - 1000	No, it did not change	#NULL!	No, it did not change	#NULL!	No	4	4	4	4	2	5	5	3	4	4	4	6	6	1	1	1	4	5	5	4	3	3	3	3.5	3.5
574	Female	Romanian	Romania	Urban	Orthodox	Master degree	Married	Yes	2	No	No	No	No	No	No	Yes		No	1000 - 1500	No, it did not change	#NULL!	No, it did not change	#NULL!	No	4	0	0	1	2	5	3	7	5	7	7	7	7	4	4	4	1	1	1	7	7	7	6.25	5.75	6.25
575	Female	Romanian	Romania	Rural	Orthodox	Master degree	Married	Yes	2	No	No	No	No	No	No	Yes		No	< 500	No, it did not change	#NULL!	Yes, it decreased	< 25%	No	4	0	0	4	4	4	4	4	4	4	4	4	4	4	4	4	2	2	2	6	6	6	4.5	4.5	4.5
576	Female	Hungarian	Romania	Urban	Others Christian	University degree	Married	Yes	1	No	No	No	No	No	No	Yes		No	1000 - 1500	Yes, it decreased	25% - 50%	Yes, it decreased	25% - 50%	No	4	3	1	3	3	6	4	7	7	7	6	6	6	3	3	4	1	3	3	7	5	5	5.75	5.25	5.5
577	Female	Moldavian	Republic of Moldova	Urban	Orthodox	Post-highschool or non-finished university	Married	Yes	1	No	No	No	No	No	No	Yes		No	> 3000	Yes, it decreased	50% - 75%	Yes, it decreased	50% - 75%	No	4	1	0	4	1	4	4	4	4	4	7	4	4	4	4	4	1	4	1	7	4	7	5.5	4	4.75
578	Female	Romanian	Ireland	Urban	Orthodox	Highschool	Married	Yes	1	No	No	No	No	No	No	Yes		No	< 500	Yes, it decreased	50% - 75%	Yes, it decreased	50% - 75%	No	4	4	1	4	2	4	4	5	4	4	4	4	4	1	1	1	1	1	1	7	7	7	4.25	4	4
579	Female	Romanian	Romania	Urban	Orthodox	Master degree	Married	Yes	1	No	No	No	No	No	No	Yes		No	500 - 1000	No, it did not change	#NULL!	Yes, it decreased	< 25%	No	4	4	4	4	1	1	1	6	6	6	7	7	7	6	6	6	1	1	1	7	7	7	6.5	6.5	6.5
580	Female	Romanian	Romania	Urban	Orthodox	Master degree	Married	Yes	1	No	No	No	No	No	No	Yes		No	2000 - 3000	No, it did not change	#NULL!	No, it did not change	#NULL!	No	4	4	1	1	1	1	1	7	7	7	6	6	6	6	6	6	1	1	1	7	7	7	6.5	6.5	6.5
581	Female	Romanian	Romania	Rural	Atheist	Master degree	Married	Yes	1	No	No	No	No	No	No	Yes		No	500 - 1000	No, it did not change	#NULL!	No, it did not change	#NULL!	No	4	4	4	4	3	5	4	5	4	4	4	4	4	5	4	4	5	5	5	3	3	3	4.25	3.75	3.75
582	Female	Romanian	Romania	Urban	Orthodox	Master degree	Married	Yes	1	No	No	No	No	No	No	Yes		No	1500 - 2000	No, it did not change	#NULL!	No, it did not change	#NULL!	No	4	4	4	1	2	3	3	7	7	7	7	7	7	6	6	6	2	2	2	6	6	6	6.5	6.5	6.5
583	Female	Romanian	Romania	Urban	Orthodox	University degree	Married	Yes	1	No	No	No	No	No	No	Yes		No	1500 - 2000	No, it did not change	#NULL!	No, it did not change	#NULL!	No	4	4	4	4	4	4	4	4	4	4	4	4	4	4	4	4	4	4	4	4	4	4	4	4	4
584	Female	Romanian	Romania	Urban	Non-affiliated	Master degree	Married	Yes	1	No	No	No	No	No	No	Yes		No	500 - 1000	No, it did not change	#NULL!	No, it did not change	#NULL!	No	4	2	4	4	7	7	7	6	6	6	7	7	7	6	6	6	1	1	1	7	7	7	6.5	6.5	6.5
585	Female	Romanian	Romania	Urban	Orthodox	Master degree	Married	Yes	1	No	No	No	No	No	No	Yes		No	1500 - 2000	Yes, it decreased	< 25%	Yes, it decreased	< 25%	No	4	0	0	4	4	6	6	7	7	7	7	7	7	7	7	7	1	1	1	7	7	7	7	7	7
586	Female	Romanian	Romania	Urban	Orthodox	Master degree	Married	Yes	1	No	No	No	No	No	No	Yes		No	500 - 1000	No, it did not change	#NULL!	Yes, it decreased	25% - 50%	No	4	0	0	4	4	4	4	6	6	6	6	6	6	7	7	7	1	1	1	7	7	7	6.5	6.5	6.5
587	Female	Romanian	Romania	Urban	Orthodox	University degree	Married	Yes	1	No	No	No	No	No	No	Yes		No	< 500	No, it did not change	#NULL!	Yes, it decreased	25% - 50%	Yes	4	0	0	1	5	6	5	4	3	4	3	4	4	3	3	3	6	6	6	2	2	2	3	3	3.25
588	Female	Romanian	Romania	Urban	Orthodox	University degree	Married	Yes	1	No	No	No	No	No	No	Yes		No	500 - 1000	No, it did not change	#NULL!	No, it did not change	#NULL!	No	4	0	0	4	1	4	3	7	5	7	7	7	7	6	4	4	1	1	1	7	7	7	6.75	5.75	6.25
589	Female	Romanian	Romania	Urban	Orthodox	University degree	Married	Yes	1	No	No	No	No	No	No	Yes		No	< 500	No, it did not change	#NULL!	Yes, it decreased	50% - 75%	No	4	0	0	1	5	5	5	5	4	4	6	6	6	5	5	5	3	3	3	5	5	5	5.25	5	5
590	Female	Romanian	Romania	Rural	Protestant	Master degree	Married	Yes	1	No	No	No	No	No	No	Yes		No	500 - 1000	No, it did not change	#NULL!	No, it did not change	#NULL!	No	4	0	0	1	4	6	5	7	6	7	7	6	7	6	5	6	3	3	2	5	5	6	6.25	5.5	6.5
591	Female	Romanian	Romania	Urban	Orthodox	Master degree	Married	Yes	1	No	No	No	No	No	No	Yes		No	500 - 1000	No, it did not change	#NULL!	Yes, it decreased	< 25%	No	4	0	0	1	1	4	4	7	6	6	7	6	7	7	7	7	1	1	1	7	7	7	7	6.5	6.75
592	Female	Romanian	Romania	Urban	Orthodox	Master degree	Married	Yes	1	No	No	No	No	No	No	Yes		No	500 - 1000	No, it did not change	#NULL!	No, it did not change	#NULL!	No	4	4	4	1	4	4	4	4	4	4	4	4	4	4	4	4	3	3	3	5	5	5	4.25	4.25	4.25
593	Female	Romanian	Romania	Urban	Orthodox	PhD degree	Married	No	0	No	No	No	No	No	No	Yes		No	1000 - 1500	Yes, it decreased	25% - 50%	Yes, it decreased	25% - 50%	No	4	6	4	7	2	4	4	7	6	7	7	7	7	7	7	7	1	1	1	7	7	7	7	6.75	7
594	Female	Romanian	Romania	Rural	Orthodox	University degree	Single	No	0	No	No	Yes	Yes	No	No	No		No	< 500	No, it did not change	#NULL!	Yes, it decreased	< 25%	No	4	1	0	2	4	5	4	5	3	4	4	3	4	4	2	3	4	4	3	4	4	5	4.25	3	4
595	Female	Romanian	Romania	Rural	Orthodox	Post-highschool or non-finished university	In a relationship	No	0	No	No	Yes	Yes	No	No	No		No	< 500	No, it did not change	#NULL!	No, it did not change	#NULL!	No	4	0	0	3	3	6	4	6	3	5	4	3	4	6	5	4	4	4	4	4	4	4	5	3.75	4.25
596	Female	Romanian	Romania	Rural	Orthodox	University degree	Married	No	0	No	No	Yes	Yes	No	No	No		No	500 - 1000	Yes, it decreased	50% - 75%	Yes, it decreased	25% - 50%	No	4	4	4	4	4	6	4	4	4	4	5	6	5	2	2	2	2	2	2	6	6	6	4.25	4.5	4.25
597	Female	Romanian	Romania	Rural	Orthodox	University degree	Married	No	0	No	No	Yes	Yes	No	No	No		No	500 - 1000	No, it did not change	#NULL!	Yes, it decreased	< 25%	No	4	0	0	4	5	4	4	4	4	4	5	5	5	3	3	3	4	4	4	4	4	4	4	4	4
598	Female	Romanian	Romania	Urban	No answer	University degree	In a relationship	No	0	No	No	Yes	Yes	No	No	No		No	< 500	Yes, it decreased	50% - 75%	No, it did not change	#NULL!	No	4	4	4	4	4	5	4	7	6	7	4	4	4	7	7	7	1	1	1	7	7	7	6.25	6	6.25
599	Female	Romanian	Romania	Urban	Orthodox	Master degree	Married	No	0	No	No	No	No	No	No	Yes		No	1500 - 2000	No, it did not change	#NULL!	Yes, it increased	< 25%	No	4	4	4	7	5	6	5	6	6	6	6	6	6	6	5	6	2	2	2	6	6	6	6	5.75	6
600	Female	Romanian	Romania	Rural	Protestant	University degree	Married	No	0	No	No	No	No	No	No	Yes		No	< 500	No, it did not change	#NULL!	No, it did not change	#NULL!	No	4	4	4	4	1	4	4	5	4	4	4	4	4	7	5	5	3	4	4	5	4	4	5.25	4.25	4.25
601	Male	Romanian	Sweden	Rural	Others Christian	University degree	Single	No	0	No	No	Yes	Yes	No	No	No		Yes, I went into furlough	< 500	No, it did not change	#NULL!	No, it did not change	#NULL!	No	4	0	0	7	7	7	7	4	4	4	4	4	4	1	1	1	1	1	1	7	7	7	4	4	4
602	Female	Romanian	Romania	Rural	Orthodox	Post-highschool or non-finished university	Married	Yes	3	No	No	No	No	No	Yes	No		No	500 - 1000	No, it did not change	#NULL!	Yes, it decreased	25% - 50%	No	4	0	0	1	1	4	4	7	4	4	7	4	4	7	6	6	2	4	4	6	4	4	6.75	4.5	4.5
603	Female	Romanian	Romania	Urban	Orthodox	Master degree	Married	Yes	1	No	No	No	No	No	Yes	No		Yes, I went into furlough	< 500	Yes, it decreased	25% - 50%	Yes, it decreased	50% - 75%	No	4	0	0	2	4	5	3	6	5	7	5	5	5	3	3	3	1	1	1	7	7	7	5.25	5	5.5
604	Female	Romanian	Romania	Urban	Orthodox	University degree	Married	Yes	1	No	No	No	No	No	Yes	No		No	< 500	No, it did not change	#NULL!	No, it did not change	#NULL!	No	4	4	4	4	2	2	2	6	6	6	7	7	7	7	7	7	1	1	1	7	7	7	6.75	6.75	6.75
605	Male	Romanian	Romania	Urban	Orthodox	Highschool	Married	Yes	1	No	No	No	No	No	Yes	No		No	< 500	No, it did not change	#NULL!	No, it did not change	#NULL!	No	4	4	0	1	4	5	4	5	6	6	4	4	4	4	4	4	5	5	5	3	3	3	4	4.25	4.25
606	Male	Romanian	USA	Urban	Atheist	PhD degree	Married	Yes	1	No	No	No	No	No	Yes	No		No	1000 - 1500	No, it did not change	#NULL!	Yes, it decreased	25% - 50%	Yes	4	4	0	3	1	1	1	6	5	6	6	6	6	6	6	6	4	4	4	4	4	4	5.5	5.25	5.5
607	Female	American	USA	Rural	Catholic	Post-highschool or non-finished university	Widow	No	0	No	No	No	No	No	Yes	No		No	2000 - 3000	No, it did not change	#NULL!	No, it did not change	#NULL!	No	4	0	0	4	4	6	4	6	4	4	5	5	5	3	4	4	3	3	3	5	5	5	4.75	4.5	4.5
608	Female	American	USA	Rural	Catholic	Post-highschool or non-finished university	Married	No	0	No	No	No	No	No	Yes	No		No	1500 - 2000	No, it did not change	#NULL!	No, it did not change	#NULL!	I do not want to answer	4	1	0	1	1	1	1	7	7	7	4	4	4	7	7	7	1	1	1	7	7	7	6.25	6.25	6.25
609	Female	Moldavian	Republic of Moldova	Rural	Orthodox	Post-highschool or non-finished university	In a relationship	No	0	No	Yes	No	Yes	No	No	No		Yes, I went into furlough	< 500	Yes, it decreased	25% - 50%	Yes, it decreased	25% - 50%	No	4	0	0	1	1	4	4	7	5	6	7	6	6	4	4	4	5	5	5	3	3	3	5.25	4.5	4.75
610	Female	Moldavian	Republic of Moldova	Rural	Orthodox	Post-highschool or non-finished university	In a relationship	No	0	No	Yes	No	Yes	No	No	No		Yes, my working hours have diminished	< 500	Yes, it decreased	50% - 75%	Yes, it decreased	25% - 50%	No	4	0	0	4	4	6	5	4	1	2	1	1	1	3	2	2	4	4	4	4	4	4	3	2	2.25
611	Female	Romanian	Romania	Urban	Atheist	Highschool	In a relationship	No	0	No	Yes	No	Yes	No	No	No		No	< 500	No, it did not change	#NULL!	Yes, it decreased	< 25%	No	4	5	0	1	5	7	6	4	6	5	4	5	5	1	1	1	7	7	7	1	1	1	2.5	3.25	3
612	Male	Romanian	Romania	Urban	Orthodox	Post-highschool or non-finished university	Married	No	0	No	No	No	No	No	Yes	No		No	500 - 1000	No, it did not change	#NULL!	No, it did not change	#NULL!	Yes	4	1	0	4	5	3	3	5	5	5	5	5	5	4	4	4	4	4	4	4	4	4	4.5	4.5	4.5
613	Male	Romanian	Romania	Rural	Orthodox	Master degree	Single	No	0	No	Yes	No	Yes	No	No	No		No	500 - 1000	No, it did not change	#NULL!	No, it did not change	#NULL!	No	4	1	4	4	6	5	7	4	3	3	4	1	1	4	4	4	4	4	4	4	4	4	4	3	3
614	Female	Romanian	Romania	Urban	Orthodox	Post-highschool or non-finished university	Single	No	0	No	No	No	No	No	Yes	No		No	< 500	No, it did not change	#NULL!	No, it did not change	#NULL!	No	4	0	0	4	1	2	1	5	3	5	6	7	6	6	6	6	1	1	1	7	7	7	6	5.75	6
615	Male	Romanian	Romania	Rural	Orthodox	Highschool	Married	No	0	No	No	No	No	No	Yes	No		No	< 500	No, it did not change	#NULL!	No, it did not change	#NULL!	No	4	0	0	4	4	4	4	4	4	4	4	4	4	4	4	4	4	4	4	4	4	4	4	4	4
616	Female	Romanian	Romania	Urban	Orthodox	University degree	In a relationship	No	0	No	Yes	No	Yes	No	No	No		Yes, my working hours have diminished	< 500	Yes, it decreased	> 75%	Yes, it decreased	< 25%	No	4	4	4	4	2	5	4	6	6	6	6	6	6	6	6	6	3	3	3	5	5	5	5.75	5.75	5.75
617	Male	Romanian	Romania	Urban	Orthodox	University degree	Widow	No	0	No	No	No	No	No	Yes	No		No	2000 - 3000	No, it did not change	#NULL!	No, it did not change	#NULL!	No	4	1	4	2	1	1	1	4	3	4	4	4	4	4	4	4	4	4	4	4	4	4	4	3.75	4
618	Female	Romanian	Romania	Rural	Orthodox	Post-highschool or non-finished university	In a relationship	No	0	No	Yes	No	Yes	No	No	No		Yes, I went into furlough	1000 - 1500	Yes, it increased	< 25%	Yes, it decreased	< 25%	No	4	0	0	7	4	6	5	7	4	6	7	7	6	7	7	7	7	4	4	1	4	4	5.5	5.5	5.75
619	Female	Romanian	Romania	Urban	Orthodox	University degree	Single	No	0	No	Yes	No	Yes	No	No	No		No	< 500	No, it did not change	#NULL!	Yes, it decreased	25% - 50%	No	4	4	4	5	3	5	4	6	5	5	7	6	6	4	3	5	1	2	2	7	6	6	6	5	5.5
620	Male	Romanian	Romania	Rural	Orthodox	Highschool	Married	No	0	No	No	No	No	No	Yes	No		No	500 - 1000	No, it did not change	#NULL!	No, it did not change	#NULL!	I do not want to answer	4	0	0	1	4	4	4	2	1	4	2	4	4	1	1	1	2	3	1	6	5	7	2.75	2.75	4
621	Female	Romanian	Romania	Urban	Orthodox	Master degree	Married	No	0	No	No	No	No	No	Yes	No		No	< 500	No, it did not change	#NULL!	Yes, it decreased	< 25%	I do not want to answer	4	1	0	7	4	5	5	5	3	3	4	4	4	3	3	3	3	3	3	5	5	5	4.25	3.75	3.75
622	Female	Romanian	Romania	Urban	Islam	Highschool	Single	No	0	No	Yes	No	Yes	No	No	No		No	< 500	No, it did not change	#NULL!	No, it did not change	#NULL!	No	4	1	0	4	3	3	3	6	4	7	6	2	7	4	3	7	2	1	1	6	7	7	5.5	4	7
623	Female	Romanian	Romania	Rural	Orthodox	University degree	Married	No	0	No	No	No	No	No	Yes	No		No	500 - 1000	No, it did not change	#NULL!	No, it did not change	#NULL!	No	4	0	0	1	4	4	4	5	5	5	4	4	4	5	5	5	1	1	1	7	7	7	5.25	5.25	5.25
624	Male	Romanian	Romania	Urban	Catholic	University degree	Married	No	0	No	No	No	No	No	Yes	No		No	500 - 1000	No, it did not change	#NULL!	No, it did not change	#NULL!	Yes	4	4	0	2	3	6	5	6	4	4	4	4	4	6	3	3	5	3	3	3	5	5	4.75	4	4
625	Female	Romanian	Romania	Urban	Orthodox	Highschool	Single	No	0	No	Yes	No	Yes	No	No	No		No	< 500	No, it did not change	#NULL!	Yes, it decreased	25% - 50%	No	4	4	4	4	4	4	4	6	5	7	6	6	6	7	7	7	1	1	1	7	7	7	6.5	6.25	6.75
626	Female	Romanian	Romania	Rural	Orthodox	Highschool	Single	No	0	No	No	No	No	No	Yes	No		No	1500 - 2000	No, it did not change	#NULL!	No, it did not change	#NULL!	Yes	4	4	4	4	4	7	4	4	4	4	4	4	4	4	1	4	4	4	4	4	4	4	4	3.25	4
627	Female	Romanian	Romania	Urban	Orthodox	University degree	Married	No	0	No	No	No	No	No	Yes	No		Yes, I went into furlough	500 - 1000	Yes, it decreased	> 75%	Yes, it decreased	> 75%	No	4	0	0	4	4	6	6	4	5	5	4	4	4	4	4	4	1	2	2	7	6	6	4.75	4.75	4.75
628	Female	Moldavian	Republic of Moldova	Rural	Orthodox	Post-highschool or non-finished university	In a relationship	No	0	Yes	No	No	Yes	No	No	No		Yes, my working hours have diminished	< 500	Yes, it decreased	< 25%	Yes, it decreased	50% - 75%	No	4	1	0	4	5	3	7	4	4	4	4	4	4	4	4	4	1	1	1	7	7	7	4.75	4.75	4.75
629	Female	Romanian	Romania	Urban	Orthodox	University degree	Single	No	0	Yes	No	No	Yes	No	No	No		No	< 500	No, it did not change	#NULL!	Yes, it decreased	< 25%	No	4	4	1	4	4	5	5	4	4	4	4	4	4	5	5	5	2	2	2	6	6	6	4.75	4.75	4.75
630	Female	Romanian	Romania	Urban	Orthodox	University degree	In a relationship	No	0	Yes	No	No	Yes	No	No	No		Yes, my working hours have diminished	< 500	Yes, it decreased	25% - 50%	Yes, it decreased	25% - 50%	No	4	1	3	2	3	6	5	6	4	5	5	3	4	6	4	5	1	2	2	7	6	6	6	4.25	5
631	Female	Romanian	Romania	Urban	Orthodox	University degree	In a relationship	No	0	Yes	No	No	Yes	No	No	No		No	500 - 1000	Yes, it decreased	< 25%	No, it did not change	#NULL!	No	4	0	6	1	2	5	5	7	7	7	7	7	7	6	7	7	1	1	1	7	7	7	6.75	7	7
632	Male	Romanian	Romania	Urban	Orthodox	University degree	Single	No	0	Yes	No	No	Yes	No	No	No		Yes, I went into furlough	< 500	Yes, it decreased	> 75%	Yes, it decreased	50% - 75%	No	4	2	1	6	4	5	7	4	4	3	5	3	2	5	3	3	1	1	1	7	7	7	5.25	4.25	3.75
633	Female	Romanian	Romania	Urban	Orthodox	University degree	In a relationship	No	0	Yes	No	No	Yes	No	No	No		No	< 500	Yes, it increased	< 25%	Yes, it decreased	< 25%	No	4	2	4	4	6	7	7	4	6	5	2	2	2	4	3	2	5	5	5	3	3	3	3.25	3.5	3
634	Female	Romanian	Romania	Urban	Orthodox	Highschool	In a relationship	No	0	Yes	No	No	Yes	No	No	No		Yes, my working hours have diminished	500 - 1000	Yes, it decreased	50% - 75%	No, it did not change	#NULL!	No	4	0	0	7	3	4	4	6	6	6	6	6	6	7	7	7	1	1	1	7	7	7	6.5	6.5	6.5
635	Female	Romanian	Romania	Urban	Orthodox	University degree	In a relationship	No	0	Yes	No	No	Yes	No	No	No		Yes, my working hours have increased	500 - 1000	No, it did not change	#NULL!	Yes, it decreased	25% - 50%	No	4	0	0	1	2	4	4	4	3	3	4	4	4	4	3	3	2	3	3	6	5	5	4.5	3.75	3.75
636	Female	Romanian	Romania	Urban	Non-affiliated	University degree	In a relationship	No	0	Yes	No	No	Yes	No	No	No		No	< 500	No, it did not change	#NULL!	Yes, it decreased	50% - 75%	No	4	0	0	2	4	4	4	4	4	4	4	4	4	4	4	4	4	4	4	4	4	4	4	4	4
637	Female	Romanian	Romania	Urban	Orthodox	University degree	In a relationship	No	0	Yes	No	No	Yes	No	No	No		Yes, my working hours have diminished	< 500	Yes, it decreased	< 25%	Yes, it decreased	< 25%	No	4	1	7	1	4	4	4	4	7	7	4	4	4	4	4	4	4	4	4	4	4	4	4	4.75	4.75
638	Male	Romanian	Romania	Urban	Orthodox	Highschool	In a relationship	No	0	Yes	No	No	Yes	No	No	No		No	500 - 1000	No, it did not change	#NULL!	Yes, it decreased	< 25%	No	4	1	4	4	4	5	4	5	4	5	5	5	5	6	5	6	2	2	2	6	6	6	5.5	5	5.5
639	Female	Romanian	Romania	Rural	Orthodox	University degree	Single	No	0	Yes	No	No	Yes	No	No	No		Yes, I went into furlough	< 500	Yes, it decreased	< 25%	Yes, it decreased	< 25%	No	4	0	0	4	6	5	7	4	5	4	3	3	3	3	3	3	5	4	4	3	4	4	3.25	3.75	3.5
640	Female	Romanian	Romania	Urban	Orthodox	Master degree	Single	No	0	Yes	No	No	Yes	No	No	No		Yes, my working hours have diminished	< 500	No, it did not change	#NULL!	Yes, it decreased	< 25%	No	4	4	1	4	4	4	5	5	5	5	4	5	5	5	3	3	2	2	2	6	6	6	5	4.75	4.75
641	Male	Estonian	Estonia	Urban	Atheist	Master degree	Married	No	0	Yes	No	No	Yes	No	No	No		Yes, my working hours have increased	1000 - 1500	No, it did not change	#NULL!	No, it did not change	#NULL!	No	4	4	4	2	5	5	5	3	5	4	3	5	4	3	4	3	5	4	5	3	4	3	3	4.5	3.5
642	Female	Romanian	Romania	Rural	Others Christian	Master degree	Married	Yes	3	No	No	No	No	No	No	No		No	500 - 1000	Yes, it decreased	25% - 50%	Yes, it decreased	25% - 50%	No	4	5	1	4	4	6	5	6	4	5	6	6	6	6	5	5	3	4	3	5	4	5	5.75	4.75	5.25
643	Female	Romanian	Romania	Urban	Orthodox	Post-highschool or non-finished university	Married	Yes	2	No	No	No	No	No	No	No		No	500 - 1000	No, it did not change	#NULL!	No, it did not change	#NULL!	No	4	4	4	4	1	4	4	7	7	7	6	7	7	7	7	7	1	1	1	7	7	7	6.75	7	7
644	Female	Romanian	Ireland	Urban	Others Christian	Highschool	Married	Yes	1	No	No	No	No	No	No	No		No	1000 - 1500	Yes, it decreased	25% - 50%	Yes, it decreased	25% - 50%	No	4	4	4	4	4	4	4	7	4	4	4	4	4	4	4	4	5	6	6	3	2	2	4.5	3.5	3.5
645	Female	Romanian	Romania	Rural	Orthodox	Post-highschool or non-finished university	Married	Yes	1	No	No	No	No	No	No	No		Yes, my working hours have diminished	< 500	Yes, it decreased	< 25%	Yes, it decreased	< 25%	No	4	0	0	1	1	1	1	7	4	7	4	4	7	4	1	4	1	1	1	7	7	7	5.5	4	6.25
646	Female	Romanian	Romania	Rural	Orthodox	Post-highschool or non-finished university	Married	Yes	1	No	No	No	No	No	No	No		No	500 - 1000	No, it did not change	#NULL!	No, it did not change	#NULL!	No	4	0	0	4	1	1	1	4	4	4	4	4	4	4	4	4	4	4	4	4	4	4	4	4	4
647	Male	Romanian	Romania	Urban	Non-affiliated	Highschool	Married	Yes	1	No	No	No	No	No	No	No		No	1000 - 1500	No, it did not change	#NULL!	No, it did not change	#NULL!	No	4	4	0	4	4	4	4	6	5	6	5	5	5	4	4	4	4	4	4	4	4	4	4.75	4.5	4.75
648	Male	Romanian	Romania	Urban	No answer	Master degree	Married	Yes	1	No	No	No	No	No	No	No		Yes, I went into furlough	2000 - 3000	Yes, it decreased	> 75%	Yes, it decreased	> 75%	No	4	0	0	7	4	4	4	4	4	4	4	4	4	4	4	4	4	4	4	4	4	4	4	4	4
649	Female	Romanian	Germany	Urban	Orthodox	Post-highschool or non-finished university	In a relationship	No	0	No	No	No	No	No	No	No		No	1000 - 1500	No, it did not change	#NULL!	No, it did not change	#NULL!	No	4	0	0	1	1	1	1	4	3	4	4	4	4	4	4	4	4	4	4	4	4	4	4	3.75	4
650	Male	Romanian	Romania	Rural	Orthodox	University degree	Single	No	0	No	No	No	No	No	No	No		No	< 500	No, it did not change	#NULL!	No, it did not change	#NULL!	I do not want to answer	4	0	0	6	4	4	3	3	3	3	4	4	3	3	3	3	5	5	5	3	3	3	3.25	3.25	3
651	Female	Romanian	Romania	Rural	Protestant	Highschool	Married	No	0	No	No	No	No	No	No	No		No	< 500	No, it did not change	#NULL!	No, it did not change	#NULL!	No	4	0	0	4	1	1	1	6	5	6	5	5	5	4	4	4	1	1	1	7	7	7	5.5	5.25	5.5
652	Female	Romanian	Romania	Rural	Others Christian	University degree	In a relationship	No	0	No	No	No	No	No	No	No		No	< 500	Yes, it decreased	> 75%	Yes, it decreased	< 25%	No	4	0	0	1	4	4	4	5	4	5	5	4	5	4	4	4	2	2	2	6	6	6	5	4.5	5
653	Female	Romanian	Romania	Urban	Catholic	University degree	Single	No	0	No	No	No	No	No	No	No		No	500 - 1000	No, it did not change	#NULL!	Yes, it decreased	< 25%	No	4	0	0	1	1	7	7	7	3	3	7	1	1	7	4	4	4	7	7	4	1	1	6.25	2.25	2.25
654	Female	Romanian	Romania	Rural	Orthodox	Highschool	Married	No	0	No	No	No	No	No	No	No		No	1000 - 1500	Yes, it increased	< 25%	Yes, it increased	< 25%	No	4	0	0	1	4	7	4	1	1	1	1	1	1	1	1	1	4	4	4	4	4	4	1.75	1.75	1.75
655	Female	Romanian	Romania	Urban	Orthodox	Highschool	Married	No	0	No	No	No	No	No	No	No		No	< 500	No, it did not change	#NULL!	No, it did not change	#NULL!	No	4	4	1	1	4	4	4	4	4	4	4	4	4	4	4	4	4	4	4	4	4	4	4	4	4
656	Female	Romanian	Romania	Rural	Orthodox	Primary and secondary school	Married	No	0	No	No	No	No	No	No	No		No	500 - 1000	No, it did not change	#NULL!	No, it did not change	#NULL!	No	4	4	4	1	1	1	1	7	7	7	7	7	7	7	7	7	1	1	1	7	7	7	7	7	7
657	Female	Romanian	Germany	Urban	Protestant	Master degree	Married	Yes	2	No	No	No	Yes	No	No	No		No	500 - 1000	No, it did not change	#NULL!	No, it did not change	#NULL!	No	4	0	0	1	4	4	4	5	5	5	5	5	5	4	4	4	4	4	4	4	4	4	4.5	4.5	4.5
658	Male	Romanian	Romania	Urban	Islam	PhD degree	Married	Yes	2	No	No	No	Yes	No	No	No		Yes, my working hours have diminished	1000 - 1500	Yes, it decreased	50% - 75%	Yes, it decreased	50% - 75%	No	4	1	4	1	4	7	7	7	4	1	7	4	4	4	4	4	4	4	4	4	4	4	5.5	4	3.25
659	Female	Romanian	Romania	Urban	Orthodox	Master degree	Married	Yes	2	No	No	No	Yes	No	No	No		No	< 500	No, it did not change	#NULL!	No, it did not change	#NULL!	No	4	0	0	4	5	6	5	6	6	6	5	6	7	5	5	5	1	1	1	7	7	7	5.75	6	6.25
660	Female	Moldavian	Republic of Moldova	Urban	Orthodox	Post-highschool or non-finished university	Married	Yes	1	No	No	No	Yes	No	No	No		Yes, I went into furlough	< 500	Yes, it decreased	< 25%	Yes, it decreased	< 25%	No	4	0	0	4	1	4	3	7	7	7	7	7	7	7	4	5	2	4	4	6	4	4	6.75	5.5	5.75
661	Female	Romanian	Romania	Rural	Catholic	University degree	Single	Yes	1	No	No	No	Yes	No	No	No		No	< 500	No, it did not change	#NULL!	Yes, it decreased	< 25%	No	4	0	0	7	1	4	5	6	4	5	5	4	6	6	4	5	2	1	1	6	7	7	5.75	4.75	5.75
662	Female	Romanian	Romania	Urban	Orthodox	Post-highschool or non-finished university	In a relationship	Yes	1	No	No	No	Yes	No	No	No		Yes, I went into furlough	1000 - 1500	Yes, it decreased	25% - 50%	Yes, it decreased	25% - 50%	No	4	0	0	4	4	6	6	4	2	2	4	2	2	4	1	1	5	7	7	3	1	1	3.75	1.5	1.5
663	Female	Italian	Romania	Rural	Orthodox	Post-highschool or non-finished university	In a relationship	No	0	No	No	No	Yes	No	No	No		No	500 - 1000	Yes, it increased	25% - 50%	Yes, it increased	25% - 50%	No	4	3	1	7	4	4	4	4	4	4	4	4	4	5	4	5	4	4	4	4	4	4	4.25	4	4.25
664	Female	Moldavian	Republic of Moldova	Urban	Orthodox	Post-highschool or non-finished university	In a relationship	No	0	No	No	No	Yes	No	No	No		No	< 500	No, it did not change	#NULL!	No, it did not change	#NULL!	No	4	0	0	5	5	6	7	5	4	4	5	5	5	5	1	1	5	5	5	3	3	3	4.5	3.25	3.25
665	Female	Moldavian	Republic of Moldova	Urban	Orthodox	Post-highschool or non-finished university	Single	No	0	No	No	No	Yes	No	No	No		Yes, my working hours have diminished	< 500	No, it did not change	#NULL!	Yes, it decreased	25% - 50%	No	4	0	0	5	4	5	5	4	3	3	4	3	3	4	3	3	4	3	3	4	5	5	4	3.5	3.5
666	Female	Moldavian	Republic of Moldova	Rural	Orthodox	Master degree	Single	No	0	No	No	No	Yes	No	No	No		Yes, I went into furlough	< 500	Yes, it decreased	> 75%	Yes, it decreased	50% - 75%	No	4	0	0	1	1	6	4	7	4	6	4	4	7	7	1	4	1	1	1	7	7	7	6.25	4	6
667	Female	Moldavian	Republic of Moldova	Urban	Non-affiliated	Post-highschool or non-finished university	Single	No	0	No	No	No	Yes	No	No	No		No	< 500	No, it did not change	#NULL!	No, it did not change	#NULL!	No	4	0	0	6	3	5	5	7	7	7	7	4	4	7	7	7	1	1	2	7	7	6	7	6.25	6
668	Female	Moldavian	Republic of Moldova	Rural	Orthodox	Highschool	In a relationship	No	0	No	No	No	Yes	No	No	No		No	< 500	No, it did not change	#NULL!	Yes, it decreased	< 25%	No	4	0	0	5	4	4	4	5	4	4	5	4	4	5	5	5	2	3	3	6	5	5	5.25	4.5	4.5
669	Female	Moldavian	Republic of Moldova	Urban	Orthodox	Post-highschool or non-finished university	Single	No	0	No	No	No	Yes	No	No	No		No	< 500	Yes, it decreased	< 25%	Yes, it decreased	25% - 50%	No	4	0	0	4	1	5	5	6	4	5	6	4	4	5	4	4	1	2	2	7	6	6	6	4.5	4.75
670	Female	Romanian	Belgium	Urban	Orthodox	Highschool	In a relationship	No	0	No	No	No	Yes	No	No	No		No	500 - 1000	No, it did not change	#NULL!	Yes, it increased	< 25%	No	4	1	3	1	4	6	6	6	4	5	4	5	5	5	4	4	3	5	5	5	3	3	5	4	4.25
671	Female	Romanian	Republic of Moldova	Urban	Orthodox	Post-highschool or non-finished university	Single	No	0	No	No	No	Yes	No	No	No		No	< 500	No, it did not change	#NULL!	No, it did not change	#NULL!	No	4	2	0	4	3	4	4	4	4	4	4	4	4	4	4	4	4	4	4	4	4	4	4	4	4
672	Female	Romanian	Romania	Urban	Orthodox	Post-highschool or non-finished university	Single	No	0	No	No	No	Yes	No	No	No		No	< 500	No, it did not change	#NULL!	No, it did not change	#NULL!	No	4	3	6	6	3	3	2	5	3	3	5	5	5	3	3	5	3	3	6	5	5	2	4.5	4	3.75
673	Female	Romanian	Romania	Rural	Catholic	Master degree	In a relationship	No	0	No	No	No	Yes	No	No	No		No	< 500	No, it did not change	#NULL!	No, it did not change	#NULL!	No	4	4	4	4	6	2	2	5	6	7	5	7	7	5	7	7	1	1	1	7	7	7	5.5	6.75	7
674	Female	Romanian	Romania	Urban	Orthodox	University degree	Single	No	0	No	No	No	Yes	No	No	No		No	< 500	No, it did not change	#NULL!	No, it did not change	#NULL!	No	4	2	1	1	1	4	4	4	4	4	4	4	4	5	5	5	1	1	1	7	7	7	5	5	5
675	Male	Romanian	Romania	Urban	Orthodox	Highschool	Single	No	0	No	No	No	Yes	No	No	No		No	< 500	No, it did not change	#NULL!	No, it did not change	#NULL!	No	4	4	1	4	2	4	2	6	4	6	6	5	6	7	5	7	2	2	2	6	6	6	6.25	5	6.25
676	Male	Romanian	Romania	Urban	Orthodox	Post-highschool or non-finished university	Single	No	0	No	No	No	Yes	No	No	No		No	< 500	No, it did not change	#NULL!	Yes, it decreased	< 25%	No	4	0	0	2	1	3	1	7	6	7	7	7	7	4	4	4	1	1	1	7	7	7	6.25	6	6.25
677	Female	Romanian	Romania	Rural	Orthodox	Post-highschool or non-finished university	Single	No	0	No	No	No	Yes	No	No	No		No	< 500	No, it did not change	#NULL!	No, it did not change	#NULL!	No	4	0	0	4	4	7	7	6	3	3	4	1	2	7	4	5	2	4	4	6	4	4	5.75	3	3.5
678	Male	Romanian	Romania	Urban	Orthodox	Post-highschool or non-finished university	Single	No	0	No	No	No	Yes	No	No	No		No	< 500	No, it did not change	#NULL!	No, it did not change	#NULL!	No	4	4	1	3	2	5	3	6	5	6	6	5	6	5	4	5	2	3	2	6	5	6	5.75	4.75	5.75
679	Female	Romanian	Romania	Rural	Orthodox	Highschool	In a relationship	No	0	No	No	No	Yes	No	No	No		No	< 500	No, it did not change	#NULL!	Yes, it decreased	25% - 50%	No	4	0	0	6	2	7	6	4	1	3	5	3	4	4	2	5	4	7	4	4	1	4	4.25	1.75	4
680	Female	Romanian	Romania	Rural	Orthodox	Highschool	In a relationship	No	0	No	No	No	Yes	No	No	No		Yes, my working hours have increased	< 500	No, it did not change	#NULL!	Yes, it decreased	25% - 50%	No	4	0	0	4	4	6	6	3	2	2	4	3	4	4	3	4	4	4	4	4	4	4	3.75	3	3.5
681	Male	Romanian	Romania	Rural	Orthodox	University degree	Single	No	0	No	No	No	Yes	No	No	No		No	< 500	Yes, it decreased	< 25%	Yes, it decreased	< 25%	No	4	4	1	1	4	7	7	4	4	4	4	5	4	7	4	7	1	7	1	7	1	7	5.5	3.5	5.5
682	Female	Romanian	Romania	Urban	Orthodox	Post-highschool or non-finished university	Single	No	0	No	No	No	Yes	No	No	No		No	< 500	No, it did not change	#NULL!	No, it did not change	#NULL!	No	4	4	4	4	1	1	1	6	6	6	7	7	7	7	7	7	1	1	1	7	7	7	6.75	6.75	6.75
683	Female	Romanian	Romania	Urban	Other religion	Post-highschool or non-finished university	In a relationship	No	0	No	No	No	Yes	No	No	No		Yes, my working hours have diminished	< 500	Yes, it decreased	> 75%	Yes, it decreased	> 75%	No	4	0	0	1	3	5	5	6	3	3	3	3	3	4	4	4	4	4	4	4	4	4	4.25	3.5	3.5
684	Female	Romanian	Romania	Urban	Non-affiliated	Highschool	Single	No	0	No	No	No	Yes	No	No	No		No	< 500	No, it did not change	#NULL!	No, it did not change	#NULL!	No	4	0	0	7	1	4	4	5	4	4	6	5	5	3	4	5	2	3	2	6	5	6	5	4.5	5
685	Male	Romanian	Romania	Urban	Orthodox	University degree	In a relationship	No	0	No	No	No	Yes	No	No	No		No	500 - 1000	Yes, it decreased	< 25%	Yes, it decreased	< 25%	No	4	5	7	1	1	4	5	4	4	4	4	4	4	4	4	4	4	4	4	4	4	4	4	4	4
686	Female	Romanian	Romania	Rural	Orthodox	Post-highschool or non-finished university	Single	No	0	No	No	No	Yes	No	No	No		No	500 - 1000	Yes, it decreased	> 75%	Yes, it increased	50% - 75%	I do not want to answer	4	0	0	2	2	5	5	4	4	4	3	4	5	4	5	6	5	6	7	3	2	1	3.5	3.75	4
687	Female	Romanian	Romania	Rural	Protestant	Highschool	Single	No	0	No	No	No	Yes	No	No	No		No	< 500	No, it did not change	#NULL!	Yes, it decreased	50% - 75%	No	4	0	0	5	1	4	7	4	1	1	4	4	4	4	4	4	4	4	4	4	4	4	4	3.25	3.25
688	Male	Romanian	Romania	Urban	Orthodox	Highschool	In a relationship	No	0	No	No	No	Yes	No	No	No		No	500 - 1000	No, it did not change	#NULL!	No, it did not change	#NULL!	No	4	7	7	4	7	7	7	6	3	7	7	4	7	4	1	7	1	3	1	7	5	7	6	3.25	7
689	Female	Romanian	Romania	Rural	Orthodox	Master degree	In a relationship	No	0	No	No	No	Yes	No	No	No		No	< 500	No, it did not change	#NULL!	Yes, it decreased	< 25%	No	4	0	0	5	1	1	1	7	7	7	7	7	7	7	7	7	1	1	1	7	7	7	7	7	7
690	Female	Romanian	Romania	Urban	Orthodox	Highschool	Single	No	0	No	No	No	Yes	No	No	No		Yes, my working hours have increased	500 - 1000	Yes, it decreased	< 25%	Yes, it decreased	25% - 50%	No	4	2	4	3	2	4	2	7	6	7	6	6	6	6	6	6	1	1	1	7	7	7	6.5	6.25	6.5
691	Female	Romanian	Romania	Rural	Orthodox	Highschool	Single	No	0	No	No	No	Yes	No	No	No		No	< 500	Yes, it decreased	< 25%	Yes, it decreased	25% - 50%	No	4	0	0	4	3	6	1	6	4	5	6	4	5	4	7	5	1	4	2	7	4	6	5.75	4.75	5.25
692	Female	Romanian	Romania	Urban	Orthodox	Highschool	In a relationship	No	0	No	No	No	Yes	No	No	No		Yes, my working hours have increased	< 500	No, it did not change	#NULL!	Yes, it decreased	50% - 75%	No	4	0	0	1	1	7	4	4	4	7	4	4	7	4	4	4	1	1	1	7	7	7	4.75	4.75	6.25
693	Female	Romanian	Romania	Rural	Orthodox	Highschool	In a relationship	No	0	No	No	No	Yes	No	No	No		Yes, my working hours have diminished	< 500	Yes, it decreased	< 25%	Yes, it decreased	< 25%	Yes	4	1	2	7	4	5	6	6	2	3	4	4	4	4	5	5	5	4	3	3	4	5	4.25	3.75	4.25
694	Female	Romanian	Romania	Rural	Orthodox	University degree	Single	No	0	No	No	No	Yes	No	No	No		No	< 500	Yes, it decreased	< 25%	Yes, it decreased	25% - 50%	No	4	2	1	4	4	4	4	6	5	7	6	5	6	7	6	7	1	2	1	7	6	7	6.5	5.5	6.75
695	Female	Romanian	Romania	Rural	Orthodox	University degree	Single	No	0	No	No	No	Yes	No	No	No		No	< 500	Yes, it decreased	< 25%	Yes, it decreased	50% - 75%	No	4	4	4	4	4	5	5	4	3	3	3	2	2	4	5	5	4	5	5	4	3	3	3.75	3.25	3.25
696	Female	Romanian	Romania	Urban	Non-affiliated	University degree	In a relationship	No	0	No	No	No	Yes	No	No	No		No	< 500	Yes, it decreased	< 25%	Yes, it decreased	< 25%	No	4	1	0	2	4	6	6	5	4	4	5	4	4	4	3	4	4	5	4	4	3	4	4.5	3.5	4
697	Female	Romanian	Romania	Urban	Orthodox	Post-highschool or non-finished university	Single	No	0	No	No	No	Yes	No	No	No		No	2000 - 3000	No, it did not change	#NULL!	No, it did not change	#NULL!	No	4	0	0	1	4	4	4	4	4	5	4	4	5	5	4	5	5	5	5	3	3	3	4	3.75	4.5
698	Female	Romanian	Romania	Urban	Orthodox	University degree	In a relationship	No	0	No	No	No	Yes	No	No	No		No	< 500	No, it did not change	#NULL!	Yes, it decreased	25% - 50%	No	4	0	0	4	1	1	1	5	5	5	6	6	6	7	7	7	1	1	1	7	7	7	6.25	6.25	6.25
699	Female	Romanian	Romania	Urban	Orthodox	Highschool	Single	No	0	No	No	No	Yes	No	No	No		No	< 500	No, it did not change	#NULL!	Yes, it decreased	25% - 50%	No	4	0	0	1	4	7	7	5	4	4	4	4	4	4	4	4	4	4	4	4	4	4	4.25	4	4
700	Female	Romanian	Romania	Urban	Catholic	Post-highschool or non-finished university	Single	No	0	No	No	No	Yes	No	No	No		Yes, my working hours have diminished	< 500	Yes, it decreased	25% - 50%	Yes, it decreased	25% - 50%	No	4	4	0	1	5	7	7	5	4	3	4	3	3	4	3	3	4	6	5	4	2	3	4.25	3	3
701	Female	Romanian	Romania	Urban	Orthodox	Post-highschool or non-finished university	In a relationship	No	0	No	No	No	Yes	No	No	No		No	500 - 1000	No, it did not change	#NULL!	No, it did not change	#NULL!	No	4	0	7	4	4	5	7	7	4	5	4	4	4	4	3	4	3	4	4	5	4	4	5	3.75	4.25
702	Female	Romanian	Romania	Urban	Orthodox	University degree	In a relationship	No	0	No	No	No	Yes	No	No	No		No	< 500	No, it did not change	#NULL!	No, it did not change	#NULL!	No	4	4	5	4	4	4	4	7	7	7	6	6	6	7	7	7	1	1	1	7	7	7	6.75	6.75	6.75
703	Female	Romanian	Romania	Rural	Orthodox	Highschool	In a relationship	No	0	No	No	No	Yes	No	No	No		No	< 500	No, it did not change	#NULL!	Yes, it decreased	> 75%	No	4	0	0	4	4	7	7	6	4	4	6	4	4	4	4	4	3	3	3	5	5	5	5.25	4.25	4.25
704	Female	Romanian	Romania	Rural	Catholic	University degree	Single	No	0	No	No	No	Yes	No	No	No		No	500 - 1000	No, it did not change	#NULL!	No, it did not change	#NULL!	No	4	4	4	4	7	2	2	2	4	5	4	7	7	1	3	4	4	3	2	4	5	6	2.75	4.75	5.5
705	Female	Romanian	Romania	Urban	Others Christian	Highschool	Single	No	0	No	No	No	Yes	No	No	No		No	< 500	No, it did not change	#NULL!	No, it did not change	#NULL!	No	4	3	2	3	4	3	4	6	6	6	5	5	5	6	7	7	3	2	2	5	6	6	5.5	6	6
706	Female	Romanian	Romania	Urban	Atheist	Highschool	In a relationship	No	0	No	No	No	Yes	No	No	No		No	500 - 1000	No, it did not change	#NULL!	Yes, it decreased	< 25%	No	4	0	0	1	2	4	4	6	5	5	4	4	4	3	3	3	4	4	4	4	4	4	4.25	4	4
707	Female	Romanian	Romania	Urban	Others Christian	Highschool	Single	No	0	No	No	No	Yes	No	No	No		Yes, my working hours have increased	< 500	No, it did not change	#NULL!	Yes, it decreased	25% - 50%	No	4	0	0	2	3	5	4	5	4	4	4	4	4	5	3	4	3	5	4	5	3	4	4.75	3.5	4
708	Female	Romanian	Romania	Rural	Orthodox	Post-highschool or non-finished university	In a relationship	No	0	No	No	No	Yes	No	No	No		Yes, my working hours have increased	500 - 1000	No, it did not change	#NULL!	Yes, it decreased	< 25%	No	4	4	4	1	3	7	6	6	3	4	3	3	4	4	4	4	1	1	1	7	7	7	5	4.25	4.75
709	Female	Romanian	Romania	Rural	Orthodox	University degree	Married	No	0	No	No	No	Yes	No	No	No		No	< 500	No, it did not change	#NULL!	No, it did not change	#NULL!	No	4	1	4	1	4	7	4	6	3	3	4	4	4	4	4	4	6	7	5	2	1	3	4	3	3.5
710	Female	Romanian	Romania	Rural	Orthodox	Post-highschool or non-finished university	Single	No	0	No	No	No	Yes	No	No	No		No	< 500	Yes, it decreased	< 25%	No, it did not change	#NULL!	No	4	0	0	7	4	4	1	3	3	4	3	3	4	3	3	4	1	2	2	7	6	6	4	3.75	4.5
711	Female	Romanian	Romania	Rural	Orthodox	Post-highschool or non-finished university	In a relationship	No	0	No	No	No	Yes	No	No	No		Yes, my working hours have diminished	500 - 1000	No, it did not change	#NULL!	Yes, it decreased	< 25%	No	4	0	0	1	2	7	7	7	4	4	5	3	4	4	2	3	1	5	5	7	3	3	5.75	3	3.5
712	Female	Romanian	Romania	Rural	Orthodox	Highschool	Single	No	0	No	No	No	Yes	No	No	No		No	< 500	No, it did not change	#NULL!	Yes, it decreased	25% - 50%	No	4	0	0	7	1	1	1	7	7	7	7	7	7	4	4	4	1	1	1	7	7	7	6.25	6.25	6.25
713	Female	Romanian	Romania	Rural	Orthodox	University degree	In a relationship	No	0	No	No	No	Yes	No	No	No		No	< 500	No, it did not change	#NULL!	Yes, it decreased	< 25%	No	4	4	6	2	2	5	2	5	3	4	4	3	5	5	4	6	2	2	2	6	6	6	5	4	5.25
714	Female	Romanian	Romania	Urban	Orthodox	University degree	In a relationship	No	0	No	No	No	Yes	No	No	No		No	< 500	No, it did not change	#NULL!	Yes, it decreased	> 75%	No	4	0	0	4	4	4	4	4	4	4	4	4	4	4	4	4	4	4	4	4	4	4	4	4	4
715	Female	Romanian	Romania	Rural	Orthodox	Post-highschool or non-finished university	Single	No	0	No	No	No	Yes	No	No	No		No	< 500	Yes, it decreased	< 25%	No, it did not change	#NULL!	No	4	6	1	3	7	7	7	4	4	2	4	4	4	5	4	2	3	4	4	5	4	4	4.5	4	3
716	Female	Romanian	Romania	Urban	Catholic	Highschool	In a relationship	No	0	No	No	No	Yes	No	No	No		No	< 500	No, it did not change	#NULL!	No, it did not change	#NULL!	Yes	4	2	1	6	6	5	6	5	5	5	3	3	3	4	6	7	5	6	4	3	2	4	3.75	4	4.75
717	Female	Romanian	Romania	Rural	Orthodox	PhD degree	In a relationship	No	0	No	No	No	Yes	No	No	No		No	< 500	Yes, it decreased	25% - 50%	Yes, it decreased	25% - 50%	No	4	0	0	1	4	4	4	5	5	5	6	6	6	4	4	4	1	1	1	7	7	7	5.5	5.5	5.5
718	Female	Romanian	Romania	Rural	Orthodox	Highschool	Single	No	0	No	No	No	Yes	No	No	No		No	< 500	No, it did not change	#NULL!	Yes, it increased	< 25%	No	4	0	0	1	4	4	4	5	4	6	7	3	4	3	3	3	2	4	3	6	4	5	5.25	3.5	4.5
719	Male	Romanian	Romania	Rural	Others Christian	Highschool	Single	No	0	No	No	No	Yes	No	No	No		No	< 500	No, it did not change	#NULL!	No, it did not change	#NULL!	No	4	1	2	4	4	4	4	4	4	4	7	4	4	4	4	4	1	1	1	7	7	7	5.5	4.75	4.75
720	Female	Romanian	Romania	Rural	Orthodox	Highschool	Single	No	0	No	No	No	Yes	No	No	No		No	< 500	No, it did not change	#NULL!	No, it did not change	#NULL!	No	4	3	3	4	4	4	4	4	4	4	4	4	4	4	4	4	1	1	1	7	7	7	4.75	4.75	4.75
721	Female	Romanian	Romania	Urban	Orthodox	Post-highschool or non-finished university	Single	No	0	No	No	No	Yes	No	No	No		No	< 500	No, it did not change	#NULL!	Yes, it decreased	25% - 50%	No	4	0	0	4	3	4	5	4	4	4	7	6	4	4	4	4	5	4	3	3	4	5	4.5	4.5	4.25
722	Male	Romanian	Romania	Rural	Orthodox	Highschool	In a relationship	No	0	No	No	No	Yes	No	No	No		No	< 500	No, it did not change	#NULL!	Yes, it decreased	25% - 50%	No	4	3	1	4	4	7	7	5	1	4	7	1	4	3	1	6	4	7	5	4	1	3	4.75	1	4.25
723	Female	Romanian	Romania	Rural	Orthodox	Highschool	In a relationship	No	0	No	No	No	Yes	No	No	No		No	< 500	Yes, it decreased	< 25%	Yes, it decreased	< 25%	No	4	0	0	4	4	7	7	6	1	1	5	1	1	6	4	4	5	6	4	3	2	4	5	2	2.5
724	Female	Romanian	Romania	Urban	Orthodox	Post-highschool or non-finished university	Single	No	0	No	No	No	Yes	No	No	No		No	< 500	No, it did not change	#NULL!	No, it did not change	#NULL!	Yes	4	0	0	7	4	6	6	4	3	5	3	3	4	4	4	4	4	4	4	4	4	4	3.75	3.5	4.25
725	Male	Romanian	Romania	Rural	Orthodox	University degree	In a relationship	No	0	No	No	No	Yes	No	No	No		No	< 500	Yes, it decreased	25% - 50%	No, it did not change	#NULL!	No	4	0	0	1	2	4	4	7	7	7	7	7	7	7	7	7	1	1	1	7	7	7	7	7	7
726	Female	Romanian	Romania	Urban	Orthodox	Highschool	Single	No	0	No	No	No	Yes	No	No	No		No	< 500	No, it did not change	#NULL!	No, it did not change	#NULL!	No	4	1	4	1	4	7	4	5	2	4	4	4	4	4	2	5	3	6	4	5	2	4	4.5	2.5	4.25
727	Female	Romanian	Romania	Rural	Orthodox	University degree	In a relationship	No	0	No	No	No	Yes	No	No	No		No	< 500	No, it did not change	#NULL!	No, it did not change	#NULL!	No	4	0	0	5	3	5	3	4	3	4	4	5	5	4	4	5	5	6	4	3	2	4	3.75	3.5	4.5
728	Female	Romanian	Romania	Urban	Orthodox	University degree	Single	No	0	No	No	No	Yes	No	No	No		No	500 - 1000	No, it did not change	#NULL!	No, it did not change	#NULL!	No	4	0	0	3	1	4	4	7	5	6	4	4	4	7	4	6	1	1	1	7	7	7	6.25	5	5.75
729	Female	Romanian	Romania	Urban	Orthodox	Highschool	Single	No	0	No	No	No	Yes	No	No	No		No	< 500	Yes, it decreased	< 25%	Yes, it decreased	< 25%	No	4	0	0	1	1	6	4	6	3	6	6	1	6	6	4	6	2	3	4	6	5	4	6	3.25	5.5
730	Female	Romanian	Romania	Rural	Orthodox	University degree	In a relationship	No	0	No	No	No	Yes	No	No	No		No	< 500	No, it did not change	#NULL!	Yes, it decreased	< 25%	Yes	4	1	5	5	7	7	7	4	4	4	4	4	4	4	4	5	4	4	5	4	4	3	4	4	4
731	Female	Romanian	Romania	Rural	Orthodox	University degree	In a relationship	No	0	No	No	No	Yes	No	No	No		No	< 500	Yes, it decreased	< 25%	Yes, it decreased	25% - 50%	No	4	0	0	1	4	5	5	6	4	4	5	4	4	7	4	4	1	3	3	7	5	5	6.25	4.25	4.25
732	Female	Romanian	Romania	Urban	Atheist	Post-highschool or non-finished university	In a relationship	No	0	No	No	No	Yes	No	No	No		No	< 500	Yes, it decreased	50% - 75%	Yes, it decreased	50% - 75%	No	4	4	1	1	7	4	6	3	6	4	2	7	3	1	6	3	6	1	5	2	7	3	2	6.5	3.25
733	Female	Romanian	Romania	Urban	Orthodox	Post-highschool or non-finished university	In a relationship	No	0	No	No	No	Yes	No	No	No		No	< 500	No, it did not change	#NULL!	No, it did not change	#NULL!	No	4	0	0	4	1	1	1	7	4	4	4	4	4	4	4	4	1	3	1	7	5	7	5.5	4.25	4.75
734	Female	Romanian	Romania	Urban	Protestant	Post-highschool or non-finished university	Single	No	0	No	No	No	Yes	No	No	No		No	< 500	No, it did not change	#NULL!	Yes, it increased	25% - 50%	No	4	0	0	1	4	6	4	7	7	7	7	7	7	7	7	7	1	1	1	7	7	7	7	7	7
735	Female	Romanian	Romania	Urban	Orthodox	University degree	Single	No	0	No	No	No	Yes	No	No	No		No	500 - 1000	No, it did not change	#NULL!	No, it did not change	#NULL!	No	4	0	0	7	1	4	1	7	7	7	7	7	7	7	4	7	1	1	1	7	7	7	7	6.25	7
736	Female	Romanian	Romania	Urban	Atheist	University degree	Single	No	0	No	No	No	Yes	No	No	No		No	< 500	No, it did not change	#NULL!	Yes, it increased	25% - 50%	Yes	4	6	7	7	2	4	3	6	3	7	7	4	7	4	2	7	2	2	1	6	6	7	5.75	3.75	7
737	Female	Romanian	Romania	Urban	Orthodox	Post-highschool or non-finished university	Single	No	0	No	No	No	Yes	No	No	No		No	< 500	No, it did not change	#NULL!	No, it did not change	#NULL!	No	4	4	0	4	2	4	3	5	3	4	4	4	4	5	3	4	4	5	3	4	3	5	4.5	3.25	4.25
738	Female	Romanian	Romania	Urban	Orthodox	Post-highschool or non-finished university	In a relationship	No	0	No	No	No	Yes	No	No	No		No	< 500	No, it did not change	#NULL!	No, it did not change	#NULL!	No	4	2	4	2	4	5	5	5	2	3	5	3	4	7	3	5	2	4	3	6	4	5	5.75	3	4.25
739	Female	Romanian	Romania	Rural	Orthodox	Post-highschool or non-finished university	Single	No	0	No	No	No	Yes	No	No	No		No	< 500	No, it did not change	#NULL!	No, it did not change	#NULL!	No	4	0	0	4	3	1	3	6	4	6	6	4	6	7	7	7	1	1	1	7	7	7	6.5	5.5	6.5
740	Female	Romanian	Romania	Urban	Orthodox	Highschool	In a relationship	No	0	No	No	No	Yes	No	No	No		No	< 500	No, it did not change	#NULL!	No, it did not change	#NULL!	No	4	0	0	4	4	4	4	4	4	4	4	4	4	4	4	4	4	4	4	4	4	4	4	4	4
741	Female	Swedish	Sweden	Urban	Non-affiliated	University degree	Single	No	0	No	No	No	Yes	No	No	No		Yes, my working hours have diminished	1000 - 1500	No, it did not change	#NULL!	No, it did not change	#NULL!	No	4	4	4	4	5	5	5	4	4	4	4	4	4	4	4	4	4	4	4	4	4	4	4	4	4
742	Female	Dutch	The Netherlands	Urban	Catholic	University degree	In a relationship	No	0	No	No	No	Yes	No	No	No		No	1000 - 1500	No, it did not change	#NULL!	No, it did not change	#NULL!	No	4	4	4	5	4	6	4	7	7	7	5	5	5	3	3	3	1	1	1	7	7	7	5.5	5.5	5.5
743	Female	Romanian	Romania	Urban	Orthodox	Master degree	Married	Yes	2	No	No	No	No	Yes	No	No		No	< 500	No, it did not change	#NULL!	No, it did not change	#NULL!	No	4	0	0	4	3	2	4	6	4	6	7	5	6	6	4	6	2	3	2	6	5	6	6.25	4.5	6
744	Female	Romanian	Italy	Urban	Orthodox	Highschool	In a relationship	Yes	1	No	No	No	No	Yes	No	No		No	1500 - 2000	No, it did not change	#NULL!	No, it did not change	#NULL!	No	4	1	4	4	4	4	4	4	4	4	5	2	7	4	3	7	4	3	7	4	5	1	4.25	3.5	4.75
745	Female	Romanian	Romania	Urban	Protestant	Post-highschool or non-finished university	Married	Yes	1	No	No	No	No	Yes	No	No		Yes, I went into furlough	500 - 1000	Yes, it decreased	50% - 75%	Yes, it decreased	25% - 50%	No	4	0	0	1	1	4	3	7	4	4	7	4	4	7	4	4	1	1	1	7	7	7	7	4.75	4.75
746	Female	Romanian	Romania	Rural	Islam	Highschool	In a relationship	No	0	No	No	No	No	Yes	No	No		No	< 500	No, it did not change	#NULL!	Yes, it increased	> 75%	I do not want to answer	4	7	1	1	1	1	1	7	7	7	7	7	7	7	7	7	1	1	1	7	7	7	7	7	7
747	Female	Canadian	Canada	Urban	Catholic	Post-highschool or non-finished university	In a relationship	Yes	2	Yes	Yes	No	No	No	No	No		No	2000 - 3000	No, it did not change	#NULL!	No, it did not change	#NULL!	No	4	4	4	3	1	1	1	4	4	4	4	4	4	4	4	4	4	4	4	4	4	4	4	4	4
748	Male	Romanian	China	Urban	Orthodox	Master degree	Married	Yes	1	Yes	Yes	No	No	No	No	No		No	500 - 1000	No, it did not change	#NULL!	No, it did not change	#NULL!	No	4	3	1	7	4	5	4	7	7	7	5	5	5	4	4	4	1	1	1	7	7	7	5.75	5.75	5.75
749	Male	Romanian	Romania	Urban	Orthodox	Master degree	Married	Yes	1	Yes	Yes	No	No	No	No	No		No	2000 - 3000	No, it did not change	#NULL!	No, it did not change	#NULL!	No	4	4	0	2	4	5	4	5	4	4	6	5	5	5	4	4	2	4	4	6	4	4	5.5	4.25	4.25
750	Female	Romanian	Romania	Urban	Orthodox	Highschool	Married	Yes	3	No	No	Yes	No	No	No	No		Yes, I went into furlough	500 - 1000	Yes, it decreased	< 25%	Yes, it decreased	< 25%	No	4	1	5	4	4	5	4	4	4	4	4	4	4	4	4	4	2	2	2	6	6	6	4.5	4.5	4.5
751	Female	Romanian	Romania	Urban	Orthodox	Master degree	Married	Yes	2	No	No	Yes	No	No	No	No		Yes, I went into furlough	< 500	Yes, it decreased	25% - 50%	Yes, it decreased	50% - 75%	No	4	0	0	1	4	6	6	4	3	3	5	5	5	4	2	2	4	5	4	4	3	4	4.25	3.25	3.5
752	Male	Romanian	USA	Urban	Non-affiliated	University degree	Married	Yes	2	No	No	Yes	No	No	No	No		No	1000 - 1500	Yes, it decreased	25% - 50%	Yes, it decreased	< 25%	No	4	4	4	2	3	5	5	5	4	4	4	4	4	4	4	4	1	1	1	7	7	7	5	4.75	4.75
753	Male	Hungarian	Romania	Urban	Other religion	Post-highschool or non-finished university	Married	Yes	1	No	No	Yes	No	No	No	No		Yes, I went into furlough	500 - 1000	Yes, it increased	< 25%	Yes, it increased	< 25%	No	4	4	4	1	1	4	4	7	1	4	7	4	4	7	4	4	7	4	4	1	4	4	5.5	3.25	4
754	Female	Romanian	Romania	Urban	No answer	Master degree	Single	No	0	No	No	Yes	No	No	No	No		Yes, I went into furlough	< 500	Yes, it decreased	> 75%	Yes, it decreased	> 75%	I do not want to answer	4	4	4	2	4	5	7	4	3	2	4	2	1	4	3	1	6	5	5	2	3	3	3.5	2.75	1.75
755	Female	Romanian	Romania	Rural	Orthodox	Master degree	Single	No	0	No	No	Yes	No	No	No	No		No	< 500	No, it did not change	#NULL!	Yes, it decreased	25% - 50%	No	4	0	0	5	5	6	5	4	3	4	4	4	4	4	4	4	3	3	3	5	5	5	4.25	4	4.25
756	Female	Romanian	Romania	Urban	Orthodox	University degree	Married	No	0	No	No	Yes	No	No	No	No		Yes, I went into furlough	1500 - 2000	Yes, it decreased	> 75%	Yes, it decreased	25% - 50%	No	4	0	0	6	3	5	5	6	4	5	6	5	5	6	5	5	2	2	2	6	6	6	6	5	5.25
757	Female	Romanian	Germany	Urban	Orthodox	Master degree	Married	Yes	3	No	Yes	No	No	No	No	No		Yes, I went into furlough	1000 - 1500	No, it did not change	#NULL!	No, it did not change	#NULL!	No	4	4	4	7	1	1	1	7	7	7	7	7	7	7	7	7	7	7	7	1	1	1	5.5	5.5	5.5
758	Female	Romanian	Austria	Rural	Orthodox	University degree	Married	Yes	2	No	Yes	No	No	No	No	No		No	500 - 1000	No, it did not change	#NULL!	No, it did not change	#NULL!	No	4	4	1	4	1	4	1	4	4	4	4	4	4	4	4	4	1	1	1	7	7	7	4.75	4.75	4.75
759	Female	Romanian	Ireland	Urban	Orthodox	Post-highschool or non-finished university	Married	Yes	2	No	Yes	No	No	No	No	No		No	1500 - 2000	No, it did not change	#NULL!	No, it did not change	#NULL!	No	4	4	4	4	1	1	1	7	7	7	4	4	4	7	6	7	1	1	1	7	7	7	6.25	6	6.25
760	Male	Romanian	Romania	Rural	Other religion	Highschool	Single	Yes	2	No	Yes	No	No	No	No	No		Yes, my working hours have diminished	< 500	Yes, it decreased	< 25%	Yes, it decreased	< 25%	No	4	4	4	4	1	1	1	6	6	6	6	6	6	7	7	7	1	1	1	7	7	7	6.5	6.5	6.5
761	Female	Romanian	Romania	Urban	Orthodox	PhD degree	Married	Yes	2	No	Yes	No	No	No	No	No		No	1000 - 1500	No, it did not change	#NULL!	No, it did not change	#NULL!	Yes	4	4	4	1	5	5	5	7	7	7	6	6	6	6	6	6	1	1	1	7	7	7	6.5	6.5	6.5
762	Female	Romanian	Romania	Rural	Orthodox	Post-highschool or non-finished university	Married	Yes	2	No	Yes	No	No	No	No	No		No	1500 - 2000	No, it did not change	#NULL!	No, it did not change	#NULL!	No	4	4	4	4	4	4	4	4	4	4	4	4	4	4	4	4	4	4	4	4	4	4	4	4	4
763	Female	Romanian	Romania	Urban	No answer	Master degree	Married	Yes	2	No	Yes	No	No	No	No	No		No	1000 - 1500	No, it did not change	#NULL!	No, it did not change	#NULL!	No	4	4	0	5	7	1	4	4	7	7	1	7	4	1	4	4	7	1	1	1	7	7	1.75	6.25	5.5
764	Male	Belgian	Belgium	Urban	Catholic	Master degree	Widow	Yes	1	No	Yes	No	No	No	No	No		No	1000 - 1500	No, it did not change	#NULL!	Yes, it decreased	25% - 50%	No	4	4	0	5	4	5	4	6	6	6	6	5	5	6	5	6	1	1	1	7	7	7	6.25	5.75	6
765	Female	Romanian	Romania	Urban	Orthodox	Master degree	Married	Yes	1	No	Yes	No	No	No	No	No		Yes, my working hours have diminished	500 - 1000	No, it did not change	#NULL!	Yes, it decreased	< 25%	No	4	0	0	1	1	4	2	7	4	5	7	7	7	7	6	7	1	1	1	7	7	7	7	6	6.5
766	Female	Romanian	Romania	Rural	Orthodox	Master degree	Married	Yes	1	No	Yes	No	No	No	No	No		No	500 - 1000	No, it did not change	#NULL!	Yes, it decreased	25% - 50%	No	4	4	4	4	2	5	5	7	6	6	7	7	7	6	6	6	1	2	2	7	6	6	6.75	6.25	6.25
767	Female	Irish	Ireland	Urban	Catholic	Post-highschool or non-finished university	Married	No	0	No	Yes	No	No	No	No	No		Yes, I went into furlough	1000 - 1500	Yes, it decreased	< 25%	No, it did not change	#NULL!	I do not want to answer	4	0	0	2	1	4	1	5	5	5	5	5	5	5	5	5	1	1	1	7	7	7	5.5	5.5	5.5
768	Male	Polish	Poland	Urban	Catholic	University degree	Single	No	0	No	Yes	No	No	No	No	No		Yes, my working hours have diminished	< 500	Yes, it decreased	< 25%	Yes, it decreased	25% - 50%	I do not want to answer	4	4	4	4	4	6	6	4	3	4	3	3	6	5	4	6	4	4	4	4	4	4	4	3.5	5
769	Female	Romanian	Romania	Rural	Orthodox	University degree	In a relationship	No	0	No	Yes	No	No	No	No	No		Yes, my working hours have diminished	< 500	Yes, it decreased	50% - 75%	Yes, it decreased	25% - 50%	No	4	2	5	5	4	7	6	6	6	7	6	6	6	6	5	6	3	2	2	5	6	6	5.75	5.75	6.25
770	Male	Romanian	Romania	Urban	Orthodox	Post-highschool or non-finished university	Single	No	0	No	Yes	No	No	No	No	No		Yes, I went into furlough	< 500	Yes, it decreased	50% - 75%	Yes, it decreased	< 25%	No	4	4	0	4	1	4	4	4	3	3	1	1	1	1	1	1	3	4	4	5	4	4	2.75	2.25	2.25
771	Female	Romanian	Romania	Urban	Orthodox	Highschool	Widow	No	0	No	Yes	No	No	No	No	No		No	500 - 1000	No, it did not change	#NULL!	No, it did not change	#NULL!	No	4	4	4	4	4	4	4	4	4	4	4	4	4	4	4	4	4	4	4	4	4	4	4	4	4
772	Female	Romanian	Romania	Urban	Orthodox	University degree	Single	No	0	No	Yes	No	No	No	No	No		Yes, my working hours have diminished	< 500	Yes, it decreased	25% - 50%	Yes, it decreased	< 25%	No	4	2	2	4	7	4	1	4	1	4	4	4	4	4	4	4	4	4	4	4	4	4	4	3.25	4
773	Female	Romanian	Romania	Urban	Orthodox	University degree	Divorced	No	0	No	Yes	No	No	No	No	No		No	< 500	No, it did not change	#NULL!	No, it did not change	#NULL!	No	4	0	0	1	4	4	4	6	4	6	7	6	7	6	6	6	2	3	3	6	5	5	6.25	5.25	6
774	Female	Romanian	Romania	Rural	Orthodox	Highschool	In a relationship	No	0	No	Yes	No	No	No	No	No		No	< 500	No, it did not change	#NULL!	Yes, it decreased	25% - 50%	No	4	0	0	2	4	7	6	6	5	6	7	4	7	7	5	7	2	3	1	6	5	7	6.5	4.75	6.75
775	Female	Romanian	Romania	Rural	Orthodox	University degree	Married	No	0	No	Yes	No	No	No	No	No		No	500 - 1000	No, it did not change	#NULL!	No, it did not change	#NULL!	No	4	1	4	4	4	4	4	7	7	7	7	7	7	7	7	7	4	4	4	4	4	4	6.25	6.25	6.25
776	Female	Romanian	Romania	Urban	Orthodox	Post-highschool or non-finished university	In a relationship	No	0	No	Yes	No	No	No	No	No		Yes, my working hours have diminished	500 - 1000	No, it did not change	#NULL!	Yes, it decreased	25% - 50%	No	4	7	4	7	4	1	4	5	4	3	4	6	4	4	6	4	4	4	4	4	4	4	4.25	5	3.75
777	Female	Romanian	Romania	Rural	Protestant	Post-highschool or non-finished university	Married	No	0	No	Yes	No	No	No	No	No		No	< 500	Yes, it decreased	25% - 50%	Yes, it decreased	25% - 50%	No	4	0	0	7	1	2	2	7	6	6	6	6	6	7	7	7	1	1	1	7	7	7	6.75	6.5	6.5
778	Male	Romanian	Romania	Urban	Orthodox	Master degree	Single	No	0	No	Yes	No	No	No	No	No		No	500 - 1000	No, it did not change	#NULL!	No, it did not change	#NULL!	Yes	4	4	7	1	4	4	4	4	4	4	4	4	4	7	7	7	1	1	1	7	7	7	5.5	5.5	5.5
779	Female	Romanian	Romania	Rural	Orthodox	University degree	Married	No	0	No	Yes	No	No	No	No	No		Yes, my working hours have diminished	< 500	Yes, it decreased	> 75%	Yes, it decreased	> 75%	No	4	4	1	4	4	7	5	5	3	4	5	4	4	4	3	4	5	6	5	3	2	3	4.25	3	3.75
780	Female	Romanian	Romania	Urban	Orthodox	University degree	Married	No	0	No	Yes	No	No	No	No	No		Yes, my working hours have diminished	< 500	Yes, it decreased	50% - 75%	Yes, it decreased	25% - 50%	No	4	0	0	4	4	4	5	4	4	4	7	7	7	4	4	4	1	1	1	7	7	7	5.5	5.5	5.5
781	Male	Romanian	Romania	Urban	Orthodox	Master degree	Married	No	0	No	Yes	No	No	No	No	No		No	500 - 1000	No, it did not change	#NULL!	No, it did not change	#NULL!	Yes	4	4	0	1	1	1	1	5	5	6	5	5	6	5	5	6	2	2	2	6	6	6	5.25	5.25	6
782	Female	Romanian	Romania	Rural	Orthodox	Master degree	Married	No	0	No	Yes	No	No	No	No	No		No	500 - 1000	No, it did not change	#NULL!	Yes, it decreased	< 25%	No	4	0	0	7	4	1	2	7	7	7	7	7	7	7	7	7	2	1	1	6	7	7	6.75	7	7
783	Male	Romanian	Switzerland	Urban	Orthodox	Master degree	Single	No	0	No	Yes	No	No	No	No	No		No	> 3000	No, it did not change	#NULL!	No, it did not change	#NULL!	No	4	5	1	5	3	5	4	5	5	6	5	5	5	6	5	5	2	2	2	6	6	6	5.5	5.25	5.5
784	Female	Romanian	USA	Urban	Orthodox	Highschool	Single	No	0	No	Yes	No	No	No	No	No		Yes, I went into furlough	< 500	Yes, it increased	50% - 75%	Yes, it increased	25% - 50%	No	4	4	4	3	4	3	4	5	4	5	4	4	4	5	4	5	5	4	5	3	4	3	4.25	4	4.25
785	Male	Romanian	Romania	Urban	Orthodox	University degree	Married	Yes	1	Yes	No	No	No	No	No	No		No	1500 - 2000	Yes, it decreased	25% - 50%	Yes, it decreased	25% - 50%	Yes	4	1	0	0	6	7	7	4	4	4	4	4	4	4	4	4	4	4	4	4	4	4	4	4	4
786	Female	Romanian	Romania	Urban	Orthodox	University degree	Married	Yes	3	Yes	No	No	No	No	No	No		No	< 500	No, it did not change	#NULL!	No, it did not change	#NULL!	No	4	4	0	4	4	7	7	6	4	5	7	7	7	4	4	6	2	2	1	6	6	7	5.75	5.25	6.25
787	Female	Italian	Italy	Urban	Atheist	PhD degree	Married	Yes	1	Yes	No	No	No	No	No	No		No	2000 - 3000	No, it did not change	#NULL!	No, it did not change	#NULL!	No	4	4	0	1	4	6	5	7	1	3	5	4	4	4	4	4	4	4	4	4	4	4	5	3.25	3.75
788	Male	Romanian	Romania	Urban	Orthodox	Post-highschool or non-finished university	Married	Yes	1	Yes	No	No	No	No	No	No		No	1000 - 1500	No, it did not change	#NULL!	No, it did not change	#NULL!	No	4	2	1	1	1	1	1	7	7	7	7	7	7	1	1	1	4	4	4	4	4	4	4.75	4.75	4.75
789	Female	Irish	Ireland	Urban	Catholic	Post-highschool or non-finished university	Married	Yes	5	Yes	No	No	No	No	No	No		Yes, my working hours have increased	2000 - 3000	Yes, it increased	< 25%	No, it did not change	#NULL!	No	4	5	4	1	5	6	4	4	1	4	4	4	4	4	4	4	4	4	4	4	4	4	4	3.25	4
790	Female	Romanian	Romania	Urban	Orthodox	Master degree	Married	Yes	2	Yes	No	No	No	No	No	No		No	500 - 1000	No, it did not change	#NULL!	Yes, it decreased	25% - 50%	No	4	0	0	3	4	5	4	4	4	4	4	3	2	4	3	3	4	4	4	4	4	4	4	3.5	3.25
791	Female	Romanian	Romania	Urban	Orthodox	Master degree	Married	Yes	2	Yes	No	No	No	No	No	No		No	1000 - 1500	No, it did not change	#NULL!	Yes, it decreased	50% - 75%	No	4	0	0	1	1	7	5	6	3	5	5	4	4	6	4	5	2	3	2	6	5	6	5.75	4	5
792	Female	Romanian	Romania	Urban	Orthodox	Master degree	Divorced	Yes	2	Yes	No	No	No	No	No	No		No	500 - 1000	No, it did not change	#NULL!	Yes, it decreased	< 25%	No	4	4	4	1	4	7	4	7	7	7	4	4	4	4	4	4	1	1	1	7	7	7	5.5	5.5	5.5
793	Female	Romanian	Republic of Moldova	Urban	Orthodox	Master degree	Married	Yes	2	Yes	No	No	No	No	No	No		Yes, I went into furlough	1500 - 2000	Yes, it decreased	> 75%	Yes, it decreased	> 75%	No	4	0	0	4	3	5	6	6	6	6	7	7	7	7	7	7	2	2	2	6	6	6	6.5	6.5	6.5
794	Female	Romanian	Romania	Urban	Non-affiliated	Highschool	Married	Yes	2	Yes	No	No	No	No	No	No		No	< 500	Yes, it increased	< 25%	No, it did not change	#NULL!	Yes	4	1	4	7	1	3	1	7	7	7	7	7	7	7	7	7	1	1	1	7	7	7	7	7	7
795	Male	Hungarian	Hungary	Rural	Protestant	PhD degree	Married	Yes	4	Yes	No	No	No	No	No	No		No	500 - 1000	No, it did not change	#NULL!	Yes, it decreased	< 25%	No	4	5	0	3	4	4	4	6	6	6	4	4	4	6	6	6	2	2	2	6	6	6	5.5	5.5	5.5
796	Male	Romanian	Germany	Urban	Protestant	Highschool	Married	Yes	4	Yes	No	No	No	No	No	No		No	2000 - 3000	No, it did not change	#NULL!	No, it did not change	#NULL!	Yes	4	4	4	4	4	5	4	4	4	4	4	4	4	4	4	4	4	4	4	4	4	4	4	4	4
797	Male	Romanian	Republic of Moldova	Urban	Orthodox	University degree	Married	Yes	4	Yes	No	No	No	No	No	No		Yes, my working hours have diminished	1000 - 1500	Yes, it decreased	25% - 50%	Yes, it decreased	25% - 50%	Yes	4	4	7	3	4	5	6	5	5	5	6	6	6	4	4	4	1	1	1	7	7	7	5.5	5.5	5.5
798	Female	Italian	Romania	Urban	Orthodox	PhD degree	Divorced	Yes	3	Yes	No	No	No	No	No	No		Yes, my working hours have increased	1500 - 2000	No, it did not change	#NULL!	Yes, it decreased	> 75%	Yes	4	4	4	1	1	6	4	6	4	4	6	4	4	6	2	4	2	4	4	6	4	4	6	3.5	4
799	Female	Moldavian	Republic of Moldova	Rural	Orthodox	University degree	Married	Yes	3	Yes	No	No	No	No	No	No		No	< 500	No, it did not change	#NULL!	Yes, it decreased	25% - 50%	Yes	4	0	0	1	1	4	4	7	7	7	7	7	7	4	4	4	4	4	4	4	4	4	5.5	5.5	5.5
800	Female	Polish	Republic of Moldova	Urban	Orthodox	PhD degree	Divorced	Yes	3	Yes	No	No	No	No	No	No		Yes, I went into furlough	< 500	Yes, it decreased	25% - 50%	Yes, it decreased	25% - 50%	No	4	4	0	0	4	6	6	7	7	7	4	4	4	4	3	3	4	4	4	4	4	4	4.75	4.5	4.5
801	Female	Romanian	Ireland	Urban	Orthodox	Post-highschool or non-finished university	Married	Yes	3	Yes	No	No	No	No	No	No		Yes, my working hours have increased	2000 - 3000	Yes, it increased	25% - 50%	No, it did not change	#NULL!	No	4	4	4	1	3	6	6	6	6	7	6	7	7	7	7	7	1	1	1	7	7	7	6.5	6.75	7
802	Female	Romanian	Republic of Moldova	Urban	Orthodox	PhD degree	Married	Yes	3	Yes	No	No	No	No	No	No		No	500 - 1000	No, it did not change	#NULL!	No, it did not change	#NULL!	No	4	4	1	1	4	4	4	4	4	4	4	4	4	4	4	4	4	4	4	4	4	4	4	4	4
803	Female	Romanian	Romania	Urban	Orthodox	University degree	Married	Yes	3	Yes	No	No	No	No	No	No		No	500 - 1000	Yes, it decreased	< 25%	Yes, it decreased	25% - 50%	No	4	4	4	1	4	5	6	5	3	4	4	4	5	3	3	4	5	5	5	3	3	3	3.75	3.25	4
804	Female	Romanian	Romania	Urban	Orthodox	Master degree	Married	Yes	3	Yes	No	No	No	No	No	No		No	1000 - 1500	No, it did not change	#NULL!	No, it did not change	#NULL!	No	4	4	4	1	4	4	4	6	6	6	7	7	7	6	6	6	1	1	1	7	7	7	6.5	6.5	6.5
805	Female	Romanian	Romania	Urban	Orthodox	Highschool	Divorced	Yes	3	Yes	No	No	No	No	No	No		Yes, my working hours have diminished	< 500	Yes, it decreased	< 25%	Yes, it decreased	< 25%	No	4	0	0	6	4	4	4	4	4	4	4	4	4	4	4	4	3	4	4	5	4	4	4.25	4	4
806	Male	Romanian	Romania	Urban	Orthodox	University degree	Married	Yes	3	Yes	No	No	No	No	No	No		No	1500 - 2000	No, it did not change	#NULL!	No, it did not change	#NULL!	Yes	4	1	4	2	6	2	4	4	5	5	3	3	3	2	4	3	6	5	5	2	3	3	2.75	3.75	3.5
807	Male	Romanian	Romania	Urban	Orthodox	University degree	Married	Yes	3	Yes	No	No	No	No	No	No		No	500 - 1000	No, it did not change	#NULL!	No, it did not change	#NULL!	No	4	0	0	4	4	4	4	4	4	3	4	3	3	4	4	4	4	4	3	4	4	5	4	3.75	3.75
808	Male	Romanian	USA	Urban	Orthodox	University degree	Married	Yes	3	Yes	No	No	No	No	No	No		Yes, my working hours have diminished	> 3000	Yes, it decreased	50% - 75%	Yes, it decreased	50% - 75%	No	4	4	0	4	4	4	4	7	7	7	7	7	7	4	4	4	4	4	4	4	4	4	5.5	5.5	5.5
809	Female	Romanian	USA	Rural	Others Christian	Post-highschool or non-finished university	Married	Yes	3	Yes	No	No	No	No	No	No		No	500 - 1000	No, it did not change	#NULL!	No, it did not change	#NULL!	Yes	4	0	0	4	5	5	5	4	4	4	4	4	4	3	3	3	3	3	3	5	5	5	4	4	4
810	Male	American	USA	Urban	Catholic	Highschool	Married	Yes	2	Yes	No	No	No	No	No	No		No	500 - 1000	No, it did not change	#NULL!	No, it did not change	#NULL!	Yes	4	0	0	4	2	2	2	4	4	4	4	4	4	4	4	4	1	1	1	7	7	7	4.75	4.75	4.75
811	Female	Japanese	Canada	Urban	Islam	Master degree	Married	Yes	2	Yes	No	No	No	No	No	No		No	1500 - 2000	No, it did not change	#NULL!	No, it did not change	#NULL!	Yes	4	1	4	1	4	5	5	7	7	7	4	4	4	4	4	4	4	4	4	4	4	4	4.75	4.75	4.75
812	Female	Bulgarian	Austria	Urban	Orthodox	Master degree	Divorced	Yes	2	Yes	No	No	No	No	No	No		Yes, my working hours have increased	2000 - 3000	No, it did not change	#NULL!	Yes, it decreased	< 25%	No	4	0	0	0	4	6	5	5	1	4	4	4	4	5	2	5	2	5	3	6	3	5	5	2.5	4.5
813	Female	British	United Kingdom	Urban	Atheist	University degree	Married	Yes	2	Yes	No	No	No	No	No	No		No	1500 - 2000	No, it did not change	#NULL!	No, it did not change	#NULL!	No	4	7	0	7	1	6	3	7	4	7	7	4	7	7	4	7	1	5	1	7	3	7	7	3.75	7
814	Male	German	Germany	Rural	Orthodox	Post-highschool or non-finished university	Married	Yes	2	Yes	No	No	No	No	No	No		No	> 3000	No, it did not change	#NULL!	No, it did not change	#NULL!	No	4	0	0	4	4	4	4	6	4	6	6	5	6	7	5	7	6	5	6	2	3	2	5.25	4.25	5.25
815	Female	Hungarian	Hungary	Urban	Catholic	Master degree	Single	Yes	2	Yes	No	No	No	No	No	No		No	500 - 1000	No, it did not change	#NULL!	No, it did not change	#NULL!	No	4	4	4	4	7	7	7	4	4	4	5	3	5	4	4	4	4	4	4	4	4	4	4.25	3.75	4.25
816	Male	Hungarian	Hungary	Urban	Protestant	PhD degree	Married	Yes	2	Yes	No	No	No	No	No	No		Yes, my working hours have diminished	500 - 1000	No, it did not change	#NULL!	Yes, it decreased	25% - 50%	No	4	0	0	2	3	4	4	4	4	4	5	5	5	4	4	4	2	2	2	6	6	6	4.75	4.75	4.75
817	Female	Hungarian	Romania	Rural	Other religion	University degree	Married	Yes	2	Yes	No	No	No	No	No	No		Yes, I went into furlough	< 500	Yes, it decreased	< 25%	Yes, it decreased	25% - 50%	No	4	0	0	2	1	2	2	4	3	3	4	3	3	4	3	3	4	3	3	4	5	5	4	3.5	3.5
818	Female	Hungarian	Romania	Urban	Catholic	Primary and secondary school	Married	Yes	2	Yes	No	No	No	No	No	No		No	< 500	No, it did not change	#NULL!	Yes, it decreased	25% - 50%	No	4	4	4	4	1	5	2	7	7	7	7	7	7	5	4	4	1	1	1	7	7	7	6.5	6.25	6.25
819	Female	Moldavian	Republic of Moldova	Urban	Orthodox	University degree	Married	Yes	2	Yes	No	No	No	No	No	No		Yes, my working hours have diminished	< 500	Yes, it decreased	< 25%	Yes, it decreased	< 25%	No	4	1	0	1	2	6	4	5	4	5	5	4	5	4	4	4	5	5	6	3	3	2	4.25	3.75	4
820	Female	Moldavian	Republic of Moldova	Urban	Orthodox	Post-highschool or non-finished university	Married	Yes	2	Yes	No	No	No	No	No	No		No	500 - 1000	No, it did not change	#NULL!	No, it did not change	#NULL!	No	4	0	0	1	4	6	1	5	5	7	5	5	5	4	4	4	1	4	1	7	4	7	5.25	4.5	5.75
821	Male	Hungarian	Romania	Urban	Others Christian	Master degree	Married	Yes	2	Yes	No	No	No	No	No	No		No	2000 - 3000	Yes, it decreased	< 25%	Yes, it decreased	< 25%	No	4	0	0	7	4	7	4	7	7	7	7	4	4	1	1	1	1	1	1	7	7	7	5.5	4.75	4.75
822	Female	Moldavian	Republic of Moldova	Urban	Orthodox	University degree	Married	Yes	2	Yes	No	No	No	No	No	No		No	< 500	Yes, it increased	25% - 50%	Yes, it increased	25% - 50%	No	4	1	0	1	2	7	4	7	7	7	4	7	7	7	5	7	1	2	1	7	6	7	6.25	6.25	7
823	Female	Moldavian	Republic of Moldova	Rural	Orthodox	University degree	Married	Yes	2	Yes	No	No	No	No	No	No		No	< 500	No, it did not change	#NULL!	Yes, it decreased	50% - 75%	No	4	4	7	4	4	4	4	4	4	4	4	4	4	4	4	4	4	4	4	4	4	4	4	4	4
824	Female	Polish	Poland	Urban	Orthodox	PhD degree	Married	Yes	2	Yes	No	No	No	No	No	No		No	1000 - 1500	No, it did not change	#NULL!	No, it did not change	#NULL!	No	4	4	0	4	3	3	3	7	7	7	6	6	6	6	6	6	1	1	1	7	7	7	6.5	6.5	6.5
825	Female	Romanian	Germany	Urban	Orthodox	Master degree	Married	Yes	2	Yes	No	No	No	No	No	No		Yes, my working hours have diminished	> 3000	Yes, it decreased	< 25%	Yes, it decreased	< 25%	No	4	4	0	4	1	1	1	4	4	4	7	7	7	4	4	4	1	1	1	7	7	7	5.5	5.5	5.5
826	Female	Romanian	Ireland	Urban	Orthodox	Highschool	Married	Yes	2	Yes	No	No	No	No	No	No		No	1000 - 1500	No, it did not change	#NULL!	No, it did not change	#NULL!	No	4	0	0	4	1	1	1	7	7	7	5	1	4	4	4	4	1	3	2	7	5	6	5.75	4.25	5.25
827	Female	Romanian	Ireland	Urban	Orthodox	University degree	In a relationship	Yes	2	Yes	No	No	No	No	No	No		No	2000 - 3000	No, it did not change	#NULL!	Yes, it decreased	< 25%	No	4	4	4	5	1	1	1	7	7	7	7	7	7	7	7	7	1	1	1	7	7	7	7	7	7
828	Female	Romanian	Republic of Moldova	Rural	Orthodox	PhD degree	Married	Yes	2	Yes	No	No	No	No	No	No		No	< 500	No, it did not change	#NULL!	No, it did not change	#NULL!	Yes	4	4	0	4	4	5	3	4	4	5	4	4	4	4	4	4	3	3	2	5	5	6	4.25	4.25	4.75
829	Male	Romanian	Romania	Urban	Orthodox	PhD degree	Married	Yes	2	Yes	No	No	No	No	No	No		No	1500 - 2000	No, it did not change	#NULL!	No, it did not change	#NULL!	No	4	4	1	1	1	2	2	5	6	5	5	6	5	4	4	4	1	1	1	7	7	7	5.25	5.75	5.25
830	Female	Romanian	Romania	Urban	Catholic	Master degree	Married	Yes	2	Yes	No	No	No	No	No	No		No	500 - 1000	No, it did not change	#NULL!	No, it did not change	#NULL!	No	4	0	0	4	1	4	1	7	6	7	7	6	7	7	7	7	1	1	1	7	7	7	7	6.5	7
831	Female	Romanian	Romania	Urban	Catholic	University degree	Single	Yes	2	Yes	No	No	No	No	No	No		No	1000 - 1500	No, it did not change	#NULL!	No, it did not change	#NULL!	No	4	4	4	1	4	1	4	4	5	4	4	5	4	3	4	3	4	3	4	4	5	4	3.75	4.75	3.75
832	Female	Romanian	Romania	Urban	Orthodox	Master degree	Married	Yes	2	Yes	No	No	No	No	No	No		No	500 - 1000	No, it did not change	#NULL!	No, it did not change	#NULL!	No	4	4	4	4	2	4	3	6	6	6	4	4	4	5	5	5	1	1	1	7	7	7	5.5	5.5	5.5
833	Male	Romanian	Romania	Urban	Protestant	Post-highschool or non-finished university	Married	Yes	2	Yes	No	No	No	No	No	No		No	< 500	No, it did not change	#NULL!	No, it did not change	#NULL!	No	4	4	4	1	3	5	4	5	5	5	5	5	5	5	5	5	1	1	1	7	7	7	5.5	5.5	5.5
834	Male	Romanian	Romania	Urban	Orthodox	PhD degree	Married	Yes	2	Yes	No	No	No	No	No	No		No	1000 - 1500	No, it did not change	#NULL!	No, it did not change	#NULL!	No	4	4	4	1	3	5	4	7	7	7	4	4	4	6	6	6	2	2	2	6	6	6	5.75	5.75	5.75
835	Female	Romanian	Romania	Urban	Orthodox	PhD degree	Married	Yes	2	Yes	No	No	No	No	No	No		No	500 - 1000	No, it did not change	#NULL!	No, it did not change	#NULL!	No	4	4	1	3	1	1	1	7	7	7	7	7	7	7	7	7	1	1	1	7	7	7	7	7	7
836	Female	Romanian	Romania	Urban	Orthodox	PhD degree	Married	Yes	2	Yes	No	No	No	No	No	No		No	500 - 1000	No, it did not change	#NULL!	No, it did not change	#NULL!	No	4	4	4	4	5	7	7	4	3	3	4	4	4	4	4	4	4	4	4	4	4	4	4	3.75	3.75
837	Female	Romanian	Romania	Urban	Orthodox	Master degree	Married	Yes	2	Yes	No	No	No	No	No	No		No	1500 - 2000	No, it did not change	#NULL!	Yes, it decreased	< 25%	No	4	4	4	4	1	1	1	7	7	7	7	7	7	7	7	7	1	1	1	7	7	7	7	7	7
838	Female	Romanian	Romania	Rural	Orthodox	University degree	Married	Yes	2	Yes	No	No	No	No	No	No		No	500 - 1000	Yes, it decreased	< 25%	Yes, it decreased	< 25%	No	4	4	1	1	4	4	4	6	5	5	5	5	4	4	4	4	2	2	2	6	6	6	5.25	5	4.75
839	Female	Romanian	Romania	Urban	Orthodox	University degree	Married	Yes	2	Yes	No	No	No	No	No	No		No	500 - 1000	Yes, it decreased	25% - 50%	Yes, it decreased	25% - 50%	No	4	0	0	1	4	5	5	4	4	4	4	4	4	4	4	4	4	4	4	4	4	4	4	4	4
840	Female	Romanian	Romania	Urban	Orthodox	PhD degree	Married	Yes	2	Yes	No	No	No	No	No	No		Yes, my working hours have diminished	> 3000	Yes, it decreased	> 75%	Yes, it decreased	> 75%	No	4	4	4	4	2	5	3	7	6	6	7	7	7	6	4	5	1	2	2	7	6	6	6.75	5.75	6
841	Female	Romanian	Romania	Urban	Orthodox	University degree	Married	Yes	2	Yes	No	No	No	No	No	No		No	500 - 1000	No, it did not change	#NULL!	No, it did not change	#NULL!	No	4	4	4	2	1	2	2	7	7	7	7	7	7	7	7	7	1	1	1	7	7	7	7	7	7
842	Female	Romanian	Romania	Urban	Orthodox	PhD degree	Married	Yes	2	Yes	No	No	No	No	No	No		No	1000 - 1500	No, it did not change	#NULL!	No, it did not change	#NULL!	No	4	5	1	4	4	5	4	5	4	4	5	3	3	4	4	4	1	1	1	7	7	7	5.25	4.5	4.5
843	Female	Romanian	Romania	Urban	Non-affiliated	Master degree	Married	Yes	2	Yes	No	No	No	No	No	No		No	1000 - 1500	Yes, it decreased	< 25%	Yes, it decreased	< 25%	Yes	4	4	0	6	4	7	7	4	3	3	4	3	3	4	3	3	4	4	4	4	4	4	4	3.25	3.25
844	Female	Romanian	Romania	Urban	Orthodox	University degree	Married	Yes	2	Yes	No	No	No	No	No	No		No	500 - 1000	No, it did not change	#NULL!	No, it did not change	#NULL!	No	4	4	4	2	4	5	5	6	5	5	6	5	5	5	5	5	1	1	1	7	7	7	6	5.5	5.5
845	Female	Romanian	Romania	Urban	Orthodox	PhD degree	Married	Yes	2	Yes	No	No	No	No	No	No		No	500 - 1000	No, it did not change	#NULL!	No, it did not change	#NULL!	No	4	1	0	1	4	5	5	7	7	7	4	3	4	6	5	6	1	1	1	7	7	7	6	5.5	6
846	Female	Romanian	Romania	Urban	Orthodox	Master degree	Married	Yes	2	Yes	No	No	No	No	No	No		No	1500 - 2000	No, it did not change	#NULL!	Yes, it decreased	25% - 50%	No	4	0	0	4	1	1	1	7	7	7	7	7	7	7	7	7	1	1	1	7	7	7	7	7	7
847	Female	Romanian	Romania	Urban	Orthodox	PhD degree	Divorced	Yes	2	Yes	No	No	No	No	No	No		No	500 - 1000	No, it did not change	#NULL!	Yes, it decreased	< 25%	No	4	0	0	7	4	4	4	4	4	4	4	4	4	3	3	3	2	2	2	6	6	6	4.25	4.25	4.25
848	Female	Romanian	Romania	Urban	Orthodox	Post-highschool or non-finished university	Married	Yes	2	Yes	No	No	No	No	No	No		Yes, my working hours have increased	500 - 1000	Yes, it decreased	< 25%	No, it did not change	#NULL!	Yes	4	0	0	4	4	4	4	4	4	4	7	7	7	7	7	7	1	1	1	7	7	7	6.25	6.25	6.25
849	Female	Romanian	Romania	Urban	Orthodox	PhD degree	Married	Yes	2	Yes	No	No	No	No	No	No		Yes, my working hours have increased	1000 - 1500	No, it did not change	#NULL!	No, it did not change	#NULL!	No	4	1	0	2	5	2	4	6	6	6	6	6	6	6	6	6	1	1	1	7	7	7	6.25	6.25	6.25
850	Female	Romanian	Romania	Urban	Orthodox	Master degree	Married	Yes	2	Yes	No	No	No	No	No	No		Yes, my working hours have diminished	500 - 1000	Yes, it decreased	25% - 50%	Yes, it decreased	25% - 50%	Yes	4	0	0	4	4	6	5	6	5	6	6	6	6	4	4	4	4	4	4	4	4	4	5	4.75	5
851	Female	Romanian	Romania	Urban	Orthodox	Post-highschool or non-finished university	Single	Yes	2	Yes	No	No	No	No	No	No		Yes, my working hours have increased	500 - 1000	No, it did not change	#NULL!	No, it did not change	#NULL!	Yes	4	1	4	2	3	4	5	4	4	4	4	5	6	4	4	4	4	4	4	4	4	4	4	4.25	4.5
852	Female	Romanian	Romania	Urban	Orthodox	University degree	Divorced	Yes	2	Yes	No	No	No	No	No	No		No	1000 - 1500	No, it did not change	#NULL!	No, it did not change	#NULL!	No	4	1	0	1	7	7	7	4	4	4	4	4	4	3	3	3	1	1	1	7	7	7	4.5	4.5	4.5
853	Male	Romanian	Romania	Urban	Orthodox	Master degree	Married	Yes	2	Yes	No	No	No	No	No	No		No	> 3000	No, it did not change	#NULL!	No, it did not change	#NULL!	No	4	3	1	2	4	6	5	6	5	4	4	4	4	2	4	4	2	4	4	6	4	4	4.5	4.25	4
854	Female	Romanian	Romania	Urban	Orthodox	University degree	Married	Yes	2	Yes	No	No	No	No	No	No		No	2000 - 3000	No, it did not change	#NULL!	No, it did not change	#NULL!	No	4	4	4	3	4	5	5	5	5	5	5	5	5	5	5	5	3	3	3	5	5	5	5	5	5
855	Female	Romanian	Romania	Urban	Others Christian	University degree	Married	Yes	2	Yes	No	No	No	No	No	No		Yes, my working hours have diminished	500 - 1000	Yes, it decreased	< 25%	Yes, it decreased	< 25%	No	4	4	1	4	1	2	2	4	3	3	4	3	3	4	3	3	4	4	4	4	4	4	4	3.25	3.25
856	Male	Romanian	Romania	Urban	Orthodox	PhD degree	Married	Yes	2	Yes	No	No	No	No	No	No		No	500 - 1000	No, it did not change	#NULL!	No, it did not change	#NULL!	No	4	4	4	4	2	4	4	5	3	3	4	4	4	4	4	4	4	4	4	4	4	4	4.25	3.75	3.75
857	Female	Romanian	Romania	Urban	Catholic	PhD degree	Married	Yes	2	Yes	No	No	No	No	No	No		Yes, my working hours have increased	1000 - 1500	No, it did not change	#NULL!	Yes, it decreased	< 25%	No	4	4	5	2	1	1	1	4	4	4	5	5	5	5	5	5	3	3	3	5	5	5	4.75	4.75	4.75
858	Female	Romanian	Romania	Urban	Orthodox	Master degree	Married	Yes	2	Yes	No	No	No	No	No	No		No	500 - 1000	Yes, it decreased	< 25%	Yes, it decreased	< 25%	No	4	0	0	1	4	7	6	4	1	2	4	4	4	4	2	3	7	7	6	1	1	2	3.25	2	2.75
859	Male	Romanian	Romania	Urban	Orthodox	Master degree	Married	Yes	2	Yes	No	No	No	No	No	No		No	1000 - 1500	Yes, it decreased	< 25%	Yes, it decreased	< 25%	No	4	4	1	1	4	4	4	6	4	4	4	4	4	6	4	4	1	4	4	7	4	4	5.75	4	4
860	Female	Romanian	Romania	Rural	Orthodox	University degree	Married	Yes	2	Yes	No	No	No	No	No	No		No	500 - 1000	No, it did not change	#NULL!	No, it did not change	#NULL!	No	4	0	0	1	4	4	4	5	4	4	4	4	4	2	2	2	1	1	1	7	7	7	4.5	4.25	4.25
861	Male	Romanian	Romania	Rural	Orthodox	PhD degree	Married	Yes	2	Yes	No	No	No	No	No	No		No	1000 - 1500	No, it did not change	#NULL!	No, it did not change	#NULL!	No	4	4	1	1	4	4	4	5	4	4	4	4	4	6	5	5	2	2	2	6	6	6	5.25	4.75	4.75
862	Male	Romanian	Romania	Urban	Orthodox	Master degree	Married	Yes	2	Yes	No	No	No	No	No	No		Yes, my working hours have diminished	500 - 1000	No, it did not change	#NULL!	Yes, it decreased	25% - 50%	No	4	4	1	1	4	7	6	7	5	5	7	5	5	7	4	4	1	1	1	7	7	7	7	5.25	5.25
863	Male	Romanian	Romania	Urban	Orthodox	University degree	Married	Yes	2	Yes	No	No	No	No	No	No		No	500 - 1000	No, it did not change	#NULL!	No, it did not change	#NULL!	No	4	4	4	1	4	4	4	7	7	7	4	4	4	4	4	4	4	4	4	4	4	4	4.75	4.75	4.75
864	Female	Romanian	Romania	Urban	Orthodox	Master degree	Married	Yes	2	Yes	No	No	No	No	No	No		Yes, my working hours have diminished	500 - 1000	No, it did not change	#NULL!	No, it did not change	#NULL!	No	4	0	0	5	1	4	5	4	4	4	4	4	4	3	2	3	4	4	5	4	4	3	3.75	3.5	3.5
865	Male	Romanian	Romania	Urban	Orthodox	PhD degree	Married	Yes	2	Yes	No	No	No	No	No	No		No	> 3000	Yes, it decreased	< 25%	Yes, it decreased	< 25%	No	4	7	0	7	4	4	4	5	5	5	4	4	4	7	7	7	1	2	1	7	6	7	5.75	5.5	5.75
866	Female	Romanian	Romania	Urban	Orthodox	PhD degree	Married	Yes	2	Yes	No	No	No	No	No	No		No	1000 - 1500	No, it did not change	#NULL!	No, it did not change	#NULL!	Yes	4	4	0	0	1	1	1	7	3	2	7	7	7	7	7	7	5	5	5	3	3	3	6	5	4.75
867	Male	Romanian	Romania	Urban	Orthodox	Master degree	Married	Yes	2	Yes	No	No	No	No	No	No		No	2000 - 3000	Yes, it decreased	< 25%	Yes, it decreased	< 25%	Yes	4	4	4	4	1	4	1	6	4	4	4	1	4	4	4	4	1	4	2	7	4	6	5.25	3.25	4.5
868	Female	Romanian	Romania	Urban	Orthodox	Master degree	Married	Yes	2	Yes	No	No	No	No	No	No		Yes, my working hours have diminished	500 - 1000	No, it did not change	#NULL!	No, it did not change	#NULL!	No	4	0	0	1	4	7	6	6	1	4	5	4	5	5	5	5	4	4	5	4	4	3	5	3.5	4.25
869	Female	Romanian	USA	Urban	Orthodox	Highschool	Married	Yes	2	Yes	No	No	No	No	No	No		Yes, I went into furlough	< 500	Yes, it increased	25% - 50%	Yes, it increased	< 25%	No	4	4	4	2	4	2	4	4	4	4	4	4	4	4	4	4	4	4	4	4	4	4	4	4	4
870	Male	Slovak	Slovakia	Urban	Catholic	Post-highschool or non-finished university	Married	Yes	2	Yes	No	No	No	No	No	No		No	1000 - 1500	No, it did not change	#NULL!	No, it did not change	#NULL!	No	4	5	4	4	4	5	4	6	6	6	5	7	5	5	5	5	2	2	2	6	6	6	5.5	6	5.5
871	Male	Romanian	USA	Urban	Catholic	Master degree	Married	Yes	2	Yes	No	No	No	No	No	No		No	> 3000	No, it did not change	#NULL!	No, it did not change	#NULL!	No	4	0	0	4	1	2	1	7	6	7	7	7	7	5	3	5	2	2	2	6	6	6	6.25	5.5	6.25
872	Male	American	USA	Rural	Judaism	University degree	Married	Yes	1	Yes	No	No	No	No	No	No		No	1500 - 2000	No, it did not change	#NULL!	No, it did not change	#NULL!	Yes	4	7	4	1	1	1	4	5	5	5	5	5	5	5	5	5	5	5	5	3	3	3	4.5	4.5	4.5
873	Male	American	USA	Rural	Protestant	Post-highschool or non-finished university	Married	Yes	1	Yes	No	No	No	No	No	No		No	> 3000	No, it did not change	#NULL!	No, it did not change	#NULL!	No	4	5	4	3	2	2	2	5	5	5	5	4	4	5	5	5	2	2	2	6	6	6	5.25	5	5
874	Male	Hungarian	Romania	Urban	Orthodox	Master degree	Married	Yes	1	Yes	No	No	No	No	No	No		No	> 3000	No, it did not change	#NULL!	No, it did not change	#NULL!	No	4	4	0	1	1	2	1	7	7	7	7	7	7	7	7	7	1	1	1	7	7	7	7	7	7
875	Female	Hungarian	Hungary	Rural	No answer	PhD degree	In a relationship	Yes	1	Yes	No	No	No	No	No	No		No	1000 - 1500	No, it did not change	#NULL!	No, it did not change	#NULL!	No	4	4	0	6	2	2	2	6	6	6	7	7	7	7	7	7	1	1	1	7	7	7	6.75	6.75	6.75
876	Female	Hungarian	Romania	Urban	Catholic	University degree	Divorced	Yes	1	Yes	No	No	No	No	No	No		No	500 - 1000	No, it did not change	#NULL!	No, it did not change	#NULL!	Yes	4	4	4	1	3	4	2	4	4	5	5	5	4	4	4	5	1	1	1	7	7	7	5	5	5.25
877	Female	Moldavian	Republic of Moldova	Urban	Orthodox	University degree	Married	Yes	1	Yes	No	No	No	No	No	No		Yes, I went into furlough	< 500	Yes, it decreased	25% - 50%	Yes, it decreased	25% - 50%	No	4	1	0	4	4	6	5	6	6	6	4	4	4	5	4	4	2	2	2	6	6	6	5.25	5	5
878	Female	Romanian	Romania	Urban	Catholic	Master degree	Divorced	Yes	1	Yes	No	No	No	No	No	No		No	500 - 1000	Yes, it decreased	< 25%	Yes, it decreased	< 25%	Yes	4	0	0	1	1	4	7	4	4	4	4	4	4	4	4	4	2	2	2	6	6	6	4.5	4.5	4.5
879	Male	Romanian	Denmark	Urban	Orthodox	PhD degree	Divorced	Yes	1	Yes	No	No	No	No	No	No		Yes, my working hours have diminished	2000 - 3000	No, it did not change	#NULL!	No, it did not change	#NULL!	No	4	0	0	5	4	7	4	4	1	4	1	1	4	1	1	1	7	7	7	1	1	1	1.75	1	2.5
880	Female	Romanian	Romania	Urban	Catholic	Master degree	Married	Yes	1	Yes	No	No	No	No	No	No		Yes, my working hours have diminished	500 - 1000	Yes, it decreased	25% - 50%	Yes, it decreased	25% - 50%	No	4	1	4	1	4	7	4	2	1	1	2	1	1	1	1	1	4	4	4	4	4	4	2.25	1.75	1.75
881	Male	Romanian	Romania	Urban	Orthodox	University degree	Married	Yes	1	Yes	No	No	No	No	No	No		Yes, my working hours have increased	1000 - 1500	No, it did not change	#NULL!	No, it did not change	#NULL!	No	4	1	4	1	1	4	4	7	5	5	7	5	5	6	5	5	1	1	1	7	7	7	6.75	5.5	5.5
882	Female	Romanian	Romania	Urban	Orthodox	Highschool	Married	Yes	1	Yes	No	No	No	No	No	No		Yes, my working hours have diminished	1000 - 1500	Yes, it decreased	< 25%	Yes, it decreased	< 25%	No	4	0	0	4	1	1	1	4	4	4	1	1	1	1	1	1	4	4	4	4	4	4	2.5	2.5	2.5
883	Female	Romanian	Romania	Urban	Orthodox	PhD degree	Married	Yes	1	Yes	No	No	No	No	No	No		No	500 - 1000	No, it did not change	#NULL!	No, it did not change	#NULL!	No	4	0	0	4	2	5	4	4	4	4	4	4	4	4	4	4	3	3	3	5	5	5	4.25	4.25	4.25
884	Female	Romanian	Romania	Urban	Orthodox	University degree	Married	Yes	1	Yes	No	No	No	No	No	No		Yes, my working hours have increased	500 - 1000	No, it did not change	#NULL!	No, it did not change	#NULL!	No	4	4	4	4	1	3	1	7	6	7	6	6	6	7	7	7	1	1	1	7	7	7	6.75	6.5	6.75
885	Female	Romanian	Romania	Rural	Orthodox	Master degree	Divorced	Yes	1	Yes	No	No	No	No	No	No		Yes, I went into furlough	500 - 1000	Yes, it decreased	25% - 50%	Yes, it decreased	25% - 50%	No	4	0	0	1	1	4	4	7	4	7	4	4	4	7	4	4	1	4	4	7	4	4	6.25	4	4.75
886	Female	Romanian	Romania	Urban	Orthodox	Master degree	Divorced	Yes	1	Yes	No	No	No	No	No	No		No	500 - 1000	No, it did not change	#NULL!	No, it did not change	#NULL!	Yes	4	1	4	4	4	6	6	4	4	4	4	5	5	4	4	4	4	4	4	4	4	4	4	4.25	4.25
887	Female	Romanian	Romania	Urban	Orthodox	Master degree	Married	Yes	1	Yes	No	No	No	No	No	No		No	1500 - 2000	No, it did not change	#NULL!	No, it did not change	#NULL!	No	4	4	4	4	4	4	4	5	4	4	6	5	6	4	4	4	1	1	1	7	7	7	5.5	5	5.25
888	Female	Romanian	Romania	Urban	Orthodox	University degree	Married	Yes	1	Yes	No	No	No	No	No	No		Yes, my working hours have diminished	500 - 1000	Yes, it decreased	< 25%	Yes, it decreased	50% - 75%	No	4	4	4	1	1	1	1	6	6	6	7	7	7	6	6	6	1	1	1	7	7	7	6.5	6.5	6.5
889	Female	Romanian	Romania	Urban	Orthodox	Master degree	Married	Yes	1	Yes	No	No	No	No	No	No		No	500 - 1000	No, it did not change	#NULL!	No, it did not change	#NULL!	No	4	4	4	4	3	4	4	5	5	5	6	6	6	4	4	4	1	1	1	7	7	7	5.5	5.5	5.5
890	Male	Romanian	Romania	Rural	Orthodox	University degree	Married	Yes	1	Yes	No	No	No	No	No	No		No	1000 - 1500	No, it did not change	#NULL!	No, it did not change	#NULL!	No	4	4	1	4	4	4	4	4	4	4	4	4	4	4	4	4	2	2	2	6	6	6	4.5	4.5	4.5
891	Male	Romanian	Romania	Urban	No answer	Master degree	Married	Yes	1	Yes	No	No	No	No	No	No		No	1500 - 2000	No, it did not change	#NULL!	Yes, it increased	> 75%	No	4	4	1	1	1	3	3	7	7	7	7	7	7	7	7	7	2	2	2	6	6	6	6.75	6.75	6.75
892	Male	Romanian	Romania	Urban	Orthodox	PhD degree	Married	Yes	1	Yes	No	No	No	No	No	No		No	1500 - 2000	No, it did not change	#NULL!	No, it did not change	#NULL!	No	4	4	4	1	4	6	4	4	4	4	4	4	4	3	3	3	3	3	3	5	5	5	4	4	4
893	Female	Romanian	Romania	Urban	Orthodox	Master degree	Married	Yes	1	Yes	No	No	No	No	No	No		Yes, I went into furlough	500 - 1000	Yes, it decreased	< 25%	Yes, it decreased	< 25%	Yes	4	4	4	4	7	7	7	4	4	4	4	4	4	4	4	4	1	1	1	7	7	7	4.75	4.75	4.75
894	Female	Romanian	Romania	Urban	Orthodox	University degree	Married	Yes	1	Yes	No	No	No	No	No	No		No	1000 - 1500	No, it did not change	#NULL!	Yes, it decreased	50% - 75%	Yes	4	4	7	1	1	4	4	7	4	4	7	4	4	7	1	4	1	1	1	7	7	7	7	4	4.75
895	Female	Romanian	Romania	Urban	Orthodox	University degree	Married	Yes	1	Yes	No	No	No	No	No	No		No	500 - 1000	No, it did not change	#NULL!	Yes, it decreased	< 25%	No	4	1	4	1	1	1	1	6	6	6	6	6	6	7	7	7	1	1	1	7	7	7	6.5	6.5	6.5
896	Female	Romanian	Romania	Urban	Orthodox	University degree	In a relationship	Yes	1	Yes	No	No	No	No	No	No		No	500 - 1000	No, it did not change	#NULL!	Yes, it decreased	50% - 75%	No	4	4	0	4	2	3	3	6	6	6	6	6	6	7	7	7	1	1	1	7	7	7	6.5	6.5	6.5
897	Female	Romanian	Romania	Urban	Orthodox	Master degree	In a relationship	Yes	1	Yes	No	No	No	No	No	No		Yes, I went into furlough	500 - 1000	Yes, it decreased	25% - 50%	No, it did not change	#NULL!	No	4	1	0	1	4	5	3	6	4	7	6	4	7	6	5	6	2	4	1	6	4	7	6	4.25	6.75
898	Female	Romanian	Romania	Urban	Orthodox	University degree	Married	Yes	1	Yes	No	No	No	No	No	No		No	500 - 1000	No, it did not change	#NULL!	Yes, it increased	< 25%	No	4	4	4	1	4	4	4	4	4	4	5	6	6	6	6	6	1	1	1	7	7	7	5.5	5.75	5.75
899	Female	Romanian	Romania	Urban	Orthodox	Master degree	Married	Yes	1	Yes	No	No	No	No	No	No		No	2000 - 3000	No, it did not change	#NULL!	No, it did not change	#NULL!	No	4	0	0	4	3	4	4	6	5	6	4	4	4	5	5	5	2	2	2	6	6	6	5.25	5	5.25
900	Female	Romanian	Romania	Urban	Orthodox	Master degree	Married	Yes	1	Yes	No	No	No	No	No	No		No	1500 - 2000	No, it did not change	#NULL!	No, it did not change	#NULL!	No	4	5	0	1	1	1	1	4	4	4	4	4	4	3	3	3	1	1	1	7	7	7	4.5	4.5	4.5
901	Female	Romanian	Romania	Urban	Orthodox	University degree	Married	Yes	1	Yes	No	No	No	No	No	No		Yes, I went into furlough	500 - 1000	Yes, it decreased	> 75%	Yes, it decreased	> 75%	No	4	0	0	1	4	1	6	5	5	5	4	5	4	4	4	4	6	6	6	2	2	2	3.75	4	3.75
902	Female	Romanian	Romania	Urban	Catholic	Post-highschool or non-finished university	Married	Yes	1	Yes	No	No	No	No	No	No		Yes, I went into furlough	500 - 1000	No, it did not change	#NULL!	Yes, it decreased	50% - 75%	No	4	4	0	4	1	4	4	7	7	7	7	7	7	7	7	7	7	7	7	1	1	1	5.5	5.5	5.5
903	Female	Romanian	Romania	Urban	Orthodox	PhD degree	Divorced	Yes	1	Yes	No	No	No	No	No	No		No	1000 - 1500	No, it did not change	#NULL!	No, it did not change	#NULL!	No	4	0	0	2	2	4	4	6	6	6	6	6	6	6	6	6	1	1	1	7	7	7	6.25	6.25	6.25
904	Female	Romanian	Romania	Urban	Orthodox	PhD degree	Married	Yes	1	Yes	No	No	No	No	No	No		Yes, my working hours have diminished	1000 - 1500	No, it did not change	#NULL!	No, it did not change	#NULL!	No	4	0	0	1	4	4	4	4	4	4	4	4	4	4	4	4	4	4	4	4	4	4	4	4	4
905	Female	Romanian	Romania	Urban	Orthodox	Master degree	Married	Yes	1	Yes	No	No	No	No	No	No		Yes, I went into furlough	< 500	Yes, it decreased	< 25%	Yes, it decreased	< 25%	Yes	4	0	0	3	5	7	6	4	4	5	6	4	5	5	4	5	3	3	2	5	5	6	5	4.25	5.25
906	Female	Romanian	Romania	Urban	Orthodox	Highschool	Married	Yes	1	Yes	No	No	No	No	No	No		No	1500 - 2000	No, it did not change	#NULL!	No, it did not change	#NULL!	No	4	1	4	4	2	3	3	6	5	5	6	5	5	7	6	6	2	2	2	6	6	6	6.25	5.5	5.5
907	Male	Romanian	Romania	Urban	Orthodox	University degree	In a relationship	Yes	1	Yes	No	No	No	No	No	No		No	1500 - 2000	No, it did not change	#NULL!	No, it did not change	#NULL!	No	4	6	6	1	4	7	4	7	7	7	7	7	7	7	7	7	1	1	1	7	7	7	7	7	7
908	Female	Romanian	Romania	Urban	Orthodox	PhD degree	Divorced	Yes	1	Yes	No	No	No	No	No	No		Yes, my working hours have increased	1500 - 2000	No, it did not change	#NULL!	No, it did not change	#NULL!	No	4	0	0	1	2	4	4	4	4	4	4	4	4	4	4	4	4	4	4	4	4	4	4	4	4
909	Female	Romanian	Romania	Urban	Orthodox	PhD degree	Divorced	Yes	1	Yes	No	No	No	No	No	No		Yes, my working hours have diminished	1500 - 2000	Yes, it decreased	25% - 50%	Yes, it decreased	25% - 50%	No	4	4	4	1	7	1	3	5	5	5	5	5	5	5	5	5	1	1	1	7	7	7	5.5	5.5	5.5
910	Male	Romanian	Romania	Rural	Orthodox	University degree	Divorced	Yes	1	Yes	No	No	No	No	No	No		Yes, my working hours have diminished	500 - 1000	Yes, it decreased	> 75%	Yes, it decreased	> 75%	No	4	1	4	4	3	4	3	5	5	5	5	5	5	5	5	5	1	1	1	7	7	7	5.5	5.5	5.5
911	Female	Romanian	Romania	Urban	Orthodox	Master degree	Married	Yes	1	Yes	No	No	No	No	No	No		No	500 - 1000	No, it did not change	#NULL!	Yes, it decreased	25% - 50%	No	4	4	1	4	5	7	5	4	3	4	4	5	4	4	4	4	1	1	1	7	7	7	4.75	4.75	4.75
912	Female	Romanian	Romania	Rural	Orthodox	University degree	Married	Yes	1	Yes	No	No	No	No	No	No		Yes, my working hours have increased	500 - 1000	No, it did not change	#NULL!	No, it did not change	#NULL!	No	4	0	4	4	4	7	4	5	4	4	4	4	4	4	4	4	1	3	1	7	5	7	5	4.25	4.75
913	Female	Romanian	Romania	Urban	Orthodox	PhD degree	Married	Yes	1	Yes	No	No	No	No	No	No		No	1000 - 1500	No, it did not change	#NULL!	No, it did not change	#NULL!	No	4	0	0	2	4	5	6	6	6	6	4	4	4	1	1	1	1	1	1	7	7	7	4.5	4.5	4.5
914	Female	Romanian	Romania	Urban	Orthodox	Master degree	Divorced	Yes	1	Yes	No	No	No	No	No	No		No	2000 - 3000	No, it did not change	#NULL!	No, it did not change	#NULL!	No	4	4	5	7	3	5	5	6	4	4	6	4	4	6	4	4	1	4	4	7	4	4	6.25	4	4
915	Female	Romanian	Romania	Urban	Orthodox	PhD degree	Married	Yes	1	Yes	No	No	No	No	No	No		No	500 - 1000	No, it did not change	#NULL!	Yes, it decreased	< 25%	No	4	0	0	6	2	3	5	6	6	6	4	6	6	4	5	6	1	2	1	7	6	7	5.25	5.75	6.25
916	Female	Romanian	Romania	Urban	Orthodox	University degree	Married	Yes	1	Yes	No	No	No	No	No	No		Yes, I went into furlough	< 500	Yes, it decreased	50% - 75%	Yes, it decreased	50% - 75%	No	4	0	0	1	4	7	4	5	4	4	4	4	4	4	4	4	4	4	4	4	4	4	4.25	4	4
917	Female	Romanian	Spain	Urban	Orthodox	Post-highschool or non-finished university	In a relationship	Yes	1	Yes	No	No	No	No	No	No		No	2000 - 3000	No, it did not change	#NULL!	Yes, it decreased	< 25%	No	4	4	4	4	1	4	1	5	5	6	4	4	4	6	6	6	1	1	1	7	7	7	5.5	5.5	5.75
918	Female	Romanian	United Kingdom	Urban	No answer	University degree	Married	Yes	1	Yes	No	No	No	No	No	No		No	1000 - 1500	No, it did not change	#NULL!	No, it did not change	#NULL!	No	4	1	0	4	1	4	4	4	3	4	4	4	4	2	1	2	4	5	3	4	3	5	3.5	2.75	3.75
919	Female	Romanian	USA	Rural	Catholic	Master degree	Married	Yes	1	Yes	No	No	No	No	No	No		No	> 3000	No, it did not change	#NULL!	No, it did not change	#NULL!	No	4	0	0	4	1	4	2	6	4	6	5	5	5	6	5	6	1	3	1	7	5	7	6	4.75	6
920	Female	American	USA	Urban	Orthodox	Master degree	Married	No	0	Yes	No	No	No	No	No	No		Yes, my working hours have diminished	2000 - 3000	Yes, it decreased	< 25%	Yes, it decreased	< 25%	No	4	4	4	1	4	6	5	5	5	5	3	5	4	3	3	3	5	5	5	3	3	3	3.5	4	3.75
921	Male	American	USA	Rural	Atheist	PhD degree	Married	No	0	Yes	No	No	No	No	No	No		No	> 3000	No, it did not change	#NULL!	No, it did not change	#NULL!	No	4	4	4	3	4	5	5	5	4	4	5	5	5	5	4	4	2	3	3	6	5	5	5.25	4.5	4.5
922	Male	American	USA	Urban	Orthodox	PhD degree	Single	No	0	Yes	No	No	No	No	No	No		No	> 3000	Yes, it increased	< 25%	No, it did not change	#NULL!	No	4	2	4	3	4	5	4	6	6	6	6	6	6	6	6	6	2	3	2	6	5	6	6	5.75	6
923	Male	Arabic	Austria	Urban	Islam	Master degree	Single	No	0	Yes	No	No	No	No	No	No		No	1500 - 2000	Yes, it increased	> 75%	Yes, it decreased	< 25%	No	4	0	0	1	5	3	3	4	4	5	4	4	5	4	7	4	4	6	5	4	2	3	4	4.25	4.25
924	Female	Japanese	Philippines	Urban	Others Christian	University degree	Single	No	0	Yes	No	No	No	No	No	No		No	500 - 1000	No, it did not change	#NULL!	Yes, it decreased	25% - 50%	No	4	0	0	4	4	3	2	3	3	3	4	4	4	4	4	4	4	4	4	4	4	4	3.75	3.75	3.75
925	Female	Australian	Austria	Urban	Non-affiliated	PhD degree	Married	No	0	Yes	No	No	No	No	No	No		Yes, my working hours have increased	> 3000	No, it did not change	#NULL!	No, it did not change	#NULL!	No	4	4	4	3	2	4	3	7	6	6	5	6	5	4	3	3	1	1	1	7	7	7	5.75	5.5	5.25
926	Male	British	United Kingdom	Urban	Protestant	Master degree	Married	No	0	Yes	No	No	No	No	No	No		Yes, my working hours have diminished	2000 - 3000	Yes, it decreased	> 75%	Yes, it decreased	> 75%	No	4	5	5	1	5	1	5	5	7	5	4	7	3	5	7	5	5	1	5	3	7	3	4.25	7	4
927	Male	Hungarian	Romania	Urban	Orthodox	University degree	Divorced	No	0	Yes	No	No	No	No	No	No		Yes, my working hours have diminished	1000 - 1500	Yes, it decreased	25% - 50%	Yes, it decreased	25% - 50%	No	4	0	0	1	4	1	7	4	4	4	1	1	1	5	5	5	1	1	1	7	7	7	4.25	4.25	4.25
928	Male	Belgian	Belgium	Urban	Non-affiliated	Master degree	Single	No	0	Yes	No	No	No	No	No	No		Yes, my working hours have diminished	2000 - 3000	Yes, it decreased	> 75%	Yes, it decreased	> 75%	No	4	1	0	6	1	2	2	7	5	6	4	4	4	7	7	7	1	1	1	7	7	7	6.25	5.75	6
929	Female	Australian	Austria	Urban	Non-affiliated	University degree	In a relationship	No	0	Yes	No	No	No	No	No	No		Yes, my working hours have diminished	1500 - 2000	Yes, it decreased	< 25%	Yes, it decreased	25% - 50%	No	4	1	0	5	2	2	3	6	5	5	6	4	6	5	6	6	2	4	2	6	4	6	5.75	4.75	5.75
930	Female	Hungarian	Romania	Urban	Catholic	University degree	In a relationship	No	0	Yes	No	No	No	No	No	No		Yes, my working hours have diminished	500 - 1000	Yes, it decreased	< 25%	No, it did not change	#NULL!	No	4	0	0	1	2	2	2	6	6	6	6	7	7	6	6	6	1	1	1	7	7	7	6.25	6.5	6.5
931	Female	Hungarian	Romania	Urban	Protestant	Master degree	In a relationship	No	0	Yes	No	No	No	No	No	No		No	1000 - 1500	Yes, it increased	< 25%	No, it did not change	#NULL!	No	4	0	0	1	4	5	5	7	7	7	6	6	6	6	6	6	1	1	1	7	7	7	6.5	6.5	6.5
932	Male	Moldavian	Republic of Moldova	Urban	Atheist	Post-highschool or non-finished university	In a relationship	No	0	Yes	No	No	No	No	No	No		No	500 - 1000	No, it did not change	#NULL!	No, it did not change	#NULL!	No	4	5	0	1	1	5	5	5	4	4	4	4	4	6	4	4	1	1	1	7	7	7	5.5	4.75	4.75
933	Male	Moldavian	Republic of Moldova	Urban	Orthodox	Post-highschool or non-finished university	Single	No	0	Yes	No	No	No	No	No	No		Yes, I went into furlough	< 500	Yes, it decreased	< 25%	No, it did not change	#NULL!	No	4	4	0	1	4	4	4	4	4	4	4	4	4	4	4	4	1	1	1	7	7	7	4.75	4.75	4.75
934	Male	Vietnamese	Vietnam	Urban	Other religion	University degree	Single	No	0	Yes	No	No	No	No	No	No		No	1000 - 1500	Yes, it decreased	25% - 50%	Yes, it decreased	25% - 50%	No	4	1	0	1	4	4	4	4	4	4	6	6	6	4	4	4	4	4	4	4	4	4	4.5	4.5	4.5
935	Female	Romanian	Romania	Urban	Orthodox	University degree	Single	No	0	Yes	No	No	No	No	No	No		Yes, I went into furlough	< 500	Yes, it decreased	< 25%	No, it did not change	#NULL!	I do not want to answer	4	0	0	1	1	1	1	7	4	4	4	4	4	4	4	4	1	1	1	7	7	7	5.5	4.75	4.75
936	Male	Romanian	Belgium	Urban	Orthodox	Master degree	Single	No	0	Yes	No	No	No	No	No	No		No	2000 - 3000	No, it did not change	#NULL!	Yes, it decreased	25% - 50%	No	4	1	0	7	1	4	4	7	7	7	6	7	7	7	6	6	1	1	1	7	7	7	6.75	6.75	6.75
937	Male	Romanian	Belgium	Urban	Catholic	Master degree	In a relationship	No	0	Yes	No	No	No	No	No	No		No	> 3000	No, it did not change	#NULL!	No, it did not change	#NULL!	No	4	4	0	7	2	4	4	7	7	7	4	4	4	7	7	7	1	1	1	7	7	7	6.25	6.25	6.25
938	Male	Romanian	Romania	Urban	Orthodox	University degree	Single	No	0	Yes	No	No	No	No	No	No		No	1500 - 2000	No, it did not change	#NULL!	No, it did not change	#NULL!	No	4	4	0	4	1	1	1	7	7	7	7	7	7	7	7	7	1	1	1	7	7	7	7	7	7
939	Female	Romanian	Spain	Urban	Atheist	Master degree	Married	No	0	Yes	No	No	No	No	No	No		Yes, my working hours have increased	1500 - 2000	No, it did not change	#NULL!	No, it did not change	#NULL!	Yes	4	4	7	4	1	4	4	4	4	4	6	5	6	6	5	6	2	2	2	6	6	6	5.5	5	5.5
940	Female	Romanian	Germany	Urban	Orthodox	Post-highschool or non-finished university	In a relationship	No	0	Yes	No	No	No	No	No	No		No	1500 - 2000	No, it did not change	#NULL!	No, it did not change	#NULL!	No	4	1	6	4	4	6	4	4	1	2	4	4	4	1	1	1	1	1	1	7	7	7	4	3.25	3.5
941	Female	Romanian	Germany	Rural	Orthodox	Post-highschool or non-finished university	In a relationship	No	0	Yes	No	No	No	No	No	No		No	2000 - 3000	No, it did not change	#NULL!	No, it did not change	#NULL!	No	4	4	0	4	1	3	4	4	4	5	5	6	6	5	5	6	1	1	1	7	7	7	5.25	5.5	6
942	Female	Romanian	Ireland	Urban	Orthodox	Master degree	In a relationship	No	0	Yes	No	No	No	No	No	No		No	2000 - 3000	Yes, it decreased	< 25%	Yes, it decreased	< 25%	No	4	5	0	7	4	6	4	6	4	5	4	5	4	7	6	6	5	5	5	3	3	3	5	4.5	4.5
943	Female	Romanian	Ireland	Urban	Orthodox	PhD degree	Married	No	0	Yes	No	No	No	No	No	No		No	1000 - 1500	No, it did not change	#NULL!	No, it did not change	#NULL!	No	4	5	6	2	3	4	3	5	5	5	5	5	5	5	5	5	4	4	4	4	4	4	4.75	4.75	4.75
944	Female	Romanian	Norway	Urban	Orthodox	Master degree	In a relationship	No	0	Yes	No	No	No	No	No	No		No	> 3000	No, it did not change	#NULL!	No, it did not change	#NULL!	No	4	5	6	1	4	5	5	6	5	5	6	6	6	5	5	5	1	1	1	7	7	7	6	5.75	5.75
945	Male	Romanian	Republic of Moldova	Rural	Orthodox	Highschool	Single	No	0	Yes	No	No	No	No	No	No		Yes, I went into furlough	< 500	Yes, it decreased	> 75%	Yes, it decreased	50% - 75%	No	4	4	0	1	4	6	6	6	5	7	6	6	6	7	7	7	6	6	6	2	2	2	5.25	5	5.5
946	Female	Romanian	Romania	Urban	Orthodox	Master degree	Married	No	0	Yes	No	No	No	No	No	No		No	500 - 1000	No, it did not change	#NULL!	Yes, it decreased	< 25%	No	4	0	0	1	4	7	7	4	1	2	4	4	4	1	1	1	7	7	7	1	1	1	2.5	1.75	2
947	Female	Romanian	Romania	Urban	Orthodox	Master degree	In a relationship	No	0	Yes	No	No	No	No	No	No		Yes, my working hours have diminished	500 - 1000	Yes, it decreased	< 25%	Yes, it decreased	< 25%	No	4	1	3	1	1	1	1	6	6	7	6	6	6	6	6	6	1	2	1	7	6	7	6.25	6	6.5
948	Male	Romanian	Romania	Urban	Orthodox	University degree	In a relationship	No	0	Yes	No	No	No	No	No	No		No	> 3000	Yes, it decreased	< 25%	Yes, it decreased	< 25%	I do not want to answer	4	0	0	2	4	6	4	7	7	7	6	6	6	7	4	4	1	3	3	7	5	5	6.75	5.5	5.5
949	Female	Romanian	Romania	Rural	Other religion	Master degree	Single	No	0	Yes	No	No	No	No	No	No		Yes, my working hours have increased	< 500	No, it did not change	#NULL!	Yes, it decreased	< 25%	No	4	4	4	1	4	4	4	1	1	1	1	1	1	3	3	3	3	3	3	5	5	5	2.5	2.5	2.5
950	Male	Romanian	Romania	Urban	Protestant	Master degree	Married	No	0	Yes	No	No	No	No	No	No		No	500 - 1000	No, it did not change	#NULL!	Yes, it decreased	< 25%	No	4	0	0	1	1	3	3	6	6	6	6	6	6	7	7	7	1	1	1	7	7	7	6.5	6.5	6.5
951	Male	Romanian	Romania	Urban	Orthodox	Master degree	Single	No	0	Yes	No	No	No	No	No	No		No	500 - 1000	No, it did not change	#NULL!	No, it did not change	#NULL!	No	4	4	4	4	1	2	1	5	5	5	4	4	4	4	4	4	1	1	1	7	7	7	5	5	5
952	Female	Romanian	Romania	Urban	Orthodox	Master degree	Single	No	0	Yes	No	No	No	No	No	No		No	500 - 1000	No, it did not change	#NULL!	No, it did not change	#NULL!	No	4	0	0	1	3	4	3	5	4	5	4	5	5	5	4	5	2	3	2	6	5	6	5	4.5	5.25
953	Female	Romanian	Romania	Urban	Protestant	University degree	Single	No	0	Yes	No	No	No	No	No	No		No	2000 - 3000	No, it did not change	#NULL!	No, it did not change	#NULL!	No	4	2	2	2	4	4	4	4	4	5	7	7	7	7	7	7	1	1	1	7	7	7	6.25	6.25	6.5
954	Female	Romanian	Romania	Urban	Orthodox	Post-highschool or non-finished university	In a relationship	No	0	Yes	No	No	No	No	No	No		No	500 - 1000	No, it did not change	#NULL!	Yes, it decreased	25% - 50%	No	4	4	0	6	4	5	5	4	3	4	4	3	4	3	4	4	3	3	3	5	5	5	4	3.75	4.25
955	Male	Romanian	Romania	Urban	Orthodox	Master degree	In a relationship	No	0	Yes	No	No	No	No	No	No		Yes, my working hours have increased	1500 - 2000	No, it did not change	#NULL!	No, it did not change	#NULL!	No	4	4	4	4	1	2	2	6	5	6	6	6	6	6	6	6	1	1	1	7	7	7	6.25	6	6.25
956	Female	Romanian	Romania	Urban	Others Christian	Master degree	In a relationship	No	0	Yes	No	No	No	No	No	No		Yes, my working hours have increased	500 - 1000	Yes, it increased	< 25%	Yes, it decreased	25% - 50%	No	4	0	0	1	3	5	4	4	3	4	4	4	4	5	4	4	2	3	3	6	5	5	4.75	4	4.25
957	Female	Romanian	Romania	Urban	Orthodox	Highschool	In a relationship	No	0	Yes	No	No	No	No	No	No		Yes, my working hours have diminished	500 - 1000	Yes, it decreased	< 25%	Yes, it decreased	< 25%	No	4	1	7	1	4	4	4	7	1	4	7	1	4	4	1	4	1	7	1	7	1	7	6.25	1	4.75
958	Female	Romanian	Romania	Rural	Orthodox	Master degree	In a relationship	No	0	Yes	No	No	No	No	No	No		Yes, my working hours have increased	1000 - 1500	No, it did not change	#NULL!	Yes, it decreased	< 25%	No	4	4	4	4	4	5	5	5	4	4	4	4	4	6	5	5	2	2	2	6	6	6	5.25	4.75	4.75
959	Female	Romanian	Romania	Urban	Orthodox	University degree	Single	No	0	Yes	No	No	No	No	No	No		No	1500 - 2000	No, it did not change	#NULL!	No, it did not change	#NULL!	No	4	0	0	7	4	5	4	5	4	4	4	4	4	4	4	4	1	2	2	7	6	6	5	4.5	4.5
960	Female	Romanian	Romania	Urban	Orthodox	University degree	In a relationship	No	0	Yes	No	No	No	No	No	No		No	< 500	No, it did not change	#NULL!	No, it did not change	#NULL!	No	4	1	6	4	2	5	2	7	4	7	6	6	6	5	4	6	1	2	5	7	6	3	6.25	5	5.5
961	Male	Romanian	Romania	Urban	Orthodox	University degree	In a relationship	No	0	Yes	No	No	No	No	No	No		No	500 - 1000	No, it did not change	#NULL!	Yes, it decreased	< 25%	No	4	0	0	1	3	2	3	6	5	6	7	7	7	7	7	7	1	2	2	7	6	6	6.75	6.25	6.5
962	Female	Romanian	Romania	Urban	Orthodox	Master degree	Single	No	0	Yes	No	No	No	No	No	No		Yes, my working hours have diminished	500 - 1000	No, it did not change	#NULL!	No, it did not change	#NULL!	No	4	0	0	5	3	5	4	7	6	7	7	6	6	6	6	6	2	1	2	6	7	6	6.5	6.25	6.25
963	Female	Romanian	Romania	Urban	Orthodox	University degree	In a relationship	No	0	Yes	No	No	No	No	No	No		Yes, my working hours have diminished	500 - 1000	Yes, it decreased	< 25%	Yes, it decreased	< 25%	No	4	4	1	7	3	6	1	5	5	5	6	6	6	4	4	4	1	1	1	7	7	7	5.5	5.5	5.5
964	Female	Romanian	Romania	Urban	Orthodox	Master degree	In a relationship	No	0	Yes	No	No	No	No	No	No		No	500 - 1000	No, it did not change	#NULL!	No, it did not change	#NULL!	No	4	4	6	3	3	5	5	7	4	5	4	5	5	7	7	7	1	1	1	7	7	7	6.25	5.75	6
965	Female	Romanian	Romania	Urban	Orthodox	University degree	Single	No	0	Yes	No	No	No	No	No	No		Yes, I went into furlough	500 - 1000	Yes, it decreased	< 25%	Yes, it decreased	< 25%	Yes	4	4	1	1	4	4	4	6	4	6	6	4	6	7	7	7	1	1	1	7	7	7	6.5	5.5	6.5
966	Female	Romanian	Romania	Urban	Orthodox	University degree	Married	No	0	Yes	No	No	No	No	No	No		No	500 - 1000	No, it did not change	#NULL!	No, it did not change	#NULL!	No	4	0	0	1	1	4	1	1	1	1	1	1	1	1	1	1	4	4	4	4	4	4	1.75	1.75	1.75
967	Female	Romanian	Romania	Urban	Orthodox	Master degree	Single	No	0	Yes	No	No	No	No	No	No		Yes, I went into furlough	500 - 1000	Yes, it decreased	25% - 50%	Yes, it decreased	25% - 50%	Yes	4	0	0	1	5	7	7	5	4	4	4	4	4	4	4	4	4	4	4	4	4	4	4.25	4	4
968	Female	Romanian	Romania	Urban	Orthodox	University degree	In a relationship	No	0	Yes	No	No	No	No	No	No		No	500 - 1000	No, it did not change	#NULL!	No, it did not change	#NULL!	No	4	0	0	4	4	7	3	6	4	6	4	4	4	7	7	7	5	5	5	3	3	3	5	4.5	5
969	Female	Romanian	Romania	Rural	Orthodox	Master degree	Married	No	0	Yes	No	No	No	No	No	No		No	500 - 1000	No, it did not change	#NULL!	Yes, it decreased	< 25%	Yes	4	4	4	4	7	7	7	6	6	6	7	7	7	7	7	7	1	1	1	7	7	7	6.75	6.75	6.75
970	Female	Romanian	Romania	Urban	Orthodox	University degree	In a relationship	No	0	Yes	No	No	No	No	No	No		No	< 500	No, it did not change	#NULL!	Yes, it decreased	50% - 75%	No	4	0	0	6	4	5	5	6	5	5	4	4	4	4	3	4	4	3	4	4	5	4	4.5	4.25	4.25
971	Male	Romanian	Romania	Urban	Orthodox	Master degree	Married	No	0	Yes	No	No	No	No	No	No		No	> 3000	No, it did not change	#NULL!	No, it did not change	#NULL!	No	4	4	4	2	5	6	5	5	6	6	5	6	6	5	6	6	5	6	6	3	2	2	4.5	5	5
972	Female	Romanian	Romania	Urban	Orthodox	Master degree	In a relationship	No	0	Yes	No	No	No	No	No	No		No	500 - 1000	No, it did not change	#NULL!	No, it did not change	#NULL!	No	4	4	4	4	1	1	1	4	4	4	4	4	4	4	4	4	1	1	1	7	7	7	4.75	4.75	4.75
973	Male	Romanian	Romania	Urban	Orthodox	Master degree	Single	No	0	Yes	No	No	No	No	No	No		No	500 - 1000	No, it did not change	#NULL!	No, it did not change	#NULL!	No	4	0	0	4	3	3	3	6	6	6	4	4	4	7	7	7	1	1	1	7	7	7	6	6	6
974	Female	Romanian	Romania	Urban	Orthodox	PhD degree	Married	No	0	Yes	No	No	No	No	No	No		Yes, my working hours have diminished	< 500	No, it did not change	#NULL!	No, it did not change	#NULL!	No	4	0	0	1	4	4	4	6	4	6	6	6	6	7	7	7	1	1	1	7	7	7	6.5	6	6.5
975	Female	Romanian	Romania	Rural	Orthodox	University degree	In a relationship	No	0	Yes	No	No	No	No	No	No		Yes, I went into furlough	< 500	Yes, it decreased	< 25%	Yes, it decreased	< 25%	No	4	0	0	7	7	1	1	4	6	6	2	6	6	6	7	7	3	1	1	5	7	7	4.25	6.5	6.5
976	Female	Romanian	Romania	Rural	Orthodox	Master degree	Married	No	0	Yes	No	No	No	No	No	No		No	1000 - 1500	Yes, it decreased	< 25%	Yes, it decreased	< 25%	Yes	4	0	0	1	3	7	5	4	1	3	5	2	4	6	1	3	1	7	4	7	1	4	5.5	1.25	3.5
977	Female	Romanian	Romania	Rural	Protestant	Master degree	Single	No	0	Yes	No	No	No	No	No	No		Yes, my working hours have diminished	500 - 1000	No, it did not change	#NULL!	Yes, it decreased	25% - 50%	No	4	0	0	4	1	1	1	6	6	6	6	6	6	6	6	6	2	2	2	6	6	6	6	6	6
978	Female	Romanian	Romania	Rural	Orthodox	University degree	In a relationship	No	0	Yes	No	No	No	No	No	No		No	500 - 1000	No, it did not change	#NULL!	No, it did not change	#NULL!	No	4	0	0	1	1	1	1	7	3	4	7	3	4	7	3	3	1	3	3	7	5	5	7	3.5	4
979	Female	Romanian	Romania	Rural	Orthodox	University degree	Married	No	0	Yes	No	No	No	No	No	No		Yes, I went into furlough	< 500	Yes, it decreased	25% - 50%	Yes, it decreased	25% - 50%	No	4	0	0	1	4	4	4	5	4	4	5	5	5	4	4	4	1	1	1	7	7	7	5.25	5	5
980	Male	Romanian	Romania	Urban	Orthodox	PhD degree	Married	No	0	Yes	No	No	No	No	No	No		No	1500 - 2000	No, it did not change	#NULL!	No, it did not change	#NULL!	No	4	4	4	4	4	4	4	6	6	6	7	7	7	7	7	7	1	1	1	7	7	7	6.75	6.75	6.75
981	Female	Romanian	Romania	Urban	Orthodox	Master degree	In a relationship	No	0	Yes	No	No	No	No	No	No		Yes, my working hours have increased	500 - 1000	No, it did not change	#NULL!	No, it did not change	#NULL!	No	4	0	0	1	4	1	2	4	4	4	3	3	3	1	1	1	2	2	2	6	6	6	3.5	3.5	3.5
982	Male	Romanian	Romania	Urban	Orthodox	Master degree	In a relationship	No	0	Yes	No	No	No	No	No	No		No	1000 - 1500	No, it did not change	#NULL!	No, it did not change	#NULL!	No	4	2	1	4	3	4	3	6	5	6	5	5	5	6	6	6	1	1	1	7	7	7	6	5.75	6
983	Female	Romanian	Romania	Rural	Orthodox	University degree	Single	No	0	Yes	No	No	No	No	No	No		Yes, I went into furlough	< 500	Yes, it decreased	< 25%	Yes, it decreased	< 25%	No	4	4	4	3	4	5	5	5	5	5	4	5	5	4	4	4	4	4	5	4	4	3	4.25	4.5	4.25
984	Female	Romanian	Romania	Urban	Orthodox	University degree	In a relationship	No	0	Yes	No	No	No	No	No	No		Yes, my working hours have diminished	500 - 1000	No, it did not change	#NULL!	No, it did not change	#NULL!	No	4	4	6	6	4	6	6	5	4	4	4	4	4	4	4	4	1	2	2	7	6	6	5	4.5	4.5
985	Female	Romanian	Romania	Urban	Non-affiliated	Highschool	Married	No	0	Yes	No	No	No	No	No	No		No	500 - 1000	No, it did not change	#NULL!	Yes, it decreased	< 25%	No	4	0	0	3	4	4	4	7	7	7	7	7	7	7	7	7	1	1	1	7	7	7	7	7	7
986	Female	Romanian	Romania	Rural	Orthodox	University degree	Married	No	0	Yes	No	No	No	No	No	No		No	< 500	Yes, it decreased	< 25%	Yes, it decreased	25% - 50%	No	4	4	4	4	4	5	5	5	4	5	5	4	4	3	3	3	1	1	1	7	7	7	5	4.5	4.75
987	Female	Romanian	Romania	Urban	Orthodox	University degree	In a relationship	No	0	Yes	No	No	No	No	No	No		No	< 500	Yes, it decreased	25% - 50%	Yes, it decreased	25% - 50%	No	4	3	4	1	4	7	7	6	2	1	6	3	1	4	3	2	1	4	7	7	4	1	5.75	3	1.25
988	Female	Romanian	Romania	Urban	Orthodox	University degree	Married	No	0	Yes	No	No	No	No	No	No		No	500 - 1000	Yes, it increased	25% - 50%	Yes, it increased	< 25%	No	4	1	7	1	1	1	1	5	4	5	5	4	5	4	4	4	4	4	4	4	4	4	4.5	4	4.5
989	Female	Romanian	Romania	Rural	Other religion	University degree	Married	No	0	Yes	No	No	No	No	No	No		Yes, I went into furlough	< 500	Yes, it decreased	< 25%	No, it did not change	#NULL!	No	4	1	4	1	1	4	4	7	6	6	7	6	6	7	6	6	1	1	1	7	7	7	7	6.25	6.25
990	Female	Romanian	Romania	Urban	Orthodox	Master degree	In a relationship	No	0	Yes	No	No	No	No	No	No		No	1500 - 2000	No, it did not change	#NULL!	Yes, it decreased	< 25%	No	4	4	4	2	1	7	4	7	3	4	4	4	4	6	2	4	3	5	5	5	3	3	5.5	3	3.75
991	Female	Romanian	Romania	Urban	Others Christian	University degree	In a relationship	No	0	Yes	No	No	No	No	No	No		No	500 - 1000	No, it did not change	#NULL!	No, it did not change	#NULL!	No	4	1	4	1	1	4	1	5	5	5	5	5	5	5	5	5	1	1	1	7	7	7	5.5	5.5	5.5
992	Female	Romanian	Romania	Urban	Orthodox	University degree	In a relationship	No	0	Yes	No	No	No	No	No	No		No	< 500	No, it did not change	#NULL!	No, it did not change	#NULL!	No	4	0	0	1	4	6	5	4	3	3	1	1	1	2	7	4	4	4	4	4	4	4	2.75	3.75	3
993	Female	Romanian	Romania	Urban	Orthodox	University degree	Married	No	0	Yes	No	No	No	No	No	No		No	500 - 1000	No, it did not change	#NULL!	No, it did not change	#NULL!	No	4	4	4	4	7	1	7	4	7	4	4	7	4	4	7	4	4	1	4	4	7	4	4	7	4
994	Female	Romanian	Romania	Urban	Orthodox	PhD degree	Single	No	0	Yes	No	No	No	No	No	No		Yes, my working hours have increased	1500 - 2000	No, it did not change	#NULL!	No, it did not change	#NULL!	No	4	0	0	4	6	6	6	6	4	5	4	3	4	3	2	2	5	5	5	3	3	3	4	3	3.5
995	Female	Romanian	Romania	Urban	Orthodox	University degree	In a relationship	No	0	Yes	No	No	No	No	No	No		No	500 - 1000	No, it did not change	#NULL!	Yes, it decreased	25% - 50%	No	4	4	4	1	5	6	5	5	5	5	5	5	5	5	5	5	5	4	5	3	4	3	4.5	4.75	4.5
996	Female	Romanian	Romania	Rural	Orthodox	University degree	In a relationship	No	0	Yes	No	No	No	No	No	No		No	500 - 1000	No, it did not change	#NULL!	No, it did not change	#NULL!	No	4	4	0	4	4	4	4	6	6	6	5	6	6	4	4	4	2	2	2	6	6	6	5.25	5.5	5.5
997	Female	Romanian	Romania	Rural	Orthodox	University degree	Married	No	0	Yes	No	No	No	No	No	No		No	500 - 1000	No, it did not change	#NULL!	No, it did not change	#NULL!	No	4	0	0	1	1	4	4	7	4	4	7	5	6	7	7	7	1	4	1	7	4	7	7	5	6
998	Female	Romanian	Romania	Urban	Orthodox	Highschool	Single	No	0	Yes	No	No	No	No	No	No		No	< 500	Yes, it decreased	25% - 50%	Yes, it decreased	25% - 50%	No	4	4	4	4	2	2	3	6	5	4	6	5	4	6	6	5	1	1	4	7	7	4	6.25	5.75	4.25
999	Female	Romanian	Romania	Urban	Orthodox	Master degree	Single	No	0	Yes	No	No	No	No	No	No		No	1000 - 1500	No, it did not change	#NULL!	No, it did not change	#NULL!	No	4	5	0	4	4	6	5	5	4	4	4	4	4	6	5	4	5	4	4	3	4	4	4.5	4.25	4
1000	Female	Romanian	Romania	Urban	No answer	Master degree	In a relationship	No	0	Yes	No	No	No	No	No	No		No	500 - 1000	No, it did not change	#NULL!	No, it did not change	#NULL!	No	4	4	0	1	4	4	4	5	5	5	4	4	4	5	4	5	4	5	4	4	3	4	4.5	4	4.5
1001	Female	Romanian	Romania	Urban	Orthodox	Master degree	Married	No	0	Yes	No	No	No	No	No	No		No	1000 - 1500	No, it did not change	#NULL!	No, it did not change	#NULL!	No	4	4	0	1	7	7	6	5	5	5	5	5	5	4	4	4	3	3	3	5	5	5	4.75	4.75	4.75
1002	Female	Romanian	Romania	Urban	Orthodox	University degree	Married	No	0	Yes	No	No	No	No	No	No		Yes, my working hours have diminished	500 - 1000	Yes, it decreased	< 25%	Yes, it increased	25% - 50%	No	4	1	4	4	3	3	3	5	5	5	5	5	5	5	5	5	1	1	1	7	7	7	5.5	5.5	5.5
1003	Female	Romanian	Romania	Urban	Protestant	PhD degree	In a relationship	No	0	Yes	No	No	No	No	No	No		No	1500 - 2000	No, it did not change	#NULL!	No, it did not change	#NULL!	No	4	0	0	7	4	4	4	7	5	7	7	7	7	5	5	5	1	1	1	7	7	7	6.5	6	6.5
1004	Female	Romanian	Romania	Rural	Orthodox	University degree	Single	No	0	Yes	No	No	No	No	No	No		Yes, my working hours have diminished	< 500	Yes, it decreased	< 25%	Yes, it decreased	< 25%	No	4	0	0	2	5	5	5	6	6	6	6	6	6	7	7	7	4	4	4	4	4	4	5.75	5.75	5.75
1005	Female	Romanian	Romania	Rural	Orthodox	University degree	In a relationship	No	0	Yes	No	No	No	No	No	No		No	500 - 1000	No, it did not change	#NULL!	No, it did not change	#NULL!	No	4	1	4	1	4	6	4	7	7	7	7	7	7	6	6	7	1	1	1	7	7	7	6.75	6.75	7
1006	Male	Romanian	Romania	Urban	Orthodox	University degree	Single	No	0	Yes	No	No	No	No	No	No		Yes, my working hours have diminished	1000 - 1500	No, it did not change	#NULL!	No, it did not change	#NULL!	No	4	0	0	1	1	1	1	5	6	6	6	7	7	6	7	7	1	1	1	7	7	7	6	6.75	6.75
1007	Male	Romanian	Romania	Urban	No answer	PhD degree	In a relationship	No	0	Yes	No	No	No	No	No	No		Yes, my working hours have increased	1000 - 1500	No, it did not change	#NULL!	No, it did not change	#NULL!	Yes	4	5	4	4	4	6	7	4	5	4	3	5	4	4	7	4	4	4	4	4	4	4	3.75	5.25	4
1008	Female	Romanian	Romania	Urban	Orthodox	Master degree	Single	No	0	Yes	No	No	No	No	No	No		No	500 - 1000	No, it did not change	#NULL!	Yes, it decreased	25% - 50%	No	4	4	4	4	2	2	2	7	7	7	6	6	6	6	6	6	1	1	1	7	7	7	6.5	6.5	6.5
1009	Female	Romanian	Romania	Urban	Orthodox	PhD degree	Married	No	0	Yes	No	No	No	No	No	No		Yes, my working hours have increased	1500 - 2000	No, it did not change	#NULL!	Yes, it decreased	25% - 50%	No	4	4	4	1	3	5	4	5	4	4	4	4	4	4	4	4	4	4	4	4	4	4	4.25	4	4
1010	Female	Romanian	Romania	Urban	Orthodox	Master degree	In a relationship	No	0	Yes	No	No	No	No	No	No		No	500 - 1000	No, it did not change	#NULL!	No, it did not change	#NULL!	No	4	6	6	1	4	3	6	6	4	4	6	5	3	5	5	5	4	5	4	4	3	4	5.25	4.25	4
1011	Female	Romanian	Romania	Rural	Orthodox	Master degree	Married	No	0	Yes	No	No	No	No	No	No		Yes, I went into furlough	2000 - 3000	Yes, it decreased	< 25%	Yes, it decreased	25% - 50%	Yes	4	4	4	5	4	2	2	6	6	6	6	6	6	6	6	6	1	1	1	7	7	7	6.25	6.25	6.25
1012	Male	Romanian	Romania	Rural	Orthodox	Master degree	Single	No	0	Yes	No	No	No	No	No	No		No	1000 - 1500	No, it did not change	#NULL!	No, it did not change	#NULL!	No	4	4	5	3	4	4	4	4	4	4	5	5	5	5	5	5	3	3	3	5	5	5	4.75	4.75	4.75
1013	Female	Romanian	Romania	Rural	Orthodox	Master degree	Single	No	0	Yes	No	No	No	No	No	No		Yes, my working hours have diminished	< 500	Yes, it decreased	< 25%	Yes, it increased	< 25%	No	4	0	0	4	4	4	4	5	4	4	4	4	4	4	4	4	4	4	4	4	4	4	4.25	4	4
1014	Female	Romanian	Romania	Urban	Orthodox	Master degree	In a relationship	No	0	Yes	No	No	No	No	No	No		No	500 - 1000	No, it did not change	#NULL!	No, it did not change	#NULL!	No	4	4	0	6	4	4	4	6	6	6	6	6	6	5	5	5	1	1	1	7	7	7	6	6	6
1015	Male	Romanian	Romania	Urban	No answer	University degree	In a relationship	No	0	Yes	No	No	No	No	No	No		No	2000 - 3000	No, it did not change	#NULL!	No, it did not change	#NULL!	No	4	4	4	1	5	4	5	5	6	4	5	5	5	5	5	5	2	2	2	6	6	6	5.25	5.5	5
1016	Female	Romanian	Romania	Rural	Orthodox	PhD degree	In a relationship	No	0	Yes	No	No	No	No	No	No		No	< 500	Yes, it decreased	< 25%	Yes, it decreased	< 25%	No	4	4	4	4	3	4	4	4	4	3	3	3	3	4	4	4	5	5	5	3	3	3	3.5	3.5	3.25
1017	Male	Romanian	Romania	Rural	Orthodox	Highschool	Single	No	0	Yes	No	No	No	No	No	No		No	2000 - 3000	Yes, it decreased	< 25%	Yes, it decreased	25% - 50%	No	4	1	4	6	4	5	5	5	5	4	4	4	4	7	6	6	3	3	4	5	5	4	5.25	5	4.5
1018	Female	Romanian	Romania	Rural	Orthodox	Post-highschool or non-finished university	Married	No	0	Yes	No	No	No	No	No	No		Yes, I went into furlough	500 - 1000	Yes, it decreased	50% - 75%	Yes, it decreased	50% - 75%	No	4	4	4	7	1	2	2	1	7	7	7	7	7	7	7	7	1	1	1	7	7	7	5.5	7	7
1019	Female	Romanian	Romania	Urban	Orthodox	University degree	Married	No	0	Yes	No	No	No	No	No	No		No	500 - 1000	No, it did not change	#NULL!	No, it did not change	#NULL!	No	4	0	0	1	4	7	4	4	7	7	4	4	4	4	5	4	7	4	7	1	4	1	3.25	5	4
1020	Male	Romanian	Romania	Urban	Atheist	Master degree	In a relationship	No	0	Yes	No	No	No	No	No	No		No	500 - 1000	Yes, it decreased	< 25%	Yes, it decreased	25% - 50%	No	4	0	0	5	1	3	5	5	4	3	4	4	3	5	5	4	4	4	5	4	4	3	4.5	4.25	3.25
1021	Female	Romanian	Romania	Urban	Orthodox	Master degree	Single	No	0	Yes	No	No	No	No	No	No		Yes, my working hours have increased	500 - 1000	Yes, it decreased	< 25%	No, it did not change	#NULL!	No	4	4	4	1	4	6	6	6	4	5	4	4	4	7	4	5	1	4	4	7	4	4	6	4	4.5
1022	Male	Romanian	Romania	Rural	Orthodox	Highschool	Single	No	0	Yes	No	No	No	No	No	No		Yes, my working hours have diminished	500 - 1000	Yes, it decreased	25% - 50%	Yes, it decreased	25% - 50%	No	4	4	7	1	1	1	1	5	5	5	5	5	5	2	2	2	1	1	1	7	7	7	4.75	4.75	4.75
1023	Male	Romanian	Romania	Rural	Orthodox	Highschool	In a relationship	No	0	Yes	No	No	No	No	No	No		No	< 500	No, it did not change	#NULL!	Yes, it decreased	< 25%	No	4	4	1	1	1	1	1	7	7	7	7	7	7	7	7	7	1	1	1	7	7	7	7	7	7
1024	Female	Romanian	Romania	Urban	Protestant	Post-highschool or non-finished university	Married	No	0	Yes	No	No	No	No	No	No		No	500 - 1000	No, it did not change	#NULL!	No, it did not change	#NULL!	No	4	0	0	1	4	3	5	6	5	5	6	5	6	6	6	6	1	1	1	7	7	7	6.25	5.75	6
1025	Female	Romanian	Romania	Urban	Orthodox	Highschool	Married	No	0	Yes	No	No	No	No	No	No		No	< 500	Yes, it decreased	< 25%	Yes, it decreased	< 25%	No	4	1	4	1	4	7	4	5	4	4	4	4	4	1	1	1	1	1	1	7	7	7	4.25	4	4
1026	Female	Romanian	Romania	Rural	Orthodox	Post-highschool or non-finished university	Married	No	0	Yes	No	No	No	No	No	No		No	< 500	No, it did not change	#NULL!	No, it did not change	#NULL!	No	4	0	0	1	2	2	2	4	4	4	4	4	4	4	4	4	2	2	2	6	6	6	4.5	4.5	4.5
1027	Female	Romanian	Romania	Urban	Orthodox	Master degree	Single	No	0	Yes	No	No	No	No	No	No		Yes, my working hours have diminished	2000 - 3000	Yes, it decreased	< 25%	Yes, it increased	25% - 50%	Yes	4	0	0	3	1	6	3	6	4	5	6	3	5	6	3	5	1	2	1	7	6	7	6.25	4	5.5
1028	Female	Romanian	Romania	Rural	Orthodox	University degree	In a relationship	No	0	Yes	No	No	No	No	No	No		Yes, I went into furlough	500 - 1000	Yes, it decreased	50% - 75%	No, it did not change	#NULL!	I do not want to answer	4	0	0	6	1	2	1	7	7	7	7	7	7	7	7	7	1	1	1	7	7	7	7	7	7
1029	Female	Romanian	Romania	Rural	Orthodox	PhD degree	Single	No	0	Yes	No	No	No	No	No	No		No	1500 - 2000	No, it did not change	#NULL!	No, it did not change	#NULL!	No	4	0	0	3	4	5	5	4	4	4	3	3	4	5	3	5	5	5	4	3	3	4	3.75	3.25	4.25
1030	Female	Romanian	Romania	Urban	Orthodox	Master degree	In a relationship	No	0	Yes	No	No	No	No	No	No		Yes, I went into furlough	< 500	Yes, it decreased	< 25%	Yes, it decreased	25% - 50%	No	4	1	5	2	3	5	1	6	4	6	6	5	6	7	7	7	1	1	1	7	7	7	6.5	5.75	6.5
1031	Female	Romanian	Romania	Urban	Orthodox	Master degree	In a relationship	No	0	Yes	No	No	No	No	No	No		Yes, my working hours have increased	< 500	Yes, it increased	< 25%	Yes, it increased	< 25%	No	4	4	4	4	4	4	4	7	7	7	7	7	7	7	7	7	1	1	1	7	7	7	7	7	7
1032	Female	Romanian	Romania	Urban	Orthodox	Master degree	Married	No	0	Yes	No	No	No	No	No	No		No	500 - 1000	Yes, it decreased	< 25%	No, it did not change	#NULL!	No	4	0	0	6	1	3	1	7	4	4	7	6	5	7	6	6	1	1	1	7	7	7	7	5.75	5.5
1033	Female	Romanian	Romania	Urban	Orthodox	University degree	In a relationship	No	0	Yes	No	No	No	No	No	No		No	500 - 1000	No, it did not change	#NULL!	No, it did not change	#NULL!	No	4	4	4	4	4	6	6	6	6	6	6	6	6	7	7	7	1	1	1	7	7	7	6.5	6.5	6.5
1034	Female	Romanian	Romania	Urban	Catholic	Master degree	In a relationship	No	0	Yes	No	No	No	No	No	No		No	500 - 1000	No, it did not change	#NULL!	No, it did not change	#NULL!	No	4	4	1	3	2	5	4	6	6	6	6	6	6	6	6	6	1	4	2	7	4	6	6.25	5.5	6
1035	Female	Romanian	Romania	Urban	Orthodox	University degree	Married	No	0	Yes	No	No	No	No	No	No		No	500 - 1000	No, it did not change	#NULL!	No, it did not change	#NULL!	No	4	4	4	1	1	4	4	7	4	4	7	7	7	7	7	7	1	1	1	7	7	7	7	6.25	6.25
1036	Female	Romanian	Romania	Rural	Orthodox	Highschool	Married	No	0	Yes	No	No	No	No	No	No		Yes, my working hours have diminished	500 - 1000	No, it did not change	#NULL!	No, it did not change	#NULL!	Yes	4	4	4	4	1	4	4	4	4	4	4	4	4	6	6	6	1	1	1	7	7	7	5.25	5.25	5.25
1037	Female	Romanian	Romania	Urban	Orthodox	Post-highschool or non-finished university	In a relationship	No	0	Yes	No	No	No	No	No	No		No	1500 - 2000	No, it did not change	#NULL!	No, it did not change	#NULL!	No	4	0	0	4	1	4	1	6	6	6	4	4	5	4	4	5	4	4	5	4	4	3	4.5	4.5	4.75
1038	Male	Romanian	Romania	Urban	Atheist	University degree	Widow	No	0	Yes	No	No	No	No	No	No		No	1500 - 2000	No, it did not change	#NULL!	No, it did not change	#NULL!	Yes	4	4	4	4	7	7	7	4	4	4	1	1	1	1	1	1	7	7	7	1	1	1	1.75	1.75	1.75
1039	Female	Romanian	Romania	Urban	Orthodox	University degree	In a relationship	No	0	Yes	No	No	No	No	No	No		No	< 500	No, it did not change	#NULL!	Yes, it decreased	50% - 75%	No	4	4	1	1	1	4	4	5	3	3	5	4	4	7	5	5	1	3	3	7	5	5	6	4.25	4.25
1040	Male	Romanian	Romania	Urban	Orthodox	University degree	Married	No	0	Yes	No	No	No	No	No	No		Yes, I went into furlough	2000 - 3000	Yes, it decreased	25% - 50%	Yes, it decreased	50% - 75%	No	4	4	4	4	4	4	4	4	4	4	5	5	5	7	7	7	7	7	7	1	1	1	4.25	4.25	4.25
1041	Female	Romanian	Romania	Urban	Orthodox	University degree	In a relationship	No	0	Yes	No	No	No	No	No	No		Yes, my working hours have increased	500 - 1000	No, it did not change	#NULL!	No, it did not change	#NULL!	No	4	4	4	4	1	1	1	7	6	7	7	7	7	7	7	7	1	1	1	7	7	7	7	6.75	7
1042	Male	Romanian	Romania	Urban	Orthodox	Master degree	Single	No	0	Yes	No	No	No	No	No	No		No	500 - 1000	Yes, it increased	25% - 50%	Yes, it increased	25% - 50%	No	4	1	4	1	1	4	4	6	4	4	7	7	7	7	7	7	1	1	1	7	7	7	6.75	6.25	6.25
1043	Female	Romanian	Romania	Rural	Orthodox	University degree	Single	No	0	Yes	No	No	No	No	No	No		Yes, I went into furlough	< 500	Yes, it decreased	< 25%	No, it did not change	#NULL!	No	4	0	4	1	4	4	4	4	4	4	4	4	4	4	4	4	4	4	4	4	4	4	4	4	4
1044	Female	Romanian	Romania	Rural	Orthodox	Master degree	Married	No	0	Yes	No	No	No	No	No	No		No	1000 - 1500	No, it did not change	#NULL!	No, it did not change	#NULL!	No	4	0	0	5	3	3	3	5	5	5	5	6	6	5	5	5	2	2	2	6	6	6	5.25	5.5	5.5
1045	Female	Romanian	Romania	Urban	Orthodox	Master degree	Married	No	0	Yes	No	No	No	No	No	No		No	500 - 1000	No, it did not change	#NULL!	No, it did not change	#NULL!	No	4	0	0	1	1	4	4	7	4	5	5	4	4	6	5	5	1	2	2	7	6	6	6.25	4.75	5
1046	Female	Romanian	Romania	Urban	Orthodox	Master degree	Single	No	0	Yes	No	No	No	No	No	No		No	500 - 1000	No, it did not change	#NULL!	No, it did not change	#NULL!	No	4	0	0	4	4	4	4	5	5	5	5	5	5	4	4	4	4	4	4	4	4	4	4.5	4.5	4.5
1047	Female	Romanian	Romania	Rural	Orthodox	University degree	Single	No	0	Yes	No	No	No	No	No	No		No	< 500	No, it did not change	#NULL!	No, it did not change	#NULL!	No	4	0	2	3	2	3	4	4	4	5	3	3	7	5	5	4	3	3	2	5	5	6	4.25	4.25	5.5
1048	Female	Romanian	Spain	Rural	Orthodox	Highschool	Married	No	0	Yes	No	No	No	No	No	No		No	1000 - 1500	No, it did not change	#NULL!	No, it did not change	#NULL!	No	4	0	0	1	1	4	4	6	6	6	6	6	6	5	5	5	6	5	4	2	3	4	4.75	5	5.25
1049	Female	Romanian	Spain	Urban	Orthodox	Master degree	Married	No	0	Yes	No	No	No	No	No	No		No	1000 - 1500	No, it did not change	#NULL!	No, it did not change	#NULL!	Yes	4	4	0	3	1	4	3	4	4	4	6	6	6	6	6	6	2	2	2	6	6	6	5.5	5.5	5.5
1050	Male	Romanian	Switzerland	Urban	Non-affiliated	University degree	Married	No	0	Yes	No	No	No	No	No	No		No	> 3000	No, it did not change	#NULL!	No, it did not change	#NULL!	No	4	4	4	4	2	3	2	6	6	6	5	5	5	6	6	6	1	1	1	7	7	7	6	6	6
1051	Female	Romanian	United Kingdom	Urban	Atheist	Master degree	Single	No	0	Yes	No	No	No	No	No	No		No	> 3000	No, it did not change	#NULL!	No, it did not change	#NULL!	No	4	4	1	7	4	6	4	6	4	6	4	3	4	6	5	6	2	2	2	6	6	6	5.5	4.5	5.5
1052	Female	Romanian	United Kingdom	Urban	Orthodox	University degree	In a relationship	No	0	Yes	No	No	No	No	No	No		No	1000 - 1500	No, it did not change	#NULL!	No, it did not change	#NULL!	No	4	1	4	1	5	6	6	4	3	4	3	3	3	1	1	1	5	5	5	3	3	3	2.75	2.5	2.75
1053	Male	Romanian	USA	Urban	Orthodox	Master degree	Single	No	0	Yes	No	No	No	No	No	No		No	2000 - 3000	No, it did not change	#NULL!	No, it did not change	#NULL!	No	4	4	4	4	3	5	4	5	5	5	6	6	6	5	5	5	3	3	3	5	5	5	5.25	5.25	5.25
1054	Female	Ukrainian	Romania	Rural	Orthodox	University degree	In a relationship	No	0	Yes	No	No	No	No	No	No		Yes, my working hours have diminished	1000 - 1500	Yes, it decreased	< 25%	No, it did not change	#NULL!	No	4	0	0	4	3	3	3	6	4	7	4	3	6	5	4	6	2	2	2	6	6	6	5.25	4.25	6.25
1055	Female	Romanian	Romania	Urban	Non-affiliated	Master degree	In a relationship	No	0	Yes	No	No	No	No	No	No		No	1000 - 1500	No, it did not change	#NULL!	Yes, it decreased	< 25%	No	4	0	0	1	4	4	4	6	6	6	5	5	5	6	5	5	1	1	1	7	7	7	6	5.75	5.75
1056	Female	British	United Kingdom	Urban	Orthodox	Master degree	Married	No	0	Yes	No	No	No	No	No	No		No	1500 - 2000	Yes, it decreased	< 25%	No, it did not change	#NULL!	No	4	4	0	1	1	1	1	7	7	7	4	4	4	7	7	7	1	1	1	7	7	7	6.25	6.25	6.25
1057	Female	British	United Kingdom	Urban	Non-affiliated	University degree	In a relationship	No	0	Yes	No	No	No	No	No	No		Yes, my working hours have diminished	1000 - 1500	No, it did not change	#NULL!	No, it did not change	#NULL!	Yes	4	1	0	2	4	5	6	5	4	4	4	4	4	4	4	4	4	5	5	4	3	3	4.25	3.75	3.75
1058	Male	Romanian	Romania	Urban	Catholic	Master degree	Divorced	No	0	No	No	No	No	No	Yes	No		No	2000 - 3000	No, it did not change	#NULL!	No, it did not change	#NULL!	Yes	3	2	5	1	1	3	1	4	4	4	4	4	4	3	3	3	5	5	5	3	3	3	3.5	3.5	3.5
1059	Male	Romanian	Romania	Rural	Orthodox	Highschool	Single	No	0	No	No	No	No	No	No	No		No	< 500	No, it did not change	#NULL!	Yes, it decreased	< 25%	No	3	0	0	1	2	5	4	5	3	4	6	5	4	6	6	6	2	2	2	6	6	6	5.75	5	5
1060	Female	Romanian	Romania	Urban	Orthodox	University degree	Single	No	0	No	No	No	Yes	No	No	No		Yes, my working hours have diminished	500 - 1000	Yes, it decreased	> 75%	Yes, it decreased	50% - 75%	No	3	0	0	7	4	6	3	3	4	5	2	3	4	2	3	4	5	4	3	3	4	5	2.5	3.5	4.5
1061	Female	Romanian	Romania	Urban	Orthodox	Master degree	Married	Yes	1	No	No	No	No	No	No	Yes		No	500 - 1000	No, it did not change	#NULL!	No, it did not change	#NULL!	No	3	3	1	3	1	1	1	6	6	6	5	5	5	4	4	4	1	1	1	7	7	7	5.5	5.5	5.5
1062	Female	Romanian	Romania	Urban	Orthodox	University degree	Married	Yes	1	No	No	No	No	No	No	Yes		No	< 500	No, it did not change	#NULL!	Yes, it increased	< 25%	No	3	1	0	3	3	3	3	4	4	4	6	6	6	6	6	6	2	2	2	6	6	6	5.5	5.5	5.5
1063	Female	Romanian	Republic of Moldova	Rural	Orthodox	Highschool	Single	No	0	No	Yes	No	Yes	No	No	No		No	500 - 1000	No, it did not change	#NULL!	Yes, it increased	< 25%	No	3	2	1	6	3	6	4	7	6	7	7	6	7	7	6	7	1	2	1	7	6	7	7	6	7
1064	Female	Romanian	Romania	Urban	Orthodox	University degree	In a relationship	No	0	No	Yes	No	Yes	No	No	No		No	500 - 1000	No, it did not change	#NULL!	No, it did not change	#NULL!	No	3	0	0	1	2	3	2	5	6	6	5	6	6	7	7	7	2	2	2	6	6	6	5.75	6.25	6.25
1065	Female	Romanian	Romania	Urban	Orthodox	University degree	Single	No	0	No	No	No	No	No	Yes	No		No	< 500	No, it did not change	#NULL!	No, it did not change	#NULL!	Yes	3	0	0	1	4	4	4	4	4	4	4	4	4	4	4	4	1	1	1	7	7	7	4.75	4.75	4.75
1066	Female	Moldavian	Republic of Moldova	Urban	Other religion	Post-highschool or non-finished university	In a relationship	No	0	Yes	No	No	Yes	No	No	No		Yes, my working hours have diminished	< 500	Yes, it decreased	25% - 50%	Yes, it decreased	25% - 50%	No	3	1	0	4	1	4	2	6	5	6	6	6	6	7	7	7	1	1	1	7	7	7	6.5	6.25	6.5
1067	Female	Romanian	Romania	Urban	Orthodox	University degree	In a relationship	No	0	Yes	No	No	Yes	No	No	No		Yes, my working hours have increased	< 500	No, it did not change	#NULL!	No, it did not change	#NULL!	No	3	1	5	7	2	5	4	7	5	6	7	7	7	5	3	4	1	4	2	7	4	6	6.5	4.75	5.75
1068	Female	Romanian	Romania	Urban	Orthodox	University degree	In a relationship	No	0	Yes	No	No	Yes	No	No	No		Yes, my working hours have diminished	< 500	No, it did not change	#NULL!	No, it did not change	#NULL!	No	3	0	0	1	1	4	3	7	5	6	7	7	6	7	6	7	1	1	1	7	7	7	7	6.25	6.5
1069	Female	Romanian	Romania	Urban	Orthodox	Highschool	Married	No	0	Yes	No	No	Yes	No	No	No		Yes, I went into furlough	< 500	Yes, it decreased	25% - 50%	Yes, it decreased	25% - 50%	No	3	0	0	1	4	6	4	6	4	4	4	4	4	5	4	4	4	5	5	4	3	3	4.75	3.75	3.75
1070	Female	Romanian	Romania	Urban	Orthodox	University degree	Married	Yes	1	No	Yes	Yes	No	No	No	No		Yes, I went into furlough	500 - 1000	Yes, it decreased	25% - 50%	Yes, it decreased	25% - 50%	No	3	1	6	1	5	7	5	4	2	4	4	2	4	2	2	2	3	2	3	5	6	5	3.75	3	3.75
1071	Female	Romanian	Romania	Rural	Orthodox	Post-highschool or non-finished university	In a relationship	No	0	No	No	No	Yes	No	No	No		Yes, my working hours have increased	< 500	Yes, it decreased	< 25%	Yes, it decreased	25% - 50%	No	3	0	0	7	6	7	6	3	3	4	4	3	5	1	3	3	4	3	4	4	5	4	3	3.5	4
1072	Female	Romanian	Romania	Rural	Orthodox	Highschool	In a relationship	No	0	No	No	No	Yes	No	No	No		No	< 500	No, it did not change	#NULL!	Yes, it decreased	25% - 50%	No	3	3	3	4	2	5	5	6	5	7	6	5	7	6	5	7	2	4	1	6	4	7	6	4.75	7
1073	Female	Romanian	Romania	Rural	Orthodox	Master degree	Single	No	0	No	No	No	Yes	No	No	No		No	< 500	No, it did not change	#NULL!	Yes, it decreased	< 25%	No	3	0	0	5	3	6	4	5	4	5	5	4	5	6	6	6	2	2	2	6	6	6	5.5	5	5.5
1074	Female	Romanian	Romania	Rural	Orthodox	Highschool	In a relationship	No	0	No	No	No	Yes	No	No	No		No	500 - 1000	Yes, it decreased	< 25%	No, it did not change	#NULL!	No	3	4	6	4	1	1	1	7	6	7	6	7	7	7	7	7	1	1	1	7	7	7	6.75	6.75	7
1075	Male	Romanian	Romania	Urban	No answer	Highschool	In a relationship	No	0	No	No	No	Yes	No	No	No		No	< 500	No, it did not change	#NULL!	Yes, it decreased	50% - 75%	No	3	5	6	3	5	6	2	4	3	6	5	4	6	3	4	6	4	5	2	4	3	6	4	3.5	6
1076	Female	Romanian	Romania	Rural	Catholic	Highschool	Single	No	0	No	No	No	Yes	No	No	No		No	< 500	No, it did not change	#NULL!	No, it did not change	#NULL!	No	3	0	0	3	4	5	5	4	3	3	5	4	4	4	4	4	4	4	4	4	4	4	4.25	3.75	3.75
1077	Female	Romanian	Romania	Urban	Orthodox	Post-highschool or non-finished university	Single	No	0	No	No	No	Yes	No	No	No		Yes, my working hours have increased	< 500	Yes, it decreased	< 25%	Yes, it decreased	25% - 50%	I do not want to answer	3	1	0	2	4	7	7	4	1	1	4	1	1	4	1	1	4	7	7	4	1	1	4	1	1
1078	Female	Romanian	Romania	Rural	Orthodox	University degree	In a relationship	No	0	Yes	Yes	No	No	No	No	No		Yes, my working hours have diminished	500 - 1000	Yes, it decreased	< 25%	No, it did not change	#NULL!	No	3	0	0	5	4	4	4	7	7	7	7	7	7	7	7	7	2	2	2	6	6	6	6.75	6.75	6.75
1079	Female	Romanian	Belgium	Urban	No answer	Master degree	Divorced	Yes	1	No	No	Yes	No	No	No	No		Yes, I went into furlough	1500 - 2000	Yes, it decreased	> 75%	Yes, it decreased	50% - 75%	No	3	0	0	3	7	6	5	5	1	3	4	1	2	3	1	2	5	7	6	3	1	2	3.75	1	2.25
1080	Female	Romanian	United Kingdom	Urban	Orthodox	University degree	Married	Yes	1	No	Yes	No	No	No	No	No		No	1000 - 1500	No, it did not change	#NULL!	No, it did not change	#NULL!	No	3	0	0	3	4	5	3	1	3	2	2	4	2	2	2	2	2	2	2	6	6	6	2.75	3.75	3
1081	Male	American	USA	Rural	Catholic	Master degree	Married	Yes	4	Yes	No	No	No	No	No	No		No	> 3000	No, it did not change	#NULL!	No, it did not change	#NULL!	No	3	4	4	2	3	6	5	4	2	3	4	3	3	3	2	2	4	3	3	4	5	5	3.75	3	3.25
1082	Female	Moldavian	Republic of Moldova	Urban	Orthodox	University degree	Married	Yes	2	Yes	No	No	No	No	No	No		Yes, I went into furlough	< 500	Yes, it decreased	< 25%	Yes, it decreased	> 75%	Yes	3	0	0	1	2	7	7	5	1	3	6	1	2	5	1	3	2	7	4	6	1	4	5.5	1	3
1083	Female	Romanian	Republic of Moldova	Urban	Orthodox	PhD degree	Married	Yes	2	Yes	No	No	No	No	No	No		Yes, my working hours have increased	< 500	No, it did not change	#NULL!	Yes, it decreased	25% - 50%	No	3	5	0	1	4	4	4	4	4	4	4	4	4	4	4	4	4	4	4	4	4	4	4	4	4
1084	Female	Romanian	Romania	Urban	Orthodox	PhD degree	Married	Yes	2	Yes	No	No	No	No	No	No		No	1000 - 1500	No, it did not change	#NULL!	No, it did not change	#NULL!	No	3	0	0	1	4	4	4	6	6	6	6	6	6	6	5	6	1	1	1	7	7	7	6.25	6	6.25
1085	Female	Romanian	Romania	Urban	Orthodox	University degree	Married	Yes	2	Yes	No	No	No	No	No	No		Yes, my working hours have diminished	500 - 1000	Yes, it decreased	> 75%	Yes, it decreased	50% - 75%	No	3	3	2	3	3	3	3	2	2	2	3	3	3	3	3	3	1	1	1	7	7	7	3.75	3.75	3.75
1086	Female	Romanian	Spain	Rural	Orthodox	Highschool	Married	Yes	2	Yes	No	No	No	No	No	No		No	1000 - 1500	No, it did not change	#NULL!	No, it did not change	#NULL!	Yes	3	1	3	1	4	4	4	4	4	4	4	4	4	6	7	6	4	4	4	4	4	4	4.5	4.75	4.5
1087	Female	Romanian	Spain	Rural	Orthodox	Highschool	Married	Yes	2	Yes	No	No	No	No	No	No		No	1000 - 1500	No, it did not change	#NULL!	No, it did not change	#NULL!	Yes	3	1	3	1	4	4	4	4	4	4	4	4	4	4	4	4	4	4	4	4	4	4	4	4	4
1088	Male	Italian	Italy	Urban	Atheist	PhD degree	Married	Yes	1	Yes	No	No	No	No	No	No		Yes, my working hours have increased	1500 - 2000	No, it did not change	#NULL!	Yes, it decreased	< 25%	No	3	3	0	4	5	4	5	6	6	6	4	5	4	5	4	5	6	5	6	2	3	2	4.25	4.5	4.25
1089	Female	Romanian	Denmark	Rural	Orthodox	Master degree	Married	Yes	1	Yes	No	No	No	No	No	No		No	2000 - 3000	No, it did not change	#NULL!	No, it did not change	#NULL!	No	3	4	4	5	4	6	5	3	2	3	3	4	3	2	1	2	6	6	6	2	2	2	2.5	2.25	2.5
1090	Female	Romanian	Romania	Urban	Orthodox	Master degree	Married	Yes	1	Yes	No	No	No	No	No	No		Yes, my working hours have diminished	< 500	No, it did not change	#NULL!	Yes, it decreased	< 25%	Yes	3	0	0	1	4	7	5	6	6	6	6	6	6	4	4	4	4	4	4	4	4	4	5	5	5
1091	Female	Romanian	Romania	Rural	Orthodox	University degree	In a relationship	Yes	1	Yes	No	No	No	No	No	No		No	500 - 1000	No, it did not change	#NULL!	Yes, it decreased	> 75%	No	3	5	2	7	1	1	1	6	6	6	7	7	7	6	6	6	1	1	1	7	7	7	6.5	6.5	6.5
1092	Female	Romanian	Romania	Urban	Protestant	University degree	Married	Yes	1	Yes	No	No	No	No	No	No		Yes, my working hours have diminished	< 500	No, it did not change	#NULL!	No, it did not change	#NULL!	No	3	5	0	4	1	2	2	7	7	7	7	7	7	7	7	7	1	1	1	7	7	7	7	7	7
1093	Male	Slovak	Slovakia	Rural	Non-affiliated	Master degree	Married	Yes	1	Yes	No	No	No	No	No	No		Yes, my working hours have diminished	< 500	Yes, it decreased	25% - 50%	Yes, it decreased	< 25%	Yes	3	2	6	1	4	7	5	4	5	3	4	4	4	1	1	1	7	7	7	1	1	1	2.5	2.75	2.25
1094	Male	American	USA	Urban	Others Christian	University degree	Married	No	0	Yes	No	No	No	No	No	No		No	> 3000	No, it did not change	#NULL!	No, it did not change	#NULL!	No	3	6	4	1	1	1	1	4	4	4	4	4	4	5	5	5	3	3	3	5	5	5	4.5	4.5	4.5
1095	Male	Belgian	Belgium	Urban	Catholic	Master degree	In a relationship	No	0	Yes	No	No	No	No	No	No		No	> 3000	No, it did not change	#NULL!	No, it did not change	#NULL!	No	3	0	0	6	3	3	3	3	5	3	3	6	3	2	4	3	6	3	6	2	5	2	2.5	5	2.75
1096	Female	Moldavian	Republic of Moldova	Urban	Atheist	Post-highschool or non-finished university	Single	No	0	Yes	No	No	No	No	No	No		Yes, my working hours have increased	500 - 1000	Yes, it decreased	25% - 50%	Yes, it decreased	< 25%	No	3	1	3	2	2	2	2	6	5	5	7	7	7	7	7	7	3	3	3	5	5	5	6.25	6	6
1097	Female	Romanian	Romania	Urban	Orthodox	University degree	Single	No	0	Yes	No	No	No	No	No	No		No	1000 - 1500	No, it did not change	#NULL!	No, it did not change	#NULL!	No	3	1	6	1	3	7	5	6	4	5	5	1	4	5	4	6	3	5	3	5	3	5	5.25	3	5
1098	Male	Romanian	Romania	Urban	Orthodox	Post-highschool or non-finished university	In a relationship	No	0	Yes	No	No	No	No	No	No		No	500 - 1000	No, it did not change	#NULL!	Yes, it decreased	< 25%	No	3	1	3	4	2	2	2	7	7	7	7	5	5	5	4	4	1	1	1	7	7	7	6.5	5.75	5.75
1099	Female	Romanian	Romania	Urban	Orthodox	University degree	Single	No	0	Yes	No	No	No	No	No	No		No	500 - 1000	No, it did not change	#NULL!	Yes, it decreased	25% - 50%	No	3	0	0	2	3	5	4	5	3	4	5	4	4	4	3	4	3	4	4	5	4	4	4.75	3.5	4
1100	Female	Romanian	Romania	Urban	Orthodox	Master degree	In a relationship	No	0	Yes	No	No	No	No	No	No		No	1000 - 1500	No, it did not change	#NULL!	No, it did not change	#NULL!	Yes	3	4	4	2	4	4	4	6	5	6	7	7	7	7	5	6	1	1	1	7	7	7	6.75	6	6.5
1101	Female	Romanian	Romania	Urban	Orthodox	Master degree	In a relationship	No	0	Yes	No	No	No	No	No	No		No	1500 - 2000	No, it did not change	#NULL!	No, it did not change	#NULL!	No	3	1	7	3	4	4	4	6	2	6	6	2	6	6	2	6	1	6	1	7	2	7	6.25	2	6.25
1102	Female	Romanian	Romania	Urban	Orthodox	Master degree	In a relationship	No	0	Yes	No	No	No	No	No	No		No	500 - 1000	No, it did not change	#NULL!	No, it did not change	#NULL!	No	3	0	0	6	1	2	3	7	5	5	4	4	4	5	5	5	1	1	1	7	7	7	5.75	5.25	5.25
1103	Female	Romanian	Romania	Urban	Atheist	Master degree	In a relationship	No	0	Yes	No	No	No	No	No	No		No	1000 - 1500	No, it did not change	#NULL!	No, it did not change	#NULL!	No	3	3	4	6	2	7	6	5	6	6	6	4	4	2	2	2	4	4	4	4	4	4	4.25	4	4
1104	Female	Romanian	Romania	Urban	Orthodox	University degree	In a relationship	No	0	Yes	No	No	No	No	No	No		Yes, I went into furlough	1000 - 1500	Yes, it decreased	< 25%	Yes, it decreased	< 25%	No	3	5	2	6	7	5	6	7	7	7	7	7	7	7	7	7	1	1	1	7	7	7	7	7	7
1105	Female	Romanian	Romania	Urban	Orthodox	University degree	In a relationship	No	0	Yes	No	No	No	No	No	No		Yes, my working hours have diminished	500 - 1000	No, it did not change	#NULL!	Yes, it decreased	50% - 75%	Yes	3	4	0	0	6	7	7	5	4	5	4	4	4	5	4	5	4	3	4	4	5	4	4.5	4.25	4.5
1106	Male	Romanian	Romania	Urban	Orthodox	University degree	Married	No	0	Yes	No	No	No	No	No	No		Yes, my working hours have diminished	500 - 1000	Yes, it decreased	50% - 75%	Yes, it decreased	< 25%	No	3	4	4	4	2	3	2	6	6	6	6	7	6	6	7	6	2	1	2	6	7	6	6	6.75	6
1107	Female	British	United Kingdom	Urban	Non-affiliated	Master degree	Married	No	0	Yes	No	No	No	No	No	No		Yes, my working hours have diminished	1500 - 2000	No, it did not change	#NULL!	No, it did not change	#NULL!	No	3	0	0	2	4	5	5	4	3	3	4	4	4	3	3	3	4	4	4	4	4	4	3.75	3.5	3.5
1108	Female	Romanian	Romania	Urban	Orthodox	Master degree	Single	No	0	No	Yes	No	No	No	Yes	No		No	1500 - 2000	No, it did not change	#NULL!	No, it did not change	#NULL!	Yes	2	0	0	3	1	1	1	6	6	6	6	6	6	6	6	6	1	1	1	7	7	7	6.25	6.25	6.25
1109	Female	Romanian	Romania	Urban	Orthodox	Master degree	Married	Yes	2	No	No	No	No	No	No	Yes		No	< 500	No, it did not change	#NULL!	Yes, it decreased	< 25%	No	2	1	4	2	1	1	1	6	6	6	4	4	4	6	6	7	6	6	6	2	2	2	4.5	4.5	4.75
1110	Female	Moldavian	Republic of Moldova	Urban	Orthodox	Post-highschool or non-finished university	Single	No	0	Yes	No	No	Yes	No	No	No		Yes, I went into furlough	< 500	Yes, it decreased	25% - 50%	Yes, it decreased	25% - 50%	No	2	0	0	1	2	4	4	5	4	4	5	4	4	5	5	5	1	1	1	7	7	7	5.5	5	5
1111	Female	Romanian	Romania	Urban	Orthodox	University degree	Married	No	0	No	No	No	No	No	No	No		No	< 500	Yes, it decreased	50% - 75%	Yes, it decreased	50% - 75%	No	2	1	0	1	1	4	4	7	7	7	7	7	7	7	7	7	1	1	1	7	7	7	7	7	7
1112	Female	Romanian	Romania	Rural	Orthodox	Master degree	Single	No	0	No	No	No	Yes	No	No	No		No	< 500	No, it did not change	#NULL!	No, it did not change	#NULL!	No	2	0	0	2	2	5	4	5	3	4	2	2	4	5	3	4	1	3	4	7	5	4	4.75	3.25	4
1113	Female	Romanian	Romania	Urban	Orthodox	Highschool	Single	No	0	No	No	No	Yes	No	No	No		No	< 500	Yes, it decreased	50% - 75%	Yes, it decreased	25% - 50%	No	2	1	5	5	4	7	6	6	1	2	5	2	2	6	2	2	1	4	3	7	4	5	6	2.25	2.75
1114	Female	Romanian	Romania	Rural	Orthodox	Highschool	In a relationship	No	0	No	No	No	Yes	No	No	No		Yes, my working hours have increased	< 500	No, it did not change	#NULL!	No, it did not change	#NULL!	No	2	4	4	6	4	7	5	6	3	4	5	5	5	4	3	4	1	1	1	7	7	7	5.5	4.5	5
1115	Male	Romanian	Romania	Urban	Orthodox	Master degree	Single	No	0	No	No	No	Yes	No	No	No		No	< 500	No, it did not change	#NULL!	No, it did not change	#NULL!	No	2	4	1	5	6	2	2	5	4	4	6	5	5	5	5	5	2	2	2	6	6	6	5.5	5	5
1116	Female	Romanian	Romania	Urban	Orthodox	Post-highschool or non-finished university	In a relationship	No	0	No	No	No	Yes	No	No	No		Yes, my working hours have diminished	< 500	Yes, it decreased	> 75%	Yes, it decreased	50% - 75%	No	2	0	0	3	3	4	4	6	5	4	4	5	5	5	4	5	1	3	3	7	5	5	5.5	4.75	4.75
1117	Female	Romanian	Romania	Rural	Orthodox	Post-highschool or non-finished university	In a relationship	No	0	No	No	No	Yes	No	No	No		No	< 500	Yes, it decreased	< 25%	Yes, it decreased	< 25%	No	2	0	0	1	1	4	4	6	3	3	4	1	1	4	1	1	1	4	4	7	4	4	5.25	2.25	2.25
1118	Female	Romanian	Romania	Rural	Orthodox	Highschool	Single	No	0	No	No	No	Yes	No	No	No		Yes, my working hours have increased	< 500	No, it did not change	#NULL!	Yes, it decreased	25% - 50%	No	2	1	3	1	5	7	7	5	3	3	4	3	3	4	3	3	7	7	7	1	1	1	3.5	2.5	2.5
1119	Female	Romanian	Romania	Urban	Orthodox	Highschool	Single	No	0	No	No	No	Yes	No	No	No		Yes, my working hours have increased	1000 - 1500	No, it did not change	#NULL!	No, it did not change	#NULL!	No	2	4	0	3	4	2	4	5	4	5	4	4	4	5	4	5	2	2	3	6	6	5	5	4.5	4.75
1120	Female	Romanian	Ireland	Urban	Others Christian	Post-highschool or non-finished university	Married	Yes	2	Yes	Yes	No	No	No	No	No		Yes, I went into furlough	1000 - 1500	Yes, it increased	25% - 50%	No, it did not change	#NULL!	No	2	0	0	1	2	5	3	4	4	4	4	4	4	4	4	4	3	4	4	5	4	4	4.25	4	4
1121	Female	Romanian	Romania	Rural	Orthodox	Highschool	Married	Yes	4	No	Yes	No	No	No	No	No		Yes, I went into furlough	< 500	Yes, it decreased	50% - 75%	Yes, it decreased	50% - 75%	No	2	2	4	7	3	5	4	7	4	4	7	4	4	4	4	4	4	4	4	4	4	4	5.5	4	4
1122	Female	Romanian	Romania	Urban	Orthodox	Highschool	Married	Yes	2	No	Yes	No	No	No	No	No		Yes, my working hours have diminished	< 500	Yes, it decreased	< 25%	Yes, it decreased	< 25%	No	2	1	5	1	1	5	4	3	3	3	4	4	2	4	4	4	3	4	2	5	4	6	4	3.75	3.75
1123	Male	Romanian	Romania	Urban	Orthodox	Master degree	Married	Yes	3	Yes	No	No	No	No	No	No		No	1500 - 2000	No, it did not change	#NULL!	No, it did not change	#NULL!	No	2	2	6	6	1	1	1	6	6	6	6	6	6	6	6	6	2	2	2	6	6	6	6	6	6
1124	Female	Hungarian	Romania	Rural	Catholic	Master degree	Married	Yes	2	Yes	No	No	No	No	No	No		No	500 - 1000	No, it did not change	#NULL!	Yes, it decreased	25% - 50%	Yes	2	4	4	6	4	4	7	6	5	4	6	5	5	6	6	4	1	1	1	7	7	7	6.25	5.75	5
1125	Female	Moldavian	Republic of Moldova	Urban	Orthodox	Master degree	Married	Yes	2	Yes	No	No	No	No	No	No		Yes, my working hours have increased	< 500	Yes, it decreased	< 25%	Yes, it decreased	< 25%	No	2	4	0	3	2	4	3	7	6	6	6	4	4	6	4	4	1	1	1	7	7	7	6.5	5.25	5.25
1126	Female	Romanian	Romania	Urban	Orthodox	Master degree	Married	Yes	1	Yes	No	No	No	No	No	No		No	500 - 1000	No, it did not change	#NULL!	No, it did not change	#NULL!	No	2	0	0	5	4	4	4	7	4	7	4	4	4	4	3	4	1	1	1	7	7	7	5.5	4.5	5.5
1127	Female	Romanian	Romania	Urban	Catholic	Master degree	Married	Yes	1	Yes	No	No	No	No	No	No		No	1000 - 1500	No, it did not change	#NULL!	Yes, it increased	< 25%	No	2	0	0	1	2	3	2	5	5	5	6	5	5	5	5	5	1	1	1	7	7	7	5.75	5.5	5.5
1128	Female	Canadian	Canada	Urban	Non-affiliated	University degree	Divorced	No	0	Yes	No	No	No	No	No	No		No	> 3000	No, it did not change	#NULL!	No, it did not change	#NULL!	No	2	5	1	2	1	3	3	7	3	7	7	3	7	7	5	7	1	3	1	7	5	7	7	4	7
1129	Female	British	United Kingdom	Urban	Orthodox	University degree	Single	No	0	Yes	No	No	No	No	No	No		No	1500 - 2000	No, it did not change	#NULL!	No, it did not change	#NULL!	No	2	0	0	4	1	4	1	7	6	7	7	4	7	7	7	7	1	1	1	7	7	7	7	6	7
1130	Female	Moldavian	Republic of Moldova	Urban	Orthodox	Post-highschool or non-finished university	In a relationship	No	0	Yes	No	No	No	No	No	No		No	< 500	Yes, it decreased	25% - 50%	Yes, it decreased	25% - 50%	No	2	0	0	0	1	7	4	7	4	6	7	5	5	7	4	7	1	1	1	7	7	7	7	5	6.25
1131	Male	Romanian	Romania	Urban	Orthodox	Highschool	In a relationship	No	0	Yes	No	No	No	No	No	No		Yes, my working hours have diminished	< 500	Yes, it decreased	25% - 50%	Yes, it decreased	50% - 75%	No	2	4	7	1	1	1	1	6	4	6	7	4	6	4	4	4	1	1	1	7	7	7	6	4.75	5.75
1132	Female	Romanian	Romania	Urban	Orthodox	Highschool	Widow	No	0	Yes	No	No	No	No	No	No		No	< 500	No, it did not change	#NULL!	No, it did not change	#NULL!	No	2	1	3	1	2	3	3	5	5	5	4	4	4	6	5	5	1	1	1	7	7	7	5.5	5.25	5.25
1133	Female	Romanian	Romania	Urban	Orthodox	PhD degree	Single	No	0	Yes	No	No	No	No	No	No		No	500 - 1000	No, it did not change	#NULL!	No, it did not change	#NULL!	No	2	0	0	1	1	1	1	7	7	7	7	7	7	7	6	7	1	1	1	7	7	7	7	6.75	7
1134	Female	Romanian	Romania	Urban	Orthodox	Master degree	In a relationship	No	0	Yes	No	No	No	No	No	No		Yes, my working hours have increased	500 - 1000	Yes, it increased	25% - 50%	Yes, it increased	25% - 50%	No	2	0	0	1	4	6	5	5	4	4	4	6	5	6	5	5	2	2	2	6	6	6	5.25	5.25	5
1135	Male	Romanian	Romania	Urban	Orthodox	Post-highschool or non-finished university	Married	No	0	Yes	No	No	No	No	No	No		Yes, I went into furlough	< 500	Yes, it decreased	25% - 50%	Yes, it decreased	25% - 50%	No	2	6	4	1	4	2	4	4	4	4	4	4	4	3	5	4	4	4	4	4	4	4	3.75	4.25	4
1136	Male	Romanian	Romania	Urban	Orthodox	Master degree	Single	No	0	Yes	No	No	No	No	No	No		Yes, my working hours have increased	1000 - 1500	No, it did not change	#NULL!	Yes, it decreased	< 25%	No	2	2	0	3	5	4	4	6	6	6	5	5	5	5	5	5	2	2	2	6	6	6	5.5	5.5	5.5
1137	Female	Romanian	Romania	Rural	Orthodox	Highschool	Single	No	0	Yes	No	No	No	No	No	No		Yes, I went into furlough	< 500	Yes, it decreased	< 25%	Yes, it decreased	25% - 50%	No	2	4	6	1	2	1	2	4	4	4	4	4	4	4	3	5	3	4	4	5	4	4	4.25	3.75	4.25
1138	Male	Australian	Austria	Urban	No answer	Master degree	Single	No	0	Yes	No	No	No	No	No	No		No	2000 - 3000	No, it did not change	#NULL!	No, it did not change	#NULL!	No	2	1	0	6	5	6	4	5	4	6	4	4	5	2	4	6	4	4	2	4	4	6	3.75	4	5.75
1139	Male	Romanian	Republic of Moldova	Urban	Orthodox	PhD degree	Married	Yes	2	No	No	No	No	No	No	No	Freelancer	Yes, my working hours have diminished	500 - 1000	Yes, it decreased	25% - 50%	Yes, it increased	25% - 50%	No	1	4	0	4	2	3	2	4	4	4	4	4	4	4	4	4	1	1	1	7	7	7	4.75	4.75	4.75
1140	Female	Romanian	Romania	Urban	Orthodox	Master degree	Married	Yes	2	No	No	No	No	No	No	No	Freelancer	No	500 - 1000	Yes, it decreased	25% - 50%	No, it did not change	#NULL!	Yes	1	0	0	1	3	5	5	5	5	5	5	5	5	5	5	5	1	1	1	7	7	7	5.5	5.5	5.5
1141	Female	Romanian	Romania	Urban	Orthodox	Master degree	Married	No	0	No	No	No	No	No	No	No	Freelancer	No	500 - 1000	No, it did not change	#NULL!	No, it did not change	#NULL!	Yes	1	0	0	1	3	5	5	6	6	6	6	6	6	6	6	6	3	3	3	5	5	5	5.75	5.75	5.75
1142	Female	Romanian	Romania	Urban	Orthodox	PhD degree	Married	No	0	No	No	No	No	No	No	No	Freelancer	No	< 500	No, it did not change	#NULL!	No, it did not change	#NULL!	No	1	0	0	1	4	4	4	6	6	6	6	6	6	5	5	5	3	3	3	5	5	5	5.5	5.5	5.5
1143	Female	Romanian	Romania	Urban	Catholic	University degree	Married	Yes	2	No	No	No	No	No	No	No	Entrepreneur	No	500 - 1000	Yes, it decreased	25% - 50%	Yes, it decreased	< 25%	No	1	0	0	1	1	4	4	6	6	6	4	4	4	7	7	7	1	1	1	7	7	7	6	6	6
1144	Female	Romanian	Romania	Urban	Orthodox	Post-highschool or non-finished university	Married	Yes	1	No	No	No	No	No	No	No	Entrepreneur	Yes, my working hours have diminished	1000 - 1500	Yes, it decreased	50% - 75%	No, it did not change	#NULL!	No	1	0	0	6	3	2	4	6	6	6	6	7	6	7	5	5	2	2	2	6	6	6	6.25	6	5.75
1145	Female	Romanian	Romania	Rural	Orthodox	Highschool	Married	No	0	No	No	No	No	No	No	No	Entrepreneur	No	2000 - 3000	No, it did not change	#NULL!	No, it did not change	#NULL!	No	1	4	4	1	1	1	1	7	7	7	6	6	6	7	7	7	4	4	4	4	4	4	6	6	6
1146	Female	Romanian	Romania	Urban	Orthodox	Master degree	Married	Yes	1	No	No	No	No	No	No	Yes		No	< 500	No, it did not change	#NULL!	Yes, it decreased	< 25%	No	1	0	0	2	2	3	3	4	4	4	4	4	4	4	4	4	4	4	4	4	4	4	4	4	4
1147	Female	Romanian	Romania	Rural	Orthodox	Highschool	Married	No	0	No	No	No	No	No	Yes	No		No	< 500	No, it did not change	#NULL!	No, it did not change	#NULL!	Yes	1	0	0	1	1	1	1	4	4	4	4	4	4	4	4	4	1	1	1	7	7	7	4.75	4.75	4.75
1148	Female	Romanian	Romania	Urban	Orthodox	University degree	Widow	No	0	No	No	No	No	No	Yes	No		No	500 - 1000	Yes, it decreased	< 25%	Yes, it decreased	< 25%	No	1	0	0	1	1	4	4	4	1	1	4	4	4	4	4	4	4	4	4	4	4	4	4	3.25	3.25
1149	Female	Hungarian	Spain	Urban	Orthodox	Master degree	Married	Yes	2	Yes	No	No	No	No	No	No		Yes, I went into furlough	500 - 1000	Yes, it decreased	25% - 50%	Yes, it decreased	25% - 50%	I do not want to answer	1	0	0	1	4	7	7	6	4	5	7	4	4	2	1	1	4	4	4	4	4	4	4.75	3.25	3.5
1150	Female	Moldavian	Republic of Moldova	Urban	Orthodox	Post-highschool or non-finished university	Single	No	0	No	No	Yes	Yes	No	No	No		No	< 500	Yes, it decreased	< 25%	Yes, it decreased	< 25%	No	1	1	0	1	1	7	7	4	1	1	4	1	1	4	1	1	1	4	4	7	4	4	4.75	1.75	1.75
1151	Female	Moldavian	Republic of Moldova	Urban	Orthodox	University degree	Married	Yes	4	No	No	No	Yes	No	No	Yes		No	< 500	No, it did not change	#NULL!	No, it did not change	#NULL!	No	1	0	0	1	4	7	7	7	4	4	7	4	4	4	1	1	4	7	7	4	1	1	5.5	2.5	2.5
1152	Female	Romanian	Romania	Urban	Orthodox	Master degree	Married	Yes	3	No	No	No	No	No	No	Yes		No	500 - 1000	No, it did not change	#NULL!	No, it did not change	#NULL!	No	1	0	0	1	2	4	4	6	6	6	6	6	6	7	7	7	1	1	1	7	7	7	6.5	6.5	6.5
1153	Female	Romanian	Romania	Urban	Orthodox	Master degree	Married	Yes	4	No	No	No	No	No	No	Yes		No	500 - 1000	No, it did not change	#NULL!	No, it did not change	#NULL!	No	1	1	4	1	4	5	3	5	4	5	5	4	5	6	4	6	2	2	2	6	6	6	5.5	4.5	5.5
1154	Female	Romanian	Romania	Rural	Orthodox	Master degree	Married	Yes	3	No	No	No	No	No	No	Yes		No	500 - 1000	No, it did not change	#NULL!	No, it did not change	#NULL!	Yes	1	0	0	4	4	5	3	7	6	7	5	5	5	7	7	7	1	1	1	7	7	7	6.5	6.25	6.5
1155	Female	Hungarian	Romania	Urban	Protestant	Master degree	Married	Yes	2	No	No	No	No	No	No	Yes		No	500 - 1000	No, it did not change	#NULL!	No, it did not change	#NULL!	No	1	0	0	1	5	6	6	5	5	5	4	4	4	4	4	4	2	2	2	6	6	6	4.75	4.75	4.75
1156	Female	Hungarian	Czech	Urban	Others Christian	University degree	Married	Yes	2	No	No	No	No	No	No	Yes		No	1500 - 2000	No, it did not change	#NULL!	No, it did not change	#NULL!	No	1	0	0	6	1	1	1	7	7	7	7	7	7	7	7	7	1	1	1	7	7	7	7	7	7
1157	Female	Romanian	Romania	Urban	Orthodox	Master degree	In a relationship	Yes	2	No	No	No	No	No	No	Yes		No	500 - 1000	No, it did not change	#NULL!	No, it did not change	#NULL!	No	1	0	0	2	1	1	1	7	7	7	7	7	7	7	7	7	1	1	1	7	7	7	7	7	7
1158	Female	Romanian	Romania	Urban	Others Christian	Master degree	Married	Yes	2	No	No	No	No	No	No	Yes		No	500 - 1000	No, it did not change	#NULL!	No, it did not change	#NULL!	No	1	0	0	1	4	6	4	7	6	6	6	6	6	6	6	6	2	2	2	6	6	6	6.25	6	6
1159	Female	Romanian	Romania	Urban	Orthodox	Master degree	Married	Yes	2	No	No	No	No	No	No	Yes		No	1000 - 1500	No, it did not change	#NULL!	No, it did not change	#NULL!	No	1	1	0	0	2	3	3	6	6	6	5	5	5	5	5	5	2	2	2	6	6	6	5.5	5.5	5.5
1160	Female	Romanian	Romania	Rural	Protestant	University degree	Married	Yes	2	No	No	No	No	No	No	Yes		No	< 500	No, it did not change	#NULL!	No, it did not change	#NULL!	No	1	0	0	1	4	4	4	5	5	5	5	6	6	6	6	6	2	2	2	6	6	6	5.5	5.75	5.75
1161	Female	Romanian	Romania	Urban	Orthodox	Master degree	Married	Yes	1	No	No	No	No	No	No	Yes		No	500 - 1000	No, it did not change	#NULL!	No, it did not change	#NULL!	No	1	7	1	1	4	5	3	7	7	7	5	5	5	3	3	3	5	4	4	3	4	4	4.5	4.75	4.75
1162	Female	Romanian	Romania	Urban	Orthodox	University degree	Married	Yes	1	No	No	No	No	No	No	Yes		No	500 - 1000	No, it did not change	#NULL!	No, it did not change	#NULL!	No	1	0	0	4	2	4	3	4	4	4	4	4	4	4	3	4	4	3	4	4	5	4	4	4	4
1163	Male	Uzbekistan	Uzbekistan	Urban	Islam	PhD degree	Married	Yes	2	No	Yes	No	Yes	No	No	No		Yes, my working hours have diminished	< 500	No, it did not change	#NULL!	Yes, it increased	25% - 50%	No	1	0	0	4	5	5	1	4	4	4	4	4	4	3	3	3	5	4	4	3	4	4	3.5	3.75	3.75
1164	Male	Hungarian	Romania	Rural	Islam	Primary and secondary school	Widow	No	0	No	No	No	No	No	Yes	No		No	< 500	No, it did not change	#NULL!	No, it did not change	#NULL!	No	1	7	7	1	7	1	4	1	7	4	4	4	4	1	1	1	6	6	6	2	2	2	2	3.5	2.75
1165	Male	Moldavian	Republic of Moldova	Rural	Orthodox	Highschool	Single	No	0	No	Yes	No	Yes	No	No	No		No	< 500	Yes, it decreased	25% - 50%	Yes, it decreased	25% - 50%	No	1	0	1	1	1	1	1	7	7	7	7	7	7	7	7	7	1	1	1	7	7	7	7	7	7
1166	Female	Romanian	Romania	Urban	Orthodox	University degree	Married	No	0	No	No	No	No	No	Yes	No		No	500 - 1000	No, it did not change	#NULL!	No, it did not change	#NULL!	No	1	0	0	2	4	4	4	5	5	5	6	6	6	6	6	6	1	1	1	7	7	7	6	6	6
1167	Female	Romanian	Romania	Rural	Orthodox	Highschool	Married	No	0	No	No	No	No	No	Yes	No		No	< 500	No, it did not change	#NULL!	No, it did not change	#NULL!	No	1	0	0	1	1	1	1	4	4	4	4	4	4	4	4	4	4	4	4	4	4	4	4	4	4
1168	Female	Romanian	Romania	Urban	Orthodox	University degree	Single	No	0	No	Yes	No	Yes	No	No	No		Yes, my working hours have diminished	< 500	Yes, it decreased	< 25%	No, it did not change	#NULL!	No	1	0	0	7	4	4	4	4	4	4	4	4	4	5	4	6	3	4	5	5	4	3	4.5	4	4.25
1169	Female	Romanian	Romania	Urban	Orthodox	Master degree	Married	No	0	No	No	No	No	No	Yes	No		No	500 - 1000	No, it did not change	#NULL!	No, it did not change	#NULL!	Yes	1	0	0	1	1	4	4	4	4	4	4	4	4	4	4	4	4	4	4	4	4	4	4	4	4
1170	Female	Romanian	Romania	Urban	Orthodox	University degree	Married	No	0	No	No	No	No	No	Yes	No		No	500 - 1000	No, it did not change	#NULL!	No, it did not change	#NULL!	No	1	2	2	2	1	1	1	4	4	4	4	4	4	4	4	4	4	4	4	4	4	4	4	4	4
1171	Female	Romanian	Romania	Rural	Orthodox	Highschool	Single	No	0	No	Yes	No	Yes	No	No	No		No	< 500	No, it did not change	#NULL!	Yes, it decreased	< 25%	No	1	0	0	4	2	5	6	4	3	3	3	3	3	4	3	3	4	4	4	4	4	4	3.75	3.25	3.25
1172	Female	Romanian	Romania	Urban	Orthodox	University degree	Married	No	0	No	No	No	No	No	Yes	No		No	< 500	No, it did not change	#NULL!	No, it did not change	#NULL!	Yes	1	0	0	5	3	7	5	4	5	5	4	4	5	5	5	6	4	4	5	4	4	3	4.25	4.5	4.75
1173	Male	Romanian	Romania	Urban	Orthodox	Master degree	Divorced	No	0	No	No	No	No	No	Yes	No		No	500 - 1000	Yes, it decreased	< 25%	Yes, it decreased	< 25%	No	1	1	0	1	1	7	4	4	3	4	4	3	3	6	3	4	4	3	4	4	5	4	4.5	3.5	3.75
1174	Female	Moldavian	Republic of Moldova	Rural	Orthodox	Post-highschool or non-finished university	Married	Yes	2	Yes	No	No	Yes	No	No	No		Yes, my working hours have diminished	< 500	No, it did not change	#NULL!	Yes, it decreased	25% - 50%	No	1	0	0	1	1	1	1	4	4	4	4	4	4	1	1	1	1	1	1	7	7	7	4	4	4
1175	Female	Romanian	Romania	Urban	Orthodox	University degree	In a relationship	Yes	1	Yes	No	No	Yes	No	No	No		No	< 500	No, it did not change	#NULL!	No, it did not change	#NULL!	No	1	0	0	1	4	4	4	5	5	5	7	7	7	4	4	4	2	2	2	6	6	6	5.5	5.5	5.5
1176	Female	Romanian	Romania	Urban	Orthodox	University degree	Single	No	0	Yes	No	No	Yes	No	No	No		Yes, I went into furlough	< 500	No, it did not change	#NULL!	No, it did not change	#NULL!	No	1	0	0	4	4	5	4	7	6	7	6	6	6	7	7	7	2	1	1	6	7	7	6.5	6.5	6.75
1177	Female	Romanian	Romania	Urban	Orthodox	University degree	In a relationship	No	0	Yes	No	No	Yes	No	No	No		Yes, my working hours have increased	500 - 1000	Yes, it increased	< 25%	Yes, it increased	< 25%	No	1	1	4	1	1	1	1	5	4	5	5	5	5	5	5	5	1	1	1	7	7	7	5.5	5.25	5.5
1178	Female	Moldavian	Republic of Moldova	Urban	Orthodox	Highschool	In a relationship	No	0	No	No	No	Yes	No	No	No		Yes, my working hours have diminished	< 500	Yes, it decreased	< 25%	Yes, it decreased	< 25%	Yes	1	4	4	1	4	6	6	4	4	4	3	1	1	4	1	1	4	1	7	4	7	1	3.75	3.25	1.75
1179	Male	Romanian	Romania	Rural	Orthodox	University degree	Single	No	0	No	No	No	Yes	No	No	No		No	< 500	Yes, it decreased	> 75%	Yes, it decreased	> 75%	No	1	0	0	7	2	2	2	6	5	6	5	6	5	7	7	7	1	1	1	7	7	7	6.25	6.25	6.25
1180	Female	Romanian	Romania	Rural	Orthodox	Highschool	In a relationship	No	0	No	No	No	Yes	No	No	No		Yes, my working hours have increased	< 500	Yes, it decreased	< 25%	Yes, it decreased	< 25%	No	1	0	0	1	3	6	5	6	4	5	6	4	5	6	4	6	1	2	1	7	6	7	6.25	4.5	5.75
1181	Male	Romanian	Romania	Rural	Orthodox	Highschool	Single	No	0	No	No	No	Yes	No	No	No		No	< 500	No, it did not change	#NULL!	No, it did not change	#NULL!	No	1	0	0	1	1	2	1	5	5	6	6	6	6	6	6	6	1	1	1	7	7	7	6	6	6.25
1182	Male	Romanian	Romania	Rural	Orthodox	Highschool	In a relationship	No	0	No	No	No	Yes	No	No	No		Yes, my working hours have increased	< 500	No, it did not change	#NULL!	Yes, it decreased	< 25%	No	1	5	7	1	3	5	3	5	2	5	6	3	5	4	2	5	1	5	5	7	3	3	5.5	2.5	4.5
1183	Female	Romanian	Romania	Urban	Orthodox	University degree	In a relationship	No	0	No	No	No	Yes	No	No	No		No	< 500	No, it did not change	#NULL!	Yes, it decreased	< 25%	No	1	0	0	4	1	2	3	4	4	4	2	2	2	2	1	3	4	4	4	4	4	4	3	2.75	3.25
1184	Female	Romanian	Romania	Urban	Protestant	University degree	Single	No	0	No	No	No	Yes	No	No	No		No	< 500	No, it did not change	#NULL!	Yes, it increased	25% - 50%	No	1	0	0	7	4	6	7	4	3	7	3	3	5	5	4	6	3	4	6	5	4	2	4.25	3.5	5
1185	Female	Romanian	Romania	Rural	Orthodox	Highschool	In a relationship	No	0	No	No	No	Yes	No	No	No		No	500 - 1000	Yes, it decreased	25% - 50%	Yes, it decreased	< 25%	No	1	0	0	4	1	1	1	1	1	1	4	4	4	1	1	1	4	4	4	4	4	4	2.5	2.5	2.5
1186	Female	Romanian	Romania	Rural	Orthodox	Highschool	In a relationship	No	0	No	No	No	Yes	No	No	No		No	< 500	Yes, it decreased	< 25%	Yes, it decreased	< 25%	No	1	0	0	6	1	4	6	1	7	7	3	5	7	1	4	6	1	1	1	7	7	7	3	5.75	6.75
1187	Male	Romanian	Romania	Rural	Orthodox	Post-highschool or non-finished university	In a relationship	No	0	No	No	No	Yes	No	No	No		No	< 500	No, it did not change	#NULL!	Yes, it decreased	25% - 50%	No	1	1	4	1	4	4	4	4	4	4	4	4	4	4	4	4	4	5	3	4	3	5	4	3.75	4.25
1188	Female	Romanian	Romania	Urban	Orthodox	Highschool	In a relationship	No	0	No	No	No	Yes	No	No	No		No	< 500	No, it did not change	#NULL!	Yes, it decreased	< 25%	No	1	1	4	1	3	5	4	6	4	5	4	4	4	2	7	5	3	6	4	5	2	4	4.25	4.25	4.5
1189	Female	Hungarian	Romania	Urban	Catholic	University degree	Married	Yes	1	Yes	Yes	No	No	No	No	No		Yes, my working hours have diminished	500 - 1000	Yes, it decreased	25% - 50%	Yes, it decreased	< 25%	No	1	0	0	1	3	5	4	3	2	2	5	5	5	1	1	1	1	2	2	7	6	6	4	3.5	3.5
1190	Female	Romanian	Republic of Moldova	Urban	Orthodox	Post-highschool or non-finished university	Married	Yes	1	No	No	Yes	No	No	No	No		No	< 500	Yes, it decreased	> 75%	Yes, it decreased	> 75%	No	1	0	0	1	1	7	7	4	1	3	4	2	5	4	1	3	5	6	4	3	2	4	3.75	1.5	3.75
1191	Female	Romanian	Romania	Rural	Orthodox	Highschool	In a relationship	No	0	No	No	Yes	No	No	No	No		Yes, my working hours have diminished	< 500	Yes, it decreased	25% - 50%	Yes, it decreased	25% - 50%	No	1	1	7	7	3	6	4	4	3	5	3	3	5	1	1	4	7	7	4	1	1	4	2.25	2	4.5
1192	Female	Romanian	Romania	Urban	Orthodox	Primary and secondary school	Married	Yes	3	No	Yes	No	No	No	No	No		Yes, I went into furlough	< 500	Yes, it decreased	50% - 75%	Yes, it decreased	25% - 50%	No	1	0	0	1	1	5	2	7	5	7	7	5	6	6	4	7	1	1	1	7	7	7	6.75	5.25	6.75
1193	Female	Hungarian	Romania	Urban	Catholic	Master degree	Married	Yes	1	No	Yes	No	No	No	No	No		Yes, my working hours have diminished	500 - 1000	Yes, it decreased	25% - 50%	Yes, it decreased	25% - 50%	No	1	4	4	1	2	5	5	6	5	6	6	5	5	6	5	6	1	4	2	7	4	6	6.25	4.75	5.75
1194	Female	Romanian	Romania	Urban	Orthodox	Master degree	Divorced	Yes	1	No	Yes	No	No	No	No	No		No	< 500	Yes, it decreased	> 75%	Yes, it decreased	50% - 75%	No	1	0	0	1	1	7	6	7	1	1	6	1	1	6	1	1	1	7	6	7	1	2	6.5	1	1.25
1195	Female	Romanian	Romania	Urban	Protestant	University degree	Married	Yes	1	No	Yes	No	No	No	No	No		No	< 500	Yes, it decreased	50% - 75%	Yes, it decreased	50% - 75%	No	1	4	4	4	1	6	6	5	4	3	5	3	3	4	3	3	2	5	5	6	3	3	5	3.25	3
1196	Female	Turkish	Romania	Urban	Islam	University degree	Divorced	Yes	1	No	Yes	No	No	No	No	No		Yes, my working hours have diminished	500 - 1000	Yes, it decreased	25% - 50%	Yes, it decreased	25% - 50%	Yes	1	0	0	4	4	7	7	4	4	4	4	4	4	4	4	4	4	4	4	4	4	4	4	4	4
1197	Female	Moldavian	Republic of Moldova	Urban	Orthodox	Post-highschool or non-finished university	In a relationship	No	0	No	Yes	No	No	No	No	No		Yes, my working hours have diminished	< 500	Yes, it decreased	< 25%	Yes, it decreased	< 25%	No	1	1	0	1	1	4	7	4	4	1	1	1	1	1	1	1	1	1	1	7	7	7	3.25	3.25	2.5
1198	Female	Romanian	Romania	Urban	Orthodox	Master degree	Single	Yes	1	Yes	No	No	No	No	No	No		No	< 500	No, it did not change	#NULL!	Yes, it decreased	< 25%	Yes	1	0	0	4	4	7	7	4	4	4	4	4	4	4	4	4	1	1	1	7	7	7	4.75	4.75	4.75
1199	Male	Romanian	Romania	Urban	Orthodox	PhD degree	Married	Yes	1	Yes	No	No	No	No	No	No		Yes, my working hours have increased	1000 - 1500	Yes, it increased	25% - 50%	Yes, it increased	25% - 50%	No	1	0	0	1	4	4	4	4	4	4	4	4	4	4	4	4	4	4	4	4	4	4	4	4	4
1200	Female	Romanian	Romania	Urban	Orthodox	Post-highschool or non-finished university	Divorced	Yes	1	Yes	No	No	No	No	No	No		No	500 - 1000	No, it did not change	#NULL!	Yes, it decreased	25% - 50%	Yes	1	0	0	1	4	6	6	7	7	7	7	7	7	7	7	7	1	1	1	7	7	7	7	7	7
1201	Female	Romanian	Romania	Urban	Orthodox	Master degree	Married	Yes	4	Yes	No	No	No	No	No	No		No	2000 - 3000	No, it did not change	#NULL!	No, it did not change	#NULL!	No	1	0	0	1	1	1	1	6	6	6	6	6	6	6	6	6	2	2	2	6	6	6	6	6	6
1202	Female	Hungarian	Romania	Urban	Protestant	Master degree	Married	Yes	3	Yes	No	No	No	No	No	No		Yes, my working hours have diminished	500 - 1000	No, it did not change	#NULL!	Yes, it decreased	25% - 50%	No	1	0	0	1	1	1	1	7	7	7	7	7	7	7	7	7	1	1	1	7	7	7	7	7	7
1203	Female	Romanian	Romania	Urban	Orthodox	Master degree	Divorced	Yes	3	Yes	No	No	No	No	No	No		No	500 - 1000	No, it did not change	#NULL!	Yes, it decreased	< 25%	No	1	0	0	1	1	1	1	6	6	6	7	7	7	7	7	7	1	1	1	7	7	7	6.75	6.75	6.75
1204	Male	Romanian	Romania	Urban	Orthodox	PhD degree	Married	Yes	3	Yes	No	No	No	No	No	No		No	1000 - 1500	No, it did not change	#NULL!	No, it did not change	#NULL!	Yes	1	0	0	4	4	4	4	5	2	6	6	1	6	5	1	6	2	4	2	6	4	6	5.5	2	6
1205	Male	Romanian	Romania	Urban	Orthodox	University degree	Married	Yes	3	Yes	No	No	No	No	No	No		Yes, my working hours have increased	> 3000	Yes, it increased	25% - 50%	Yes, it increased	25% - 50%	No	1	0	0	1	4	6	5	4	4	4	4	4	4	4	4	4	4	4	4	4	4	4	4	4	4
1206	Female	Romanian	Romania	Urban	Orthodox	University degree	Married	Yes	3	Yes	No	No	No	No	No	No		Yes, my working hours have diminished	< 500	Yes, it decreased	< 25%	Yes, it decreased	< 25%	No	1	4	0	7	1	7	7	6	4	4	7	6	6	6	4	4	1	1	1	7	7	7	6.5	5.25	5.25
1207	Female	Romanian	Romania	Urban	Orthodox	University degree	Married	Yes	3	Yes	No	No	No	No	No	No		Yes, my working hours have diminished	500 - 1000	Yes, it decreased	< 25%	Yes, it decreased	< 25%	No	1	1	7	1	4	7	7	4	4	4	4	4	4	4	1	1	1	1	1	7	7	7	4.75	4	4
1208	Male	Romanian	Romania	Rural	Orthodox	Post-highschool or non-finished university	Married	Yes	3	Yes	No	No	No	No	No	No		No	< 500	No, it did not change	#NULL!	No, it did not change	#NULL!	No	1	1	0	1	4	5	5	4	4	4	4	4	4	4	4	4	2	3	2	6	5	6	4.5	4.25	4.5
1209	Female	Hungarian	Romania	Urban	Others Christian	Post-highschool or non-finished university	Married	Yes	2	Yes	No	No	No	No	No	No		Yes, I went into furlough	1000 - 1500	Yes, it decreased	< 25%	Yes, it decreased	25% - 50%	No	1	0	0	1	3	4	1	6	4	4	6	5	6	2	3	2	5	4	4	3	4	4	4.25	4	4
1210	Female	Moldavian	Republic of Moldova	Rural	Catholic	Master degree	Single	Yes	2	Yes	No	No	No	No	No	No		Yes, my working hours have diminished	500 - 1000	Yes, it decreased	< 25%	Yes, it decreased	25% - 50%	No	1	1	0	1	1	2	3	7	4	7	7	4	7	7	4	7	1	1	1	7	7	7	7	4.75	7
1211	Female	Romanian	Republic of Moldova	Urban	Orthodox	Master degree	Married	Yes	2	Yes	No	No	No	No	No	No		Yes, my working hours have increased	< 500	No, it did not change	#NULL!	No, it did not change	#NULL!	No	1	0	0	1	4	5	4	5	6	6	6	6	6	6	6	6	1	1	1	7	7	7	6	6.25	6.25
1212	Female	Romanian	Romania	Urban	Catholic	Post-highschool or non-finished university	Married	Yes	2	Yes	No	No	No	No	No	No		Yes, I went into furlough	< 500	Yes, it decreased	> 75%	Yes, it decreased	> 75%	No	1	0	0	3	1	2	2	7	6	6	6	6	6	7	7	7	1	1	1	7	7	7	6.75	6.5	6.5
1213	Male	Romanian	Romania	Urban	Catholic	PhD degree	Married	Yes	2	Yes	No	No	No	No	No	No		No	2000 - 3000	No, it did not change	#NULL!	No, it did not change	#NULL!	No	1	0	0	1	4	1	4	7	7	7	7	7	7	6	6	6	1	1	1	7	7	7	6.75	6.75	6.75
1214	Female	Romanian	Romania	Rural	Orthodox	Master degree	Married	Yes	2	Yes	No	No	No	No	No	No		Yes, my working hours have diminished	500 - 1000	Yes, it decreased	< 25%	Yes, it decreased	< 25%	No	1	0	0	1	2	4	2	7	6	7	4	4	4	4	4	4	1	1	1	7	7	7	5.5	5.25	5.5
1215	Female	Romanian	Romania	Urban	Orthodox	University degree	Married	Yes	2	Yes	No	No	No	No	No	No		No	< 500	No, it did not change	#NULL!	No, it did not change	#NULL!	No	1	0	0	1	2	4	4	6	6	6	5	4	4	4	4	4	3	4	4	5	4	4	5	4.5	4.5
1216	Female	Romanian	Romania	Urban	Orthodox	PhD degree	Married	Yes	2	Yes	No	No	No	No	No	No		Yes, my working hours have increased	1000 - 1500	No, it did not change	#NULL!	No, it did not change	#NULL!	No	1	0	0	1	3	4	3	7	7	7	7	7	7	7	7	7	1	1	1	7	7	7	7	7	7
1217	Female	Romanian	Romania	Urban	Orthodox	PhD degree	Married	Yes	2	Yes	No	No	No	No	No	No		No	1500 - 2000	No, it did not change	#NULL!	No, it did not change	#NULL!	No	1	0	0	4	5	6	6	7	6	6	4	4	4	5	5	5	3	3	3	5	5	5	5.25	5	5
1218	Female	Romanian	Romania	Urban	Orthodox	Master degree	Married	Yes	2	Yes	No	No	No	No	No	No		No	< 500	No, it did not change	#NULL!	No, it did not change	#NULL!	No	1	0	0	1	1	7	7	7	5	6	7	6	6	4	4	4	1	5	5	7	3	3	6.25	4.5	4.75
1219	Female	Romanian	Romania	Urban	Catholic	PhD degree	Married	Yes	2	Yes	No	No	No	No	No	No		No	1500 - 2000	No, it did not change	#NULL!	No, it did not change	#NULL!	No	1	4	4	1	3	3	4	6	5	4	7	7	7	5	5	5	1	1	1	7	7	7	6.25	6	5.75
1220	Female	Romanian	Romania	Urban	Orthodox	PhD degree	Married	Yes	2	Yes	No	No	No	No	No	No		No	1500 - 2000	No, it did not change	#NULL!	No, it did not change	#NULL!	No	1	0	0	5	7	7	7	5	5	5	4	4	4	4	4	4	4	4	4	4	4	4	4.25	4.25	4.25
1221	Female	Romanian	Romania	Urban	Orthodox	Master degree	Married	Yes	2	Yes	No	No	No	No	No	No		Yes, my working hours have diminished	1000 - 1500	Yes, it decreased	< 25%	Yes, it decreased	< 25%	No	1	0	0	1	2	3	3	6	5	5	5	5	5	5	5	5	1	1	1	7	7	7	5.75	5.5	5.5
1222	Female	Romanian	Romania	Rural	Orthodox	Master degree	Married	Yes	2	Yes	No	No	No	No	No	No		Yes, I went into furlough	< 500	Yes, it decreased	> 75%	Yes, it decreased	50% - 75%	No	1	0	0	7	7	4	7	6	6	6	6	6	6	6	6	6	1	1	1	7	7	7	6.25	6.25	6.25
1223	Female	Romanian	Romania	Urban	Orthodox	University degree	Married	Yes	2	Yes	No	No	No	No	No	No		Yes, my working hours have increased	< 500	No, it did not change	#NULL!	No, it did not change	#NULL!	No	1	0	0	0	4	5	3	6	6	6	4	4	4	6	6	6	2	2	2	6	6	6	5.5	5.5	5.5
1224	Female	Romanian	Romania	Urban	Orthodox	Master degree	Married	Yes	2	Yes	No	No	No	No	No	No		No	1500 - 2000	No, it did not change	#NULL!	No, it did not change	#NULL!	Yes	1	0	0	2	4	5	5	4	3	4	5	5	5	5	5	5	3	2	3	5	6	5	4.75	4.75	4.75
1225	Female	Romanian	Romania	Rural	Orthodox	University degree	Married	Yes	2	Yes	No	No	No	No	No	No		Yes, my working hours have diminished	1000 - 1500	Yes, it decreased	< 25%	Yes, it decreased	< 25%	No	1	0	0	1	1	1	1	6	6	6	6	6	6	7	7	7	1	1	1	7	7	7	6.5	6.5	6.5
1226	Female	Hungarian	Romania	Urban	Other religion	Post-highschool or non-finished university	Married	Yes	1	Yes	No	No	No	No	No	No		Yes, I went into furlough	< 500	Yes, it decreased	< 25%	Yes, it decreased	< 25%	No	1	1	7	1	4	4	4	4	4	4	1	1	1	1	1	1	1	1	1	7	7	7	3.25	3.25	3.25
1227	Female	Romanian	Ireland	Urban	Orthodox	University degree	Married	Yes	1	Yes	No	No	No	No	No	No		Yes, I went into furlough	1000 - 1500	Yes, it increased	< 25%	Yes, it increased	< 25%	No	1	0	0	1	4	5	3	5	6	6	4	4	6	1	3	4	2	2	2	6	6	6	4	4.75	5.5
1228	Female	Romanian	Italy	Urban	Orthodox	Highschool	Divorced	Yes	1	Yes	No	No	No	No	No	No		Yes, I went into furlough	500 - 1000	No, it did not change	#NULL!	No, it did not change	#NULL!	No	1	1	7	1	4	7	4	4	1	6	4	1	4	4	7	7	4	6	7	4	2	1	4	2.75	4.5
1229	Female	Romanian	Romania	Urban	Orthodox	PhD degree	Married	Yes	1	Yes	No	No	No	No	No	No		No	1000 - 1500	No, it did not change	#NULL!	No, it did not change	#NULL!	No	1	4	4	4	4	6	5	5	4	5	4	4	4	4	4	4	3	3	3	5	5	5	4.5	4.25	4.5
1230	Male	Romanian	Romania	Urban	Orthodox	PhD degree	Married	Yes	1	Yes	No	No	No	No	No	No		No	2000 - 3000	No, it did not change	#NULL!	No, it did not change	#NULL!	Yes	1	0	0	6	4	5	5	4	3	3	4	4	4	1	1	1	1	1	1	7	7	7	4	3.75	3.75
1231	Female	Romanian	Romania	Urban	Orthodox	University degree	Married	Yes	1	Yes	No	No	No	No	No	No		No	500 - 1000	Yes, it increased	< 25%	Yes, it increased	< 25%	No	1	1	4	1	3	2	1	6	6	6	6	6	6	7	7	7	1	1	1	7	7	7	6.5	6.5	6.5
1232	Female	Romanian	Romania	Urban	Orthodox	Master degree	Single	Yes	1	Yes	No	No	No	No	No	No		Yes, I went into furlough	1000 - 1500	No, it did not change	#NULL!	No, it did not change	#NULL!	No	1	1	4	1	4	5	5	5	5	5	6	6	6	4	4	4	2	2	2	6	6	6	5.25	5.25	5.25
1233	Female	Romanian	Romania	Urban	Orthodox	PhD degree	Married	Yes	1	Yes	No	No	No	No	No	No		No	1500 - 2000	No, it did not change	#NULL!	Yes, it decreased	< 25%	No	1	0	0	2	2	3	2	5	5	5	5	5	5	4	4	4	2	2	2	6	6	6	5	5	5
1234	Female	Romanian	Romania	Rural	Orthodox	University degree	Married	Yes	1	Yes	No	No	No	No	No	No		No	500 - 1000	No, it did not change	#NULL!	Yes, it decreased	< 25%	No	1	0	0	4	1	4	4	6	4	4	6	4	4	5	4	3	1	1	1	7	7	7	6	4.75	4.5
1235	Female	Romanian	Romania	Urban	Orthodox	University degree	Married	Yes	1	Yes	No	No	No	No	No	No		Yes, my working hours have diminished	1000 - 1500	Yes, it decreased	50% - 75%	Yes, it decreased	50% - 75%	No	1	1	0	7	1	5	6	7	4	4	5	4	4	7	7	7	1	1	1	7	7	7	6.5	5.5	5.5
1236	Female	Romanian	Romania	Rural	Orthodox	Master degree	Married	Yes	1	Yes	No	No	No	No	No	No		No	500 - 1000	No, it did not change	#NULL!	No, it did not change	#NULL!	No	1	0	0	7	3	4	3	4	4	4	4	4	4	4	4	4	3	3	3	5	5	5	4.25	4.25	4.25
1237	Female	Romanian	Romania	Urban	Orthodox	PhD degree	Married	Yes	1	Yes	No	No	No	No	No	No		No	1000 - 1500	No, it did not change	#NULL!	No, it did not change	#NULL!	No	1	0	0	4	5	6	5	6	6	6	4	4	4	4	4	4	1	1	1	7	7	7	5.25	5.25	5.25
1238	Female	Romanian	Romania	Urban	Orthodox	Master degree	Married	Yes	1	Yes	No	No	No	No	No	No		No	500 - 1000	No, it did not change	#NULL!	No, it did not change	#NULL!	No	1	1	5	1	3	5	5	6	4	4	6	6	6	6	6	6	1	1	1	7	7	7	6.25	5.75	5.75
1239	Male	Romanian	Romania	Urban	Orthodox	University degree	Married	Yes	1	Yes	No	No	No	No	No	No		Yes, my working hours have diminished	500 - 1000	Yes, it decreased	25% - 50%	Yes, it decreased	25% - 50%	No	1	4	2	4	1	4	4	5	5	5	4	4	4	6	6	6	2	3	3	6	5	5	5.25	5	5
1240	Female	Romanian	Romania	Urban	Orthodox	PhD degree	Married	Yes	1	Yes	No	No	No	No	No	No		No	1500 - 2000	No, it did not change	#NULL!	Yes, it decreased	50% - 75%	Yes	1	0	0	7	4	4	4	4	4	4	6	3	4	6	5	5	2	3	2	6	5	6	5.5	4.25	4.75
1241	Female	Romanian	Romania	Urban	Orthodox	PhD degree	Married	Yes	1	Yes	No	No	No	No	No	No		No	1000 - 1500	No, it did not change	#NULL!	No, it did not change	#NULL!	Yes	1	0	0	4	1	4	1	6	5	6	6	6	6	6	6	6	1	2	1	7	6	7	6.25	5.75	6.25
1242	Male	Romanian	Romania	Rural	Orthodox	Master degree	Married	Yes	1	Yes	No	No	No	No	No	No		Yes, my working hours have increased	1500 - 2000	No, it did not change	#NULL!	Yes, it decreased	< 25%	No	1	1	0	4	3	4	3	5	5	5	5	5	5	5	5	5	1	1	1	7	7	7	5.5	5.5	5.5
1243	Female	Romanian	Romania	Urban	Orthodox	PhD degree	Single	Yes	1	Yes	No	No	No	No	No	No		Yes, my working hours have increased	1000 - 1500	No, it did not change	#NULL!	No, it did not change	#NULL!	No	1	1	0	7	5	7	7	6	4	4	4	4	4	4	4	4	4	4	4	4	4	4	4.5	4	4
1244	Female	Australian	Austria	Urban	Catholic	University degree	In a relationship	No	0	Yes	No	No	No	No	No	No		No	2000 - 3000	No, it did not change	#NULL!	No, it did not change	#NULL!	No	1	7	0	4	4	3	4	5	5	5	7	7	7	7	7	7	1	1	1	7	7	7	6.5	6.5	6.5
1245	Male	Italian	Italy	Urban	Catholic	Highschool	In a relationship	No	0	Yes	No	No	No	No	No	No		No	2000 - 3000	No, it did not change	#NULL!	No, it did not change	#NULL!	No	1	1	0	1	4	5	4	6	4	4	5	5	5	6	3	4	5	3	4	3	5	4	5	4.25	4.25
1246	Male	Romanian	Belgium	Urban	Orthodox	PhD degree	Single	No	0	Yes	No	No	No	No	No	No		No	2000 - 3000	Yes, it decreased	25% - 50%	No, it did not change	#NULL!	No	1	0	0	1	4	2	5	3	5	3	6	7	4	4	6	3	4	3	5	4	5	3	4.25	5.75	3.25
1247	Female	Indian	Ireland	Urban	Protestant	Master degree	Married	No	0	Yes	No	No	No	No	No	No		No	1000 - 1500	Yes, it increased	< 25%	Yes, it increased	< 25%	No	1	0	0	7	1	4	4	7	4	7	4	4	4	1	1	1	1	1	1	7	7	7	4.75	4	4.75
1248	Female	Hungarian	Romania	Rural	Catholic	Master degree	Married	No	0	Yes	No	No	No	No	No	No		Yes, my working hours have increased	500 - 1000	No, it did not change	#NULL!	No, it did not change	#NULL!	No	1	0	0	1	1	1	1	7	6	6	7	6	6	7	7	7	1	1	1	7	7	7	7	6.5	6.5
1249	Female	Moldavian	Republic of Moldova	Urban	Orthodox	Post-highschool or non-finished university	In a relationship	No	0	Yes	No	No	No	No	No	No		No	< 500	No, it did not change	#NULL!	Yes, it decreased	50% - 75%	No	1	0	0	4	6	3	4	7	6	4	7	6	5	7	6	7	1	1	1	7	7	7	7	6.25	5.75
1250	Female	Moldavian	Republic of Moldova	Urban	Orthodox	University degree	Single	No	0	Yes	No	No	No	No	No	No		No	1000 - 1500	No, it did not change	#NULL!	Yes, it decreased	< 25%	No	1	1	0	4	4	7	4	4	4	4	4	5	4	4	4	4	5	5	5	3	3	3	3.75	4	3.75
1251	Female	Romanian	Belgium	Urban	Orthodox	Master degree	Single	No	0	Yes	No	No	No	No	No	No		No	> 3000	No, it did not change	#NULL!	No, it did not change	#NULL!	No	1	0	0	6	4	2	2	5	6	6	5	6	6	5	6	6	1	1	1	7	7	7	5.5	6.25	6.25
1252	Female	Romanian	France	Rural	Orthodox	Master degree	Married	No	0	Yes	No	No	No	No	No	No		Yes, my working hours have increased	2000 - 3000	Yes, it increased	< 25%	Yes, it increased	< 25%	No	1	1	4	1	1	4	1	4	4	4	7	4	7	4	4	4	4	4	4	4	4	4	4.75	4	4.75
1253	Female	Romanian	Republic of Moldova	Urban	Orthodox	PhD degree	Married	No	0	Yes	No	No	No	No	No	No		No	< 500	No, it did not change	#NULL!	No, it did not change	#NULL!	Yes	1	0	0	4	4	4	4	4	4	4	4	4	4	4	4	4	1	1	1	7	7	7	4.75	4.75	4.75
1254	Female	Romanian	Romania	Urban	Orthodox	Master degree	Married	No	0	Yes	No	No	No	No	No	No		Yes, my working hours have increased	1000 - 1500	Yes, it increased	< 25%	Yes, it increased	< 25%	No	1	0	0	1	5	7	7	6	4	5	4	4	4	4	4	4	2	2	2	6	6	6	5	4.5	4.75
1255	Male	Romanian	Romania	Urban	Orthodox	Highschool	Single	No	0	Yes	No	No	No	No	No	No		No	500 - 1000	Yes, it increased	< 25%	Yes, it decreased	25% - 50%	No	1	1	2	1	4	7	4	4	4	4	4	4	4	3	4	3	1	1	1	7	7	7	4.5	4.75	4.5
1256	Female	Romanian	Romania	Urban	Orthodox	University degree	In a relationship	No	0	Yes	No	No	No	No	No	No		No	500 - 1000	No, it did not change	#NULL!	No, it did not change	#NULL!	No	1	0	0	5	2	4	4	4	4	4	4	4	5	3	4	4	2	2	2	6	6	6	4.25	4.5	4.75
1257	Female	Romanian	Romania	Rural	Orthodox	Master degree	Single	No	0	Yes	No	No	No	No	No	No		No	500 - 1000	No, it did not change	#NULL!	No, it did not change	#NULL!	No	1	0	0	2	4	5	3	6	2	2	3	6	5	6	6	7	1	1	1	7	7	7	5.5	5.25	5.25
1258	Female	Romanian	Romania	Rural	Orthodox	Master degree	In a relationship	No	0	Yes	No	No	No	No	No	No		No	2000 - 3000	No, it did not change	#NULL!	Yes, it decreased	< 25%	No	1	4	1	5	4	6	6	4	3	3	4	3	3	5	4	3	2	4	3	6	4	5	4.75	3.5	3.5
1259	Female	Romanian	Romania	Urban	Orthodox	Highschool	Single	No	0	Yes	No	No	No	No	No	No		Yes, I went into furlough	< 500	Yes, it decreased	< 25%	Yes, it decreased	25% - 50%	No	1	0	0	1	7	7	7	4	1	1	4	4	7	7	4	7	7	4	7	1	4	1	4	3.25	4
1260	Female	Romanian	Romania	Urban	Orthodox	University degree	In a relationship	No	0	Yes	No	No	No	No	No	No		Yes, my working hours have diminished	500 - 1000	Yes, it decreased	< 25%	Yes, it decreased	< 25%	No	1	0	0	0	4	4	1	4	4	6	4	4	4	4	4	6	4	4	6	4	4	2	4	4	4.5
1261	Female	Romanian	Romania	Urban	Orthodox	Master degree	Married	No	0	Yes	No	No	No	No	No	No		No	1000 - 1500	No, it did not change	#NULL!	No, it did not change	#NULL!	No	1	0	0	1	4	4	4	6	4	3	7	4	4	7	4	4	1	1	1	7	7	7	6.75	4.75	4.5
1262	Male	Romanian	Romania	Urban	Orthodox	Master degree	Single	No	0	Yes	No	No	No	No	No	No		Yes, I went into furlough	< 500	Yes, it decreased	< 25%	No, it did not change	#NULL!	No	1	0	0	7	1	1	1	5	5	5	5	5	5	6	5	6	2	2	2	6	6	6	5.5	5.25	5.5
1263	Female	Romanian	Romania	Urban	Orthodox	University degree	In a relationship	No	0	Yes	No	No	No	No	No	No		No	500 - 1000	No, it did not change	#NULL!	No, it did not change	#NULL!	Yes	1	0	0	7	4	3	3	5	5	5	5	5	5	4	4	4	2	2	2	6	6	6	5	5	5
1264	Female	Romanian	Romania	Rural	Orthodox	Master degree	Married	No	0	Yes	No	No	No	No	No	No		Yes, I went into furlough	1000 - 1500	Yes, it decreased	25% - 50%	Yes, it decreased	25% - 50%	No	1	0	0	1	1	2	1	5	4	5	5	4	5	6	6	6	2	2	2	6	6	6	5.5	5	5.5
1265	Male	Romanian	Romania	Rural	Orthodox	Highschool	Single	No	0	Yes	No	No	No	No	No	No		No	500 - 1000	Yes, it decreased	< 25%	Yes, it decreased	< 25%	No	1	0	0	2	3	4	4	4	4	4	4	4	4	4	4	4	5	5	5	3	3	3	3.75	3.75	3.75
1266	Female	Romanian	Romania	Urban	Orthodox	Master degree	Married	No	0	Yes	No	No	No	No	No	No		Yes, my working hours have diminished	< 500	No, it did not change	#NULL!	No, it did not change	#NULL!	No	1	0	0	1	4	4	4	6	5	6	6	6	6	5	5	5	1	2	1	7	6	7	6	5.5	6
1267	Female	Romanian	Romania	Urban	Protestant	University degree	In a relationship	No	0	Yes	No	No	No	No	No	No		No	500 - 1000	No, it did not change	#NULL!	No, it did not change	#NULL!	Yes	1	4	4	4	4	6	5	5	4	5	4	4	4	5	4	5	1	2	2	7	6	6	5.25	4.5	5
1268	Female	Romanian	Romania	Urban	Orthodox	University degree	Single	No	0	Yes	No	No	No	No	No	No		No	500 - 1000	No, it did not change	#NULL!	No, it did not change	#NULL!	No	1	0	0	1	3	5	5	4	4	4	4	4	4	4	4	4	2	2	2	6	6	6	4.5	4.5	4.5
1269	Male	Romanian	Romania	Urban	Orthodox	University degree	Single	No	0	Yes	No	No	No	No	No	No		Yes, my working hours have diminished	1000 - 1500	Yes, it decreased	< 25%	Yes, it decreased	< 25%	No	1	0	0	1	4	7	4	4	3	5	4	4	5	1	1	1	4	4	4	4	4	4	3.25	3	3.75
1270	Female	Romanian	Romania	Urban	Orthodox	Master degree	Married	No	0	Yes	No	No	No	No	No	No		No	1000 - 1500	No, it did not change	#NULL!	No, it did not change	#NULL!	No	1	0	0	1	4	6	5	7	5	6	6	5	6	5	5	5	2	2	2	6	6	6	6	5.25	5.75
1271	Female	Romanian	Romania	Urban	Orthodox	Master degree	Married	No	0	Yes	No	No	No	No	No	No		Yes, I went into furlough	1000 - 1500	Yes, it decreased	> 75%	Yes, it decreased	> 75%	No	1	1	0	4	3	7	7	6	1	1	7	4	4	6	3	3	2	2	2	6	6	6	6.25	3.5	3.5
1272	Female	Romanian	Romania	Urban	Orthodox	Master degree	Married	No	0	Yes	No	No	No	No	No	No		No	< 500	No, it did not change	#NULL!	No, it did not change	#NULL!	No	1	0	0	1	4	4	4	4	4	4	4	4	4	1	1	1	4	4	4	4	4	4	3.25	3.25	3.25
1273	Female	Romanian	Romania	Urban	Orthodox	University degree	Single	No	0	Yes	No	No	No	No	No	No		No	500 - 1000	Yes, it decreased	< 25%	Yes, it decreased	< 25%	No	1	0	0	1	3	4	4	6	7	7	7	7	7	6	6	6	1	1	1	7	7	7	6.5	6.75	6.75
1274	Male	Romanian	Romania	Rural	Catholic	Master degree	Married	No	0	Yes	No	No	No	No	No	No		Yes, my working hours have increased	1500 - 2000	Yes, it decreased	25% - 50%	Yes, it decreased	< 25%	No	1	0	0	1	1	2	1	7	7	7	7	7	7	7	7	7	1	1	1	7	7	7	7	7	7
1275	Female	Romanian	Romania	Rural	Orthodox	Master degree	Married	No	0	Yes	No	No	No	No	No	No		No	500 - 1000	No, it did not change	#NULL!	No, it did not change	#NULL!	No	1	0	0	2	5	7	5	5	4	4	4	4	4	5	4	4	2	2	2	6	6	6	5	4.5	4.5
1276	Female	Romanian	Romania	Urban	Orthodox	PhD degree	Married	No	0	Yes	No	No	No	No	No	No		Yes, my working hours have increased	1000 - 1500	No, it did not change	#NULL!	No, it did not change	#NULL!	No	1	4	4	1	4	1	4	4	4	4	7	7	7	4	7	4	4	3	4	4	5	4	4.75	5.75	4.75
1277	Female	Romanian	Romania	Urban	Orthodox	Master degree	Married	No	0	Yes	No	No	No	No	No	No		No	> 3000	No, it did not change	#NULL!	No, it did not change	#NULL!	No	1	0	0	1	1	1	1	7	7	7	7	7	7	7	7	7	1	1	1	7	7	7	7	7	7
1278	Male	Romanian	Romania	Rural	Orthodox	Post-highschool or non-finished university	Single	No	0	Yes	No	No	No	No	No	No		Yes, my working hours have diminished	< 500	No, it did not change	#NULL!	No, it did not change	#NULL!	No	1	0	0	6	1	4	3	6	4	5	5	4	5	4	5	6	2	2	1	6	6	7	5.25	4.75	5.75
1279	Female	Romanian	Romania	Urban	Orthodox	Post-highschool or non-finished university	Married	No	0	Yes	No	No	No	No	No	No		Yes, my working hours have increased	500 - 1000	No, it did not change	#NULL!	Yes, it decreased	< 25%	No	1	0	0	1	1	7	7	4	1	1	4	4	4	4	4	4	4	4	4	4	4	4	4	3.25	3.25
1280	Female	Romanian	Romania	Urban	Orthodox	Master degree	In a relationship	No	0	Yes	No	No	No	No	No	No		No	500 - 1000	No, it did not change	#NULL!	No, it did not change	#NULL!	Yes	1	0	0	1	1	4	4	5	5	5	5	5	5	5	5	5	1	1	1	7	7	7	5.5	5.5	5.5
1281	Female	Romanian	Romania	Urban	Orthodox	PhD degree	In a relationship	No	0	Yes	No	No	No	No	No	No		Yes, my working hours have increased	1500 - 2000	No, it did not change	#NULL!	No, it did not change	#NULL!	No	1	5	4	7	1	2	2	6	5	6	7	7	7	7	6	7	1	1	1	7	7	7	6.75	6.25	6.75
1282	Male	Romanian	Romania	Urban	Orthodox	Master degree	Divorced	No	0	Yes	No	No	No	No	No	No		Yes, my working hours have increased	1500 - 2000	Yes, it decreased	< 25%	Yes, it decreased	< 25%	No	1	7	0	1	3	2	1	5	5	5	6	6	6	3	5	5	4	4	4	4	4	4	4.5	5	5
1283	Female	Romanian	Romania	Urban	Orthodox	PhD degree	Single	No	0	Yes	No	No	No	No	No	No		No	500 - 1000	No, it did not change	#NULL!	No, it did not change	#NULL!	No	4	8	8	4	1	1	1	5	5	5	6	6	6	5	5	5	1	1	1	7	7	7	5.75	5.75	5.75
1284	Female	Romanian	Romania	Urban	Orthodox	University degree	Single	No	0	No	No	No	Yes	No	No	No		No	2000 - 3000	No, it did not change	#NULL!	No, it did not change	#NULL!	No	4	8	1	4	3	3	2	6	4	6	6	6	6	6	6	6	5	5	5	3	3	3	5.25	4.75	5.25
1285	Female	Romanian	Romania	Urban	Others Christian	Master degree	In a relationship	No	0	Yes	No	No	No	No	No	No		No	500 - 1000	No, it did not change	#NULL!	No, it did not change	#NULL!	No	5	8	8	4	1	7	4	7	1	4	7	1	2	7	1	3	1	7	3	7	1	5	7	1	3.5
1286	Female	Romanian	Romania	Urban	Orthodox	University degree	Married	No	0	Yes	No	No	No	No	No	No		No	500 - 1000	No, it did not change	#NULL!	No, it did not change	#NULL!	No	4	8	8	4	4	4	4	4	4	4	4	4	4	4	4	4	4	4	4	4	4	4	4	4	4
1287	Female	Romanian	Republic of Moldova	Urban	Non-affiliated	Post-highschool or non-finished university	In a relationship	No	0	Yes	No	No	No	No	No	No		Yes, I went into furlough	< 500	No, it did not change	#NULL!	No, it did not change	#NULL!	No	6	7	7	5	4	4	4	5	5	5	7	7	7	7	7	7	1	1	1	7	7	7	6.5	6.5	6.5
1288	Male	Romanian	Romania	Urban	No answer	Highschool	In a relationship	No	0	Yes	No	No	No	No	No	No		No	1000 - 1500	No, it did not change	#NULL!	No, it did not change	#NULL!	No	5	5	7	2	5	7	7	4	3	3	4	4	4	4	4	4	4	4	4	4	4	4	4	3.75	3.75
1289	Female	Romanian	Germany	Urban	Non-affiliated	Master degree	Married	No	0	No	No	No	Yes	No	No	No		No	500 - 1000	No, it did not change	#NULL!	No, it did not change	#NULL!	No	8	8	8	7	3	1	1	5	7	7	6	7	7	4	6	6	2	1	1	6	7	7	5.25	6.75	6.75
1290	Female	Romanian	Romania	Urban	Orthodox	Master degree	In a relationship	No	0	Yes	No	No	No	No	No	No		Yes, my working hours have diminished	500 - 1000	Yes, it decreased	< 25%	Yes, it decreased	< 25%	No	5	8	8	3	5	4	3	4	5	7	5	7	7	7	4	7	2	4	4	6	4	4	5.5	5	6.25
1291	Female	Romanian	USA	Urban	Orthodox	Master degree	Married	Yes	2	No	No	No	No	No	No	No		No	> 3000	Yes, it decreased	25% - 50%	Yes, it decreased	25% - 50%	No	4	4	8	4	4	4	4	7	4	4	4	4	4	5	5	4	2	4	3	6	4	5	5.5	4.25	4.25
1292	Male	Romanian	Romania	Urban	Orthodox	Master degree	Married	No	0	Yes	No	No	No	No	No	No		No	500 - 1000	No, it did not change	#NULL!	No, it did not change	#NULL!	No	4	1	1	1	2	7	7	4	3	3	4	1	1	4	2	2	3	5	5	5	3	3	4.25	2.25	2.25
1293	Female	Romanian	Romania	Urban	Orthodox	Master degree	Married	Yes	1	Yes	No	No	No	No	No	No		No	1000 - 1500	No, it did not change	#NULL!	No, it did not change	#NULL!	No	4	8	8	4	4	6	5	6	5	6	6	6	6	5	5	5	2	2	2	6	6	6	5.75	5.5	5.75
1294	Female	Romanian	Romania	Urban	Orthodox	Master degree	Single	No	0	Yes	No	No	No	No	No	No		No	500 - 1000	No, it did not change	#NULL!	No, it did not change	#NULL!	No	6	4	6	1	7	1	7	4	7	4	4	7	4	4	7	6	1	1	1	7	7	7	4.75	7	5.25
1295	Female	Romanian	Romania	Urban	Orthodox	Highschool	In a relationship	No	0	Yes	No	No	Yes	No	No	No		No	500 - 1000	No, it did not change	#NULL!	No, it did not change	#NULL!	No	4	3	8	4	6	7	6	5	4	6	6	4	4	4	4	4	3	4	2	5	4	6	5	4	5
1296	Female	Romanian	Romania	Urban	Orthodox	University degree	In a relationship	No	0	No	Yes	No	Yes	No	No	No		No	< 500	No, it did not change	#NULL!	No, it did not change	#NULL!	No	7	2	4	1	4	4	4	4	4	4	5	5	5	4	4	4	2	2	2	6	6	6	4.75	4.75	4.75
1297	Male	Romanian	Romania	Urban	Orthodox	Post-highschool or non-finished university	Married	Yes	1	No	No	No	No	No	No	No	Entrepreneur	Yes, my working hours have diminished	1000 - 1500	Yes, it decreased	> 75%	Yes, it decreased	50% - 75%	No	4	1	8	4	1	7	7	7	7	7	7	7	7	7	7	7	1	1	1	7	7	7	7	7	7
1298	Female	Romanian	Romania	Urban	Orthodox	Highschool	In a relationship	No	0	No	No	No	Yes	No	No	No		No	500 - 1000	Yes, it decreased	25% - 50%	Yes, it decreased	25% - 50%	No	5	4	4	1	6	4	4	6	5	5	6	5	5	4	4	4	2	2	2	6	6	6	5.5	5	5
1299	Female	Hungarian	Romania	Rural	Protestant	Highschool	Single	No	0	No	Yes	No	Yes	No	No	No		No	< 500	No, it did not change	#NULL!	Yes, it decreased	< 25%	No	5	4	4	4	4	5	5	6	4	4	4	3	3	5	4	4	3	4	4	5	4	4	5	3.75	3.75
1300	Female	Romanian	Romania	Urban	Orthodox	Highschool	Single	No	0	No	No	No	Yes	No	No	No		No	< 500	No, it did not change	#NULL!	Yes, it decreased	< 25%	No	1	1	1	5	7	7	7	1	1	1	1	1	1	1	1	1	7	7	7	1	1	1	1	1	1
1301	Male	Romanian	Romania	Rural	Atheist	Highschool	Single	No	0	No	Yes	No	No	No	No	No		Yes, my working hours have diminished	< 500	No, it did not change	#NULL!	Yes, it decreased	< 25%	No	6	2	8	2	3	4	4	6	5	6	6	4	5	7	7	7	2	2	2	6	6	6	6.25	5.5	6
1302	Female	Romanian	Romania	Urban	Orthodox	Post-highschool or non-finished university	Single	No	0	No	No	No	Yes	No	No	No		No	< 500	No, it did not change	#NULL!	No, it did not change	#NULL!	No	6	2	4	6	5	6	6	4	4	4	5	6	5	2	4	3	5	4	3	3	4	5	3.5	4.5	4.25
1303	Male	Romanian	Romania	Urban	Orthodox	Highschool	Single	No	0	No	Yes	No	No	No	No	No		Yes, I went into furlough	< 500	Yes, it decreased	> 75%	Yes, it decreased	50% - 75%	No	6	1	1	7	5	4	3	5	5	5	5	6	6	7	7	7	1	1	1	7	7	7	6	6.25	6.25
1304	Female	Romanian	Romania	Rural	Non-affiliated	Post-highschool or non-finished university	In a relationship	No	0	No	No	No	Yes	No	No	No		No	< 500	Yes, it decreased	> 75%	Yes, it decreased	> 75%	No	6	1	1	1	6	7	7	3	1	1	1	1	1	1	1	1	7	7	7	1	1	1	1.5	1	1
1305	Female	Romanian	Republic of Moldova	Urban	Orthodox	Highschool	In a relationship	No	0	No	No	No	Yes	No	No	No		No	< 500	Yes, it decreased	25% - 50%	Yes, it decreased	50% - 75%	No	3	1	8	5	4	6	5	6	4	5	7	3	5	4	4	4	2	2	2	6	6	6	5.75	4.25	5
1306	Female	Romanian	Romania	Rural	Orthodox	University degree	Single	Yes	1	Yes	No	No	No	No	No	No		No	500 - 1000	Yes, it increased	< 25%	No, it did not change	#NULL!	No	4	8	5	4	5	5	6	4	4	4	4	5	5	3	3	4	5	4	4	3	4	4	3.5	4	4.25
1307	Female	Romanian	Romania	Rural	Orthodox	Highschool	Single	No	0	No	No	No	Yes	No	No	No		No	< 500	No, it did not change	#NULL!	No, it did not change	#NULL!	No	8	8	8	3	1	1	1	5	5	5	6	6	6	7	7	7	1	1	1	7	7	7	6.25	6.25	6.25
1308	Female	Romanian	Romania	Urban	Orthodox	Post-highschool or non-finished university	In a relationship	No	0	No	No	Yes	Yes	No	No	No		Yes, I went into furlough	1000 - 1500	Yes, it decreased	> 75%	Yes, it decreased	> 75%	No	6	1	7	3	7	5	3	4	3	4	1	1	1	4	1	4	7	6	4	1	2	4	2.5	1.75	3.25
1309	Female	Romanian	Romania	Urban	Orthodox	Post-highschool or non-finished university	Single	No	0	No	Yes	No	Yes	No	No	No		Yes, I went into furlough	500 - 1000	Yes, it decreased	< 25%	Yes, it decreased	< 25%	No	7	1	5	7	4	6	4	4	1	4	4	1	1	4	2	4	5	7	4	3	1	4	3.75	1.25	3.25
1310	Female	Romanian	Romania	Urban	Orthodox	University degree	Single	No	0	No	No	No	Yes	No	No	No		No	< 500	No, it did not change	#NULL!	No, it did not change	#NULL!	No	4	8	8	3	2	2	2	7	7	7	7	7	7	6	6	6	1	1	1	7	7	7	6.75	6.75	6.75
1311	Female	Romanian	Romania	Urban	Catholic	Highschool	Single	No	0	No	No	No	Yes	No	No	No		No	< 500	No, it did not change	#NULL!	Yes, it decreased	25% - 50%	No	4	1	1	7	4	7	5	4	2	4	3	1	3	4	1	4	4	6	4	4	2	4	3.75	1.5	3.75
1312	Female	Romanian	Romania	Urban	No answer	Post-highschool or non-finished university	Single	No	0	No	No	No	Yes	No	No	No		No	< 500	Yes, it decreased	> 75%	Yes, it decreased	25% - 50%	I do not want to answer	4	8	8	1	7	7	7	3	2	3	4	4	4	1	1	1	4	5	5	4	3	3	3	2.5	2.75
1313	Female	Moldavian	Republic of Moldova	Urban	Orthodox	Master degree	Married	Yes	2	Yes	No	No	No	No	No	No		No	< 500	Yes, it decreased	< 25%	Yes, it decreased	< 25%	No	7	1	8	4	1	6	1	6	3	5	6	5	5	4	5	4	4	4	4	4	4	4	5	4.25	4.5
1314	Male	Romanian	Romania	Urban	Orthodox	University degree	Single	No	0	Yes	No	No	No	No	No	No		Yes, my working hours have diminished	1000 - 1500	Yes, it decreased	25% - 50%	Yes, it decreased	25% - 50%	No	4	8	8	7	1	4	1	7	7	7	7	7	7	7	7	7	1	1	1	7	7	7	7	7	7
1315	Male	Romanian	Romania	Rural	Orthodox	Post-highschool or non-finished university	Single	No	0	No	No	Yes	Yes	No	No	No		Yes, I went into furlough	< 500	Yes, it decreased	> 75%	Yes, it decreased	25% - 50%	Yes	6	8	8	4	3	4	6	1	1	1	1	1	1	1	1	1	4	4	4	4	4	4	1.75	1.75	1.75
1316	Male	Romanian	Republic of Moldova	Urban	Non-affiliated	Post-highschool or non-finished university	Single	No	0	No	Yes	No	No	No	No	No		Yes, my working hours have diminished	< 500	Yes, it decreased	50% - 75%	Yes, it decreased	25% - 50%	No	8	8	8	4	4	4	4	6	5	6	6	6	6	6	6	6	1	1	1	7	7	7	6.25	6	6.25
1317	Female	Romanian	Romania	Rural	Protestant	University degree	Married	No	0	No	No	No	No	No	No	No	Entrepreneur	No	500 - 1000	Yes, it decreased	< 25%	Yes, it decreased	< 25%	No	4	8	8	4	3	3	4	5	5	6	5	5	6	6	5	5	3	3	3	5	5	5	5.25	5	5.5
1318	Male	Romanian	Romania	Urban	Orthodox	University degree	Married	Yes	3	Yes	No	No	No	No	No	No		No	500 - 1000	No, it did not change	#NULL!	No, it did not change	#NULL!	No	5	5	5	1	1	7	7	4	3	6	4	4	4	4	4	4	4	4	4	4	4	4	4	3.75	4.5
1319	Female	Romanian	Romania	Urban	Orthodox	University degree	Married	Yes	1	No	No	No	No	No	No	Yes		No	500 - 1000	No, it did not change	#NULL!	Yes, it decreased	< 25%	No	7	8	8	1	3	6	4	6	6	6	5	5	5	5	5	5	1	1	1	7	7	7	5.75	5.75	5.75
1320	Female	Romanian	Romania	Urban	Orthodox	University degree	Married	Yes	2	Yes	No	No	No	No	No	No		Yes, my working hours have diminished	500 - 1000	No, it did not change	#NULL!	No, it did not change	#NULL!	No	1	1	8	4	1	1	1	7	7	7	7	7	7	7	7	7	1	1	1	7	7	7	7	7	7
1321	Female	Romanian	Romania	Urban	Protestant	Master degree	Married	Yes	2	No	No	No	No	No	No	Yes		No	500 - 1000	No, it did not change	#NULL!	No, it did not change	#NULL!	No	4	8	8	4	1	3	3	6	5	5	6	7	7	6	5	5	2	3	3	6	5	5	6	5.5	5.5
1322	Female	Romanian	Romania	Urban	Non-affiliated	Master degree	Married	Yes	1	Yes	No	No	No	No	No	No		Yes, my working hours have diminished	1000 - 1500	Yes, it decreased	< 25%	Yes, it decreased	< 25%	No	4	8	8	4	3	6	5	5	5	5	5	5	5	5	5	5	2	2	2	6	6	6	5.25	5.25	5.25
1323	Female	Romanian	USA	Rural	Orthodox	University degree	Married	Yes	2	No	No	No	No	No	No	No		No	> 3000	Yes, it decreased	< 25%	Yes, it decreased	50% - 75%	No	7	8	8	4	1	4	7	6	4	2	6	3	1	4	1	1	5	4	6	3	4	2	4.75	3	1.5
1324	Female	Hungarian	Romania	Rural	Protestant	Post-highschool or non-finished university	Single	Yes	3	No	No	No	Yes	No	No	No		No	< 500	No, it did not change	#NULL!	No, it did not change	#NULL!	No	6	8	8	4	3	4	2	5	6	7	4	7	7	2	4	7	6	4	2	2	4	6	3.25	5.25	6.75
1325	Female	Romanian	Romania	Urban	Orthodox	University degree	Single	No	0	No	No	No	Yes	No	No	No		No	< 500	No, it did not change	#NULL!	No, it did not change	#NULL!	No	6	4	8	7	3	4	3	5	6	6	5	5	5	6	6	6	1	1	1	7	7	7	5.75	6	6
1326	Male	Romanian	Romania	Urban	Orthodox	Master degree	Married	Yes	1	Yes	No	No	No	No	No	No		Yes, my working hours have diminished	500 - 1000	Yes, it decreased	< 25%	Yes, it decreased	< 25%	No	4	4	8	1	3	3	3	7	7	7	7	7	7	5	5	7	1	1	1	7	7	7	6.5	6.5	7
1327	Female	Romanian	Romania	Urban	Orthodox	PhD degree	In a relationship	No	0	Yes	No	No	No	No	No	No		No	2000 - 3000	No, it did not change	#NULL!	No, it did not change	#NULL!	No	6	8	8	7	1	1	1	7	7	7	7	7	7	7	7	7	1	1	1	7	7	7	7	7	7
1328	Male	Romanian	Romania	Urban	Protestant	Highschool	Married	Yes	2	Yes	No	No	No	No	No	No		Yes, I went into furlough	< 500	Yes, it decreased	25% - 50%	Yes, it decreased	25% - 50%	No	1	4	8	1	4	6	5	5	5	5	5	6	6	5	5	5	4	4	4	4	4	4	4.75	5	5
1329	Female	Romanian	Romania	Urban	Orthodox	Highschool	In a relationship	No	0	No	No	No	Yes	No	No	No		No	< 500	No, it did not change	#NULL!	No, it did not change	#NULL!	No	4	8	8	5	4	4	4	7	7	7	7	7	7	7	7	7	1	1	1	7	7	7	7	7	7
1330	Female	Romanian	Romania	Urban	Orthodox	Post-highschool or non-finished university	In a relationship	Yes	2	No	No	No	No	No	No	Yes		No	< 500	Yes, it decreased	< 25%	Yes, it decreased	< 25%	No	1	8	8	1	4	4	4	5	5	5	5	6	6	4	4	4	3	3	3	5	5	5	4.75	5	5
1331	Female	Romanian	Romania	Rural	Orthodox	Master degree	Married	Yes	2	No	No	No	No	No	No	Yes		No	500 - 1000	No, it did not change	#NULL!	No, it did not change	#NULL!	No	5	1	8	3	3	4	3	5	5	5	5	5	5	5	5	5	1	1	1	7	7	7	5.5	5.5	5.5
1332	Female	Romanian	Romania	Urban	Other religion	University degree	Married	Yes	3	Yes	No	No	No	No	No	No		Yes, my working hours have increased	< 500	Yes, it decreased	< 25%	Yes, it decreased	< 25%	No	1	8	8	1	4	7	7	7	6	6	4	4	4	7	7	7	1	3	4	7	5	4	6.25	5.5	5.25
1333	Female	Moldavian	Republic of Moldova	Urban	Orthodox	Master degree	Married	Yes	#NULL!	Yes	No	No	No	No	No	No		No	500 - 1000	No, it did not change	#NULL!	No, it did not change	#NULL!	No	4	8	8	1	4	7	1	7	6	7	6	7	7	7	6	7	1	1	1	7	7	7	6.75	6.5	7
1334	Female	Romanian	Romania	Urban	Atheist	Highschool	In a relationship	No	0	Yes	No	No	Yes	No	No	No		Yes, I went into furlough	< 500	Yes, it decreased	< 25%	Yes, it decreased	< 25%	No	5	5	4	4	4	5	4	5	5	5	5	4	5	5	5	5	4	5	4	4	3	4	4.75	4.25	4.75
1335	Female	Moldavian	Republic of Moldova	Urban	Orthodox	University degree	Married	No	0	Yes	No	No	No	No	No	No		Yes, my working hours have increased	< 500	No, it did not change	#NULL!	No, it did not change	#NULL!	Yes	4	4	8	1	1	4	4	4	4	4	4	4	4	3	1	3	2	3	4	6	5	4	4.25	3.5	3.75
1336	Female	Romanian	Republic of Moldova	Urban	Orthodox	Post-highschool or non-finished university	Single	No	0	No	No	No	Yes	No	No	No		No	< 500	No, it did not change	#NULL!	No, it did not change	#NULL!	No	7	4	8	2	5	6	5	5	5	5	5	5	5	5	4	5	4	4	4	4	4	4	4.75	4.5	4.75
1337	Female	Romanian	Romania	Urban	Orthodox	Highschool	In a relationship	No	0	No	No	No	Yes	No	No	No		Yes, my working hours have increased	< 500	Yes, it decreased	< 25%	Yes, it decreased	< 25%	Yes	4	8	8	1	1	4	4	6	5	6	6	6	6	7	7	7	1	1	1	7	7	7	6.5	6.25	6.5
1338	Female	Romanian	Romania	Urban	Orthodox	Post-highschool or non-finished university	Married	Yes	1	No	No	No	No	No	No	Yes		No	2000 - 3000	Yes, it increased	< 25%	Yes, it increased	< 25%	No	4	8	4	4	4	4	4	4	4	7	4	4	7	4	4	4	1	1	1	7	7	7	4.75	4.75	6.25
1339	Female	Romanian	Romania	Urban	Orthodox	Highschool	In a relationship	No	0	Yes	No	No	No	No	No	No		Yes, my working hours have diminished	< 500	Yes, it decreased	25% - 50%	Yes, it decreased	25% - 50%	No	4	8	8	4	4	7	7	7	1	4	7	1	4	7	1	4	1	3	3	7	5	5	7	2	4.25
1340	Female	Romanian	Romania	Urban	Orthodox	University degree	Single	No	0	Yes	No	No	No	No	No	No		No	500 - 1000	No, it did not change	#NULL!	Yes, it decreased	25% - 50%	No	4	4	6	4	4	5	4	5	3	5	5	5	5	4	4	4	1	1	1	7	7	7	5.25	4.75	5.25
1341	Female	Romanian	Romania	Rural	Orthodox	University degree	Married	Yes	#NULL!	Yes	No	No	No	No	No	No		No	500 - 1000	No, it did not change	#NULL!	No, it did not change	#NULL!	Yes	1	8	8	1	1	1	1	4	4	7	4	4	4	4	4	4	1	1	1	7	7	7	4.75	4.75	5.5
1342	Female	Romanian	Italy	Urban	Orthodox	University degree	Married	Yes	1	No	No	No	No	No	No	No		Yes, I went into furlough	< 500	Yes, it decreased	< 25%	Yes, it decreased	< 25%	No	2	8	8	7	4	6	4	6	4	6	6	4	6	6	4	6	3	4	4	5	4	4	5.75	4	5.5
1343	Female	Romanian	Republic of Moldova	Urban	Orthodox	University degree	Divorced	Yes	1	Yes	No	No	No	No	No	No		No	< 500	No, it did not change	#NULL!	No, it did not change	#NULL!	No	4	4	8	4	1	4	1	4	4	5	4	3	5	4	4	5	4	5	2	4	3	6	4	3.5	5.25
1344	Female	Romanian	Romania	Rural	Orthodox	Post-highschool or non-finished university	Single	No	0	No	No	No	Yes	No	No	No		No	1500 - 2000	No, it did not change	#NULL!	No, it did not change	#NULL!	No	4	7	8	2	2	7	5	6	3	5	4	3	4	4	4	4	1	1	1	7	7	7	5.25	4.25	5
1345	Male	Moldavian	Republic of Moldova	Rural	Orthodox	Post-highschool or non-finished university	Single	No	0	No	Yes	No	Yes	No	No	No		Yes, my working hours have diminished	1000 - 1500	No, it did not change	#NULL!	No, it did not change	#NULL!	No	8	8	8	1	1	1	4	7	4	7	7	7	7	7	7	7	1	1	1	7	7	7	7	6.25	7
1346	Female	Romanian	Romania	Urban	Orthodox	#NULL!	In a relationship	Yes	1	Yes	No	No	No	No	No	No		Yes, my working hours have diminished	< 500	Yes, it decreased	< 25%	Yes, it decreased	25% - 50%	Yes	6	5	4	3	3	4	5	6	4	5	7	5	5	6	4	5	1	2	1	7	6	7	6.5	4.75	5.5
1347	Female	Romanian	Romania	Urban	Orthodox	Master degree	Married	No	0	Yes	No	No	No	No	No	No		No	1000 - 1500	No, it did not change	#NULL!	No, it did not change	#NULL!	No	7	4	8	1	4	6	4	6	4	5	6	4	6	5	2	5	2	1	2	6	7	6	5.75	4.25	5.5
1348	Female	Moldavian	Republic of Moldova	Rural	Orthodox	Post-highschool or non-finished university	Married	Yes	1	Yes	No	No	No	No	No	No		Yes, my working hours have diminished	500 - 1000	Yes, it decreased	< 25%	Yes, it decreased	50% - 75%	Yes	1	8	8	1	1	5	4	7	4	4	6	3	4	5	4	5	1	2	2	7	6	6	6.25	4.25	4.75
1349	Male	Romanian	Romania	Urban	Orthodox	Master degree	Married	No	0	Yes	No	No	No	No	No	No		No	2000 - 3000	No, it did not change	#NULL!	No, it did not change	#NULL!	No	4	5	4	1	3	4	3	6	6	6	4	6	5	4	5	4	1	2	1	7	6	7	5.25	5.75	5.5
1350	Female	Romanian	United Kingdom	Urban	Orthodox	University degree	Single	No	0	Yes	No	No	No	No	No	No		No	1500 - 2000	No, it did not change	#NULL!	Yes, it decreased	< 25%	No	4	3	8	5	1	3	4	7	6	6	4	6	5	7	6	6	1	1	1	7	7	7	6.25	6.25	6
1351	Female	Moldavian	Republic of Moldova	Urban	Orthodox	Highschool	Single	No	0	No	No	No	Yes	No	No	No		No	< 500	No, it did not change	#NULL!	No, it did not change	#NULL!	No	4	8	8	6	2	2	2	6	6	6	4	4	4	6	6	6	1	1	1	7	7	7	5.75	5.75	5.75
1352	Female	Romanian	Romania	Urban	Orthodox	Post-highschool or non-finished university	In a relationship	No	0	No	Yes	No	Yes	No	No	No		No	< 500	No, it did not change	#NULL!	Yes, it decreased	25% - 50%	No	4	4	8	4	1	7	4	7	4	7	7	1	4	7	4	6	3	4	3	5	4	5	6.5	3.25	5.5
1353	Female	Romanian	Romania	Urban	Orthodox	Highschool	In a relationship	No	0	No	Yes	No	No	No	No	No		Yes, my working hours have increased	< 500	No, it did not change	#NULL!	No, it did not change	#NULL!	Yes	5	1	1	2	2	1	1	2	1	1	2	1	1	1	1	1	5	6	6	3	2	2	2	1.25	1.25
1354	Female	Romanian	Romania	Urban	Non-affiliated	Highschool	Single	No	0	No	No	No	Yes	No	No	No		No	< 500	No, it did not change	#NULL!	No, it did not change	#NULL!	No	6	2	8	4	5	5	5	5	4	4	4	4	4	3	3	3	4	4	4	4	4	4	4	3.75	3.75
1355	Male	Romanian	Romania	Urban	Non-affiliated	University degree	Single	No	0	No	No	No	No	No	No	No	Freelancer	No	< 500	No, it did not change	#NULL!	Yes, it decreased	25% - 50%	I do not want to answer	6	1	8	1	4	6	6	4	3	3	3	2	2	1	1	1	5	6	6	3	2	2	2.75	2	2
1356	Female	Romanian	Romania	Urban	Orthodox	Post-highschool or non-finished university	Single	No	0	No	No	No	Yes	No	No	No		No	< 500	No, it did not change	#NULL!	No, it did not change	#NULL!	No	6	8	8	1	4	1	7	4	4	4	2	7	4	4	7	4	4	2	4	4	6	4	3.5	6	4
1357	Female	Romanian	Romania	Urban	Atheist	Highschool	In a relationship	No	0	No	No	No	Yes	No	No	No		No	< 500	No, it did not change	#NULL!	No, it did not change	#NULL!	No	4	4	4	4	4	4	4	4	4	4	4	4	4	4	4	4	4	4	4	4	4	4	4	4	4
1358	Female	Romanian	Romania	Urban	Orthodox	Highschool	In a relationship	No	0	No	Yes	No	Yes	No	No	No		Yes, my working hours have increased	< 500	No, it did not change	#NULL!	No, it did not change	#NULL!	No	5	2	5	7	3	6	6	4	2	3	5	5	5	4	3	3	5	5	5	3	3	3	4	3.25	3.5
1359	Female	Romanian	Romania	Urban	Orthodox	Post-highschool or non-finished university	In a relationship	No	0	No	No	No	Yes	No	No	No		No	< 500	No, it did not change	#NULL!	Yes, it decreased	< 25%	No	5	1	1	4	4	5	4	6	5	5	5	5	5	5	5	5	2	2	2	6	6	6	5.5	5.25	5.25
1360	Male	Romanian	Romania	Urban	Protestant	Post-highschool or non-finished university	Single	No	0	No	No	No	Yes	No	No	No		Yes, my working hours have increased	< 500	Yes, it increased	< 25%	Yes, it increased	< 25%	No	8	8	8	8	5	6	6	7	6	6	7	5	5	7	5	5	2	3	3	6	5	5	6.75	5.25	5.25
1361	Female	Romanian	Romania	Urban	Orthodox	Highschool	Single	No	0	No	No	No	Yes	No	No	No		No	< 500	No, it did not change	#NULL!	Yes, it decreased	< 25%	No	4	1	8	2	5	7	5	4	3	4	4	3	4	3	2	3	3	4	3	5	4	5	4	3	4
1362	Female	Romanian	Romania	Urban	Non-affiliated	Highschool	Single	No	0	No	No	No	Yes	No	No	No		No	< 500	No, it did not change	#NULL!	No, it did not change	#NULL!	No	4	8	8	5	5	6	7	3	3	3	4	4	4	4	4	4	5	5	5	3	3	3	3.5	3.5	3.5
1363	Male	Romanian	Romania	Urban	Orthodox	Highschool	In a relationship	No	0	No	No	No	Yes	No	No	No		No	< 500	No, it did not change	#NULL!	No, it did not change	#NULL!	No	4	8	7	4	5	5	6	4	4	4	4	4	4	4	3	5	4	4	5	4	4	3	4	3.75	4
1364	Female	Romanian	Romania	Urban	Orthodox	Highschool	Single	No	0	Yes	No	No	Yes	No	No	No		No	< 500	No, it did not change	#NULL!	Yes, it decreased	50% - 75%	No	5	6	4	1	4	5	4	5	5	5	4	4	4	5	5	5	5	4	5	3	4	3	4.25	4.5	4.25
1365	Female	Romanian	Romania	Rural	Orthodox	Post-highschool or non-finished university	Single	No	0	No	No	No	Yes	No	No	No		No	< 500	No, it did not change	#NULL!	No, it did not change	#NULL!	No	6	8	8	1	3	6	6	5	3	3	4	3	3	4	4	4	5	6	5	3	2	3	4	3	3.25
1366	Female	Romanian	Romania	Urban	Orthodox	Highschool	In a relationship	No	0	No	No	No	Yes	No	No	No		No	< 500	No, it did not change	#NULL!	Yes, it increased	< 25%	No	6	1	4	4	4	7	3	5	2	4	3	5	4	3	2	5	4	4	4	4	4	4	3.75	3.25	4.25
1367	Female	Romanian	Romania	Urban	Orthodox	Highschool	In a relationship	Yes	#NULL!	No	No	No	Yes	No	No	No		No	< 500	No, it did not change	#NULL!	Yes, it decreased	< 25%	I do not want to answer	5	3	8	4	6	4	4	1	3	3	1	7	4	1	4	4	6	4	4	2	4	4	1.25	4.5	3.75
1368	Female	Romanian	Romania	Urban	Orthodox	PhD degree	Married	Yes	1	Yes	No	No	No	No	No	No		No	1000 - 1500	No, it did not change	#NULL!	No, it did not change	#NULL!	No	5	4	8	4	5	5	5	5	5	5	6	5	6	4	4	4	3	3	3	5	5	5	5	4.75	5
1369	Female	Romanian	Romania	Urban	Orthodox	University degree	Single	No	0	No	No	No	Yes	No	No	No		Yes, I went into furlough	< 500	Yes, it decreased	< 25%	Yes, it decreased	< 25%	No	4	3	6	3	5	6	6	4	2	3	5	5	6	5	4	5	1	1	1	7	7	7	5.25	4.5	5.25
1370	Female	Romanian	Romania	Rural	Orthodox	Master degree	Married	No	0	Yes	No	No	No	No	No	No		Yes, my working hours have diminished	500 - 1000	No, it did not change	#NULL!	Yes, it decreased	< 25%	No	8	8	8	1	7	7	7	4	4	4	4	4	4	4	4	4	4	5	6	4	3	2	4	3.75	3.5
1371	Female	Moldavian	Greece	Urban	Orthodox	Post-highschool or non-finished university	Single	No	0	Yes	No	No	No	Yes	No	No		Yes, I went into furlough	500 - 1000	Yes, it decreased	> 75%	Yes, it decreased	50% - 75%	No	6	8	8	4	4	6	4	7	4	6	6	6	6	6	6	6	1	2	2	7	6	6	6.5	5.5	6
1372	Female	Romanian	Romania	Urban	Catholic	PhD degree	Married	No	0	Yes	No	No	No	No	No	No		No	1000 - 1500	No, it did not change	#NULL!	Yes, it decreased	25% - 50%	No	1	8	8	1	4	5	5	5	5	5	4	5	5	3	2	2	1	2	2	7	6	6	4.75	4.5	4.5
1373	Female	Romanian	Romania	Urban	Orthodox	Post-highschool or non-finished university	In a relationship	No	0	No	No	No	Yes	No	No	No		Yes, I went into furlough	< 500	Yes, it decreased	25% - 50%	Yes, it decreased	< 25%	No	7	1	8	1	1	7	4	4	3	5	4	4	4	4	4	4	4	4	4	4	4	4	4	3.75	4.25
1374	Female	Romanian	Romania	Urban	Orthodox	Master degree	Divorced	Yes	1	Yes	No	No	No	No	No	No		Yes, I went into furlough	500 - 1000	Yes, it decreased	25% - 50%	Yes, it decreased	50% - 75%	No	1	8	8	1	1	2	1	7	5	6	6	4	5	7	5	6	1	1	1	7	7	7	6.75	5.25	6
1375	Male	Romanian	Romania	Urban	Orthodox	PhD degree	Married	Yes	1	Yes	No	No	No	No	No	No		No	500 - 1000	No, it did not change	#NULL!	No, it did not change	#NULL!	No	4	4	8	2	3	4	4	6	6	6	6	6	6	6	6	6	2	2	2	6	6	6	6	6	6
1376	Female	Romanian	Romania	Urban	Non-affiliated	University degree	Married	Yes	2	No	No	No	No	No	No	No	Entrepreneur	No	1000 - 1500	Yes, it increased	< 25%	Yes, it increased	< 25%	No	4	4	4	3	1	1	1	4	4	4	4	4	4	1	1	1	1	1	1	7	7	7	4	4	4
1377	Female	Romanian	Romania	Urban	Orthodox	Post-highschool or non-finished university	In a relationship	No	0	No	No	No	Yes	No	No	No		No	< 500	No, it did not change	#NULL!	No, it did not change	#NULL!	No	6	8	8	3	3	6	6	6	5	5	6	6	6	7	4	4	1	1	1	7	7	7	6.5	5.5	5.5
1378	Female	Romanian	Romania	Rural	Others Christian	#NULL!	In a relationship	No	0	Yes	No	No	No	No	No	No		No	1000 - 1500	No, it did not change	#NULL!	No, it did not change	#NULL!	Yes	7	5	7	1	7	4	4	3	5	4	3	6	4	3	7	4	6	2	4	2	6	4	2.75	6	4
1379	Female	Romanian	USA	Rural	Protestant	Highschool	Single	No	0	No	No	No	No	No	Yes	No		No	500 - 1000	No, it did not change	#NULL!	No, it did not change	#NULL!	No	1	8	8	8	1	1	1	4	4	4	4	4	4	4	4	4	1	1	1	7	7	7	4.75	4.75	4.75
1380	Female	Hungarian	Romania	Urban	Orthodox	Master degree	Married	Yes	#NULL!	Yes	No	No	No	No	No	No		Yes, my working hours have diminished	500 - 1000	Yes, it decreased	< 25%	Yes, it decreased	< 25%	No	7	7	1	7	4	4	4	7	7	7	7	7	7	7	7	7	1	1	1	7	7	7	7	7	7
1381	Female	Romanian	Romania	Urban	Orthodox	University degree	In a relationship	No	0	Yes	No	No	No	No	No	No		Yes, I went into furlough	< 500	No, it did not change	#NULL!	Yes, it decreased	< 25%	No	8	8	8	1	1	4	4	4	3	4	1	1	1	1	1	1	1	1	1	7	7	7	3.25	3	3.25
1382	Male	Moldavian	Republic of Moldova	Rural	Atheist	Post-highschool or non-finished university	Single	No	0	Yes	No	Yes	No	No	No	No		Yes, I went into furlough	< 500	Yes, it decreased	> 75%	Yes, it decreased	50% - 75%	No	1	1	1	1	4	5	6	4	2	1	2	1	1	4	4	4	5	5	5	3	3	3	3.25	2.5	2.25
1383	Female	Romanian	Romania	Urban	Orthodox	University degree	In a relationship	No	0	No	No	No	Yes	No	No	No		No	< 500	No, it did not change	#NULL!	No, it did not change	#NULL!	Yes	5	1	8	6	5	5	5	7	7	7	7	7	7	7	7	7	1	1	1	7	7	7	7	7	7
1384	Female	Moldavian	Romania	Urban	Orthodox	Post-highschool or non-finished university	In a relationship	No	0	No	No	No	Yes	No	No	No		No	< 500	Yes, it decreased	50% - 75%	Yes, it decreased	25% - 50%	No	8	8	8	1	2	3	2	5	3	4	5	2	4	6	3	3	1	1	1	7	7	7	5.75	3.75	4.5
1385	Female	Hungarian	Romania	Urban	Protestant	Master degree	In a relationship	No	0	Yes	No	No	No	No	No	No		Yes, my working hours have diminished	< 500	Yes, it decreased	< 25%	Yes, it decreased	< 25%	No	5	4	5	6	2	3	2	6	5	6	6	6	6	6	6	6	1	1	1	7	7	7	6.25	6	6.25
1386	Male	Romanian	Romania	Urban	Orthodox	Highschool	Single	No	0	No	No	No	Yes	No	No	No		No	500 - 1000	No, it did not change	#NULL!	No, it did not change	#NULL!	No	4	1	1	5	4	4	4	5	4	5	5	6	5	5	5	5	2	2	2	6	6	6	5.25	5.25	5.25
1387	Female	Romanian	Romania	Urban	Orthodox	Highschool	Single	No	0	No	No	No	Yes	No	No	No		No	< 500	No, it did not change	#NULL!	No, it did not change	#NULL!	No	1	1	5	7	4	4	4	7	7	7	7	7	7	7	7	7	1	1	1	7	7	7	7	7	7
1388	Female	Romanian	Romania	Urban	No answer	Highschool	Single	No	0	No	Yes	No	Yes	No	No	No		Yes, I went into furlough	< 500	Yes, it decreased	< 25%	Yes, it decreased	25% - 50%	No	1	8	8	7	5	6	6	2	2	2	1	1	1	1	1	1	6	6	6	2	2	2	1.5	1.5	1.5
1389	Female	Romanian	Romania	Urban	Orthodox	Highschool	Single	No	0	No	No	No	Yes	No	No	No		No	< 500	No, it did not change	#NULL!	No, it did not change	#NULL!	No	4	8	8	5	2	3	4	6	4	4	4	3	4	3	2	2	4	5	5	4	3	3	4.25	3	3.25
1390	Female	Romanian	Belgium	Urban	Orthodox	Master degree	Married	Yes	1	Yes	No	No	No	No	No	No		Yes, my working hours have diminished	1500 - 2000	Yes, it decreased	25% - 50%	Yes, it decreased	25% - 50%	No	4	8	8	8	4	5	5	4	4	4	4	4	4	3	4	4	2	3	3	6	5	5	4.25	4.25	4.25
1391	Female	Mexican	Iceland	Urban	No answer	Master degree	Single	No	0	Yes	No	No	No	No	No	No		No	2000 - 3000	Yes, it increased	25% - 50%	No, it did not change	#NULL!	No	4	4	4	2	4	5	4	5	6	6	6	6	6	5	5	5	4	4	4	4	4	4	5	5.25	5.25
1392	Female	Romanian	Romania	Urban	Orthodox	University degree	Single	No	0	No	No	No	Yes	No	No	No		No	500 - 1000	Yes, it decreased	< 25%	Yes, it decreased	25% - 50%	No	5	3	5	3	4	6	6	5	2	3	5	3	3	4	3	3	4	5	5	4	3	3	4.5	2.75	3
1393	Male	Romanian	Romania	Urban	Orthodox	PhD degree	Married	Yes	2	Yes	No	No	No	No	No	No		No	500 - 1000	No, it did not change	#NULL!	No, it did not change	#NULL!	No	4	4	8	4	1	1	1	7	7	7	4	4	4	7	7	7	1	1	1	7	7	7	6.25	6.25	6.25
1394	Female	Romanian	Romania	Urban	Orthodox	Master degree	Married	Yes	3	No	No	No	No	No	No	Yes		No	< 500	No, it did not change	#NULL!	Yes, it decreased	25% - 50%	No	5	1	8	5	4	5	5	3	2	3	3	2	3	3	2	3	6	5	6	2	3	2	2.75	2.25	2.75
1395	Female	Moldavian	Republic of Moldova	Rural	Orthodox	Post-highschool or non-finished university	In a relationship	No	0	Yes	No	No	No	No	No	No		Yes, my working hours have diminished	1000 - 1500	Yes, it decreased	< 25%	Yes, it decreased	< 25%	No	4	1	8	7	1	1	1	7	7	7	7	1	7	7	4	7	1	1	1	7	7	7	7	4.75	7
1396	Male	Moldavian	Republic of Moldova	Urban	Orthodox	Master degree	Married	Yes	1	Yes	No	No	No	No	No	No		No	< 500	No, it did not change	#NULL!	No, it did not change	#NULL!	No	4	6	8	4	1	4	1	7	6	7	7	7	7	7	7	7	1	1	1	7	7	7	7	6.75	7
1397	Male	Romanian	Romania	Rural	Orthodox	Highschool	Married	Yes	1	No	No	No	No	No	Yes	No		No	< 500	No, it did not change	#NULL!	No, it did not change	#NULL!	Yes	4	4	4	4	4	4	3	4	4	3	4	3	3	4	3	3	2	2	3	6	6	5	4.5	4	3.5
1398	Female	Romanian	Romania	Urban	Orthodox	Master degree	Married	Yes	1	Yes	No	No	No	No	No	No		No	500 - 1000	No, it did not change	#NULL!	No, it did not change	#NULL!	No	5	8	8	5	3	4	3	6	4	6	4	3	5	5	4	5	1	1	1	7	7	7	5.5	4.5	5.75
1399	Female	Romanian	Romania	Urban	Orthodox	Master degree	Single	No	0	Yes	No	No	Yes	No	No	No		Yes, my working hours have increased	< 500	No, it did not change	#NULL!	No, it did not change	#NULL!	No	7	1	4	7	2	4	4	6	4	5	6	4	5	7	5	5	1	3	2	7	5	6	6.5	4.5	5.25
1400	Female	Hungarian	Romania	Rural	Protestant	PhD degree	Married	Yes	3	Yes	No	No	No	No	No	No	Entrepreneur	No	1000 - 1500	No, it did not change	#NULL!	Yes, it decreased	< 25%	No	1	1	8	1	3	3	3	6	6	6	7	7	7	7	7	7	1	1	1	7	7	7	6.75	6.75	6.75
1401	Female	Moldavian	Republic of Moldova	Rural	Orthodox	Post-highschool or non-finished university	Married	No	0	No	No	No	No	No	No	No		Yes, I went into furlough	< 500	Yes, it decreased	< 25%	Yes, it decreased	< 25%	No	8	8	8	7	2	3	3	1	5	6	2	5	3	3	6	4	2	3	3	6	5	5	3	5.25	4.5
1402	Female	Romanian	Spain	Urban	Orthodox	University degree	Married	No	0	Yes	No	No	No	No	No	No		No	1000 - 1500	No, it did not change	#NULL!	No, it did not change	#NULL!	Yes	4	8	8	4	4	6	6	4	3	4	4	4	4	4	4	4	3	5	4	5	3	4	4.25	3.5	4
1403	Female	Romanian	Romania	Urban	Orthodox	University degree	Married	No	0	Yes	No	No	No	No	No	No		No	1000 - 1500	No, it did not change	#NULL!	No, it did not change	#NULL!	Yes	4	8	8	4	4	5	5	4	3	3	4	4	4	4	4	4	3	4	4	5	4	4	4.25	3.75	3.75
1404	Female	Moldavian	Republic of Moldova	Rural	Orthodox	Post-highschool or non-finished university	In a relationship	No	0	No	No	Yes	No	No	No	No		Yes, I went into furlough	< 500	Yes, it decreased	25% - 50%	Yes, it decreased	25% - 50%	No	4	1	8	6	7	4	1	1	1	1	1	1	1	1	1	1	5	4	4	3	4	4	1.5	1.75	1.75
1405	Female	Romanian	Romania	Urban	Orthodox	University degree	In a relationship	Yes	0	Yes	No	No	No	No	No	No		Yes, my working hours have diminished	< 500	Yes, it decreased	< 25%	Yes, it decreased	< 25%	No	6	1	1	3	3	5	5	6	6	6	6	6	6	4	4	4	2	2	2	6	6	6	5.5	5.5	5.5
1406	Female	Romanian	Romania	Urban	Orthodox	Master degree	Married	No	0	No	No	No	No	No	No	No	Freelancer	No	2000 - 3000	Yes, it decreased	< 25%	No, it did not change	#NULL!	No	1	8	2	4	1	1	1	7	7	7	7	7	7	7	7	7	1	1	1	7	7	7	7	7	7
1407	Female	Romanian	Romania	Urban	Orthodox	University degree	Married	Yes	1	Yes	No	No	No	No	No	No		No	500 - 1000	No, it did not change	#NULL!	Yes, it decreased	< 25%	Yes	4	8	8	4	7	6	4	4	4	4	5	4	4	4	4	4	2	1	1	6	7	7	4.75	4.75	4.75
1408	Female	Moldavian	Republic of Moldova	Urban	Orthodox	Post-highschool or non-finished university	Single	No	0	Yes	No	No	Yes	No	No	No		No	< 500	No, it did not change	#NULL!	No, it did not change	#NULL!	No	7	7	7	1	1	7	4	6	4	4	6	7	7	4	3	5	4	4	4	4	4	4	5	4.5	5
1409	Male	Moldavian	Republic of Moldova	Urban	Orthodox	Post-highschool or non-finished university	Single	No	0	Yes	No	No	Yes	No	No	No		Yes, my working hours have diminished	< 500	Yes, it decreased	25% - 50%	Yes, it decreased	25% - 50%	No	4	4	4	4	3	4	4	5	4	4	4	6	6	4	4	4	5	5	5	3	3	3	4	4.25	4.25
1410	Female	Moldavian	Republic of Moldova	Rural	Others Christian	Highschool	In a relationship	No	0	No	No	No	Yes	No	No	No		No	< 500	Yes, it increased	> 75%	Yes, it decreased	< 25%	No	6	8	8	6	2	5	3	6	5	6	6	4	5	6	5	6	2	3	2	6	5	6	6	4.75	5.75
1411	Female	Romanian	Romania	Urban	Orthodox	University degree	In a relationship	No	0	Yes	No	No	Yes	No	No	No		No	500 - 1000	No, it did not change	#NULL!	Yes, it decreased	< 25%	No	4	8	4	4	5	5	5	4	4	4	4	4	4	2	2	2	4	4	4	4	4	4	3.5	3.5	3.5
1412	Female	Romanian	Romania	Urban	Orthodox	Master degree	Married	No	0	Yes	No	No	No	No	No	No		Yes, I went into furlough	1000 - 1500	No, it did not change	#NULL!	No, it did not change	#NULL!	No	4	4	8	4	1	1	1	5	5	5	5	1	2	4	3	3	3	3	3	5	5	5	4.75	3.5	3.75
1413	Female	Romanian	Romania	Rural	Orthodox	University degree	In a relationship	No	0	Yes	No	No	No	No	No	No		Yes, my working hours have diminished	< 500	Yes, it increased	< 25%	No, it did not change	#NULL!	No	6	1	1	4	2	2	2	5	3	5	6	4	5	6	6	6	2	3	2	6	5	6	5.75	4.5	5.5
1414	Female	Romanian	Romania	Urban	Orthodox	University degree	Married	No	0	No	Yes	No	No	No	No	No		No	500 - 1000	No, it did not change	#NULL!	No, it did not change	#NULL!	Yes	4	8	8	4	4	5	5	5	4	4	5	4	4	4	4	4	2	4	4	6	4	4	5	4	4
1415	Female	Moldavian	Republic of Moldova	Urban	Orthodox	Post-highschool or non-finished university	In a relationship	No	0	Yes	No	No	No	No	No	No		Yes, my working hours have diminished	< 500	Yes, it decreased	25% - 50%	Yes, it decreased	25% - 50%	No	6	1	1	1	4	5	4	5	4	5	5	4	6	4	3	5	2	4	4	6	4	4	5	3.75	5
1416	Female	Romanian	Romania	Urban	Orthodox	University degree	In a relationship	No	0	No	Yes	No	Yes	No	No	No		No	< 500	No, it did not change	#NULL!	Yes, it decreased	< 25%	No	4	8	8	7	5	5	5	4	4	4	5	5	4	5	5	5	2	2	2	6	6	6	5	5	4.75
1417	Female	Romanian	Romania	Urban	No answer	Master degree	In a relationship	No	0	Yes	No	No	No	No	No	No		No	2000 - 3000	No, it did not change	#NULL!	No, it did not change	#NULL!	I do not want to answer	8	8	8	4	2	3	2	6	6	6	7	7	7	5	7	5	1	1	1	7	7	7	6.25	6.75	6.25
1418	Female	Romanian	Romania	Urban	Catholic	Master degree	Married	Yes	2	No	No	No	No	No	No	Yes		No	< 500	No, it did not change	#NULL!	No, it did not change	#NULL!	No	6	1	8	1	3	6	5	5	6	5	6	6	6	5	6	5	2	1	2	6	7	6	5.5	6.25	5.5
1419	Female	Romanian	Romania	Urban	Orthodox	Master degree	Married	No	0	Yes	No	No	No	No	No	No		No	500 - 1000	No, it did not change	#NULL!	No, it did not change	#NULL!	No	4	4	8	4	4	6	5	7	7	7	6	6	6	6	5	6	1	2	1	7	6	7	6.5	6	6.5
1420	Male	Moldavian	Republic of Moldova	Urban	Protestant	Post-highschool or non-finished university	Single	No	0	Yes	No	No	Yes	No	No	No		Yes, my working hours have diminished	< 500	Yes, it decreased	< 25%	Yes, it decreased	< 25%	No	8	8	8	4	1	1	1	7	7	7	6	6	6	7	7	7	1	1	1	7	7	7	6.75	6.75	6.75
1421	Male	Moldavian	Republic of Moldova	Urban	Orthodox	Post-highschool or non-finished university	Married	No	0	Yes	No	No	Yes	No	No	No		Yes, my working hours have increased	500 - 1000	Yes, it decreased	25% - 50%	Yes, it decreased	25% - 50%	No	4	2	4	1	4	7	7	6	1	4	4	1	2	4	3	4	1	1	1	7	7	7	5.25	3	4.25
1422	Female	Romanian	Romania	Urban	Orthodox	Highschool	Single	No	0	No	No	No	Yes	No	No	No		No	< 500	No, it did not change	#NULL!	No, it did not change	#NULL!	Yes	6	2	3	7	5	7	6	4	2	2	1	4	2	4	1	3	5	7	6	3	1	2	3	2	2.25
1423	Female	Moldavian	Republic of Moldova	Urban	Orthodox	University degree	Married	No	0	Yes	No	No	No	No	No	No		No	< 500	No, it did not change	#NULL!	No, it did not change	#NULL!	Yes	4	4	8	4	1	4	4	4	4	4	4	4	4	4	4	4	1	1	1	7	7	7	4.75	4.75	4.75
1424	Female	Romanian	Norway	Urban	Atheist	Master degree	In a relationship	No	0	Yes	No	No	No	No	No	No		Yes, my working hours have increased	2000 - 3000	No, it did not change	#NULL!	No, it did not change	#NULL!	No	4	4	8	1	4	7	5	6	4	6	5	3	5	4	3	5	5	3	5	3	5	3	4.5	3.75	4.75
1425	Female	Romanian	Romania	Rural	Orthodox	University degree	In a relationship	Yes	2	No	No	No	Yes	No	No	No		No	< 500	No, it did not change	#NULL!	No, it did not change	#NULL!	No	5	8	1	4	1	4	5	7	6	7	7	6	7	7	5	7	1	1	1	7	7	7	7	6	7
1426	Female	Moldavian	Republic of Moldova	Rural	Orthodox	Post-highschool or non-finished university	Married	No	0	No	No	No	Yes	No	No	Yes		No	< 500	No, it did not change	#NULL!	Yes, it decreased	50% - 75%	No	4	1	8	1	1	4	1	7	4	7	4	4	4	6	6	6	1	1	1	7	7	7	6	5.25	6
1427	Female	Romanian	Romania	Urban	Catholic	University degree	Single	No	0	Yes	No	No	Yes	No	No	No		Yes, I went into furlough	< 500	Yes, it decreased	< 25%	No, it did not change	#NULL!	No	5	1	7	1	1	1	1	4	4	4	3	3	3	4	4	4	2	2	2	6	6	6	4.25	4.25	4.25
1428	Female	Romanian	Romania	Urban	Orthodox	Master degree	Married	No	0	Yes	No	No	No	No	No	No		No	500 - 1000	No, it did not change	#NULL!	No, it did not change	#NULL!	No	4	8	8	4	4	5	5	7	7	7	5	5	5	4	4	4	3	3	3	5	5	5	5.25	5.25	5.25
1429	Female	Romanian	Romania	Urban	Orthodox	Master degree	In a relationship	No	0	Yes	No	No	No	No	No	No		No	500 - 1000	No, it did not change	#NULL!	Yes, it decreased	< 25%	No	4	8	8	1	4	4	4	6	5	6	5	4	5	5	5	5	1	1	1	7	7	7	5.75	5.25	5.75
1430	Female	Romanian	Romania	Urban	Orthodox	Highschool	Single	No	0	No	No	No	Yes	No	No	No		No	< 500	No, it did not change	#NULL!	No, it did not change	#NULL!	No	7	8	8	4	2	3	3	6	5	5	6	5	5	4	3	3	5	4	4	3	4	4	4.75	4.25	4.25
1431	Male	Romanian	Romania	Urban	Orthodox	University degree	In a relationship	No	0	No	Yes	No	No	No	No	No		No	500 - 1000	No, it did not change	#NULL!	No, it did not change	#NULL!	No	4	5	8	1	4	5	5	4	4	4	3	3	3	2	2	2	4	4	4	4	4	4	3.25	3.25	3.25
1432	Female	Romanian	Belgium	Urban	Orthodox	University degree	In a relationship	No	0	No	Yes	No	No	No	No	No		Yes, I went into furlough	1000 - 1500	Yes, it decreased	50% - 75%	Yes, it decreased	50% - 75%	No	6	8	8	1	2	7	5	3	1	4	4	5	5	3	1	4	4	6	4	4	2	4	3.5	2.25	4.25
1433	Male	Romanian	Romania	Urban	Orthodox	Master degree	Married	No	0	Yes	No	No	No	No	No	No		No	1000 - 1500	No, it did not change	#NULL!	No, it did not change	#NULL!	No	4	4	4	4	5	5	5	4	4	4	4	4	4	4	4	4	4	4	4	4	4	4	4	4	4
1434	Female	Romanian	Romania	Urban	Orthodox	PhD degree	Married	No	0	Yes	No	No	No	No	No	No		Yes, my working hours have increased	500 - 1000	No, it did not change	#NULL!	No, it did not change	#NULL!	I do not want to answer	5	1	8	3	2	1	1	4	4	4	4	6	4	4	4	4	4	4	4	4	4	4	4	4.5	4
1435	Male	British	United Kingdom	Urban	Other religion	University degree	Single	No	0	Yes	No	No	No	No	No	No		No	2000 - 3000	No, it did not change	#NULL!	No, it did not change	#NULL!	Yes	6	5	4	2	4	5	4	3	3	3	3	5	3	2	2	2	6	6	6	2	2	2	2.5	3	2.5
1436	Female	Romanian	Romania	Rural	Orthodox	Post-highschool or non-finished university	In a relationship	No	0	Yes	No	No	No	No	No	No		No	500 - 1000	No, it did not change	#NULL!	Yes, it increased	< 25%	No	2	1	1	1	3	3	2	3	2	3	3	3	4	2	1	3	2	2	2	6	6	6	3.5	3	4
1437	Female	Hungarian	Romania	Urban	Catholic	PhD degree	Single	No	0	Yes	No	No	No	No	No	No		Yes, my working hours have increased	2000 - 3000	No, it did not change	#NULL!	No, it did not change	#NULL!	No	4	1	8	7	5	5	5	4	4	4	4	4	4	4	4	4	1	1	1	7	7	7	4.75	4.75	4.75
1438	Female	Hungarian	Hungary	Urban	Protestant	PhD degree	In a relationship	No	0	Yes	No	No	No	No	No	No		No	500 - 1000	No, it did not change	#NULL!	No, it did not change	#NULL!	No	4	8	8	5	4	5	4	6	5	6	4	4	4	4	4	4	2	2	2	6	6	6	5	4.75	5
1439	Female	Romanian	Spain	Rural	Orthodox	Master degree	Married	Yes	2	Yes	No	No	No	No	No	No		No	2000 - 3000	No, it did not change	#NULL!	No, it did not change	#NULL!	No	5	8	8	3	4	5	5	5	5	5	4	5	5	4	5	5	1	1	1	7	7	7	5	5.5	5.5
1440	Female	Hungarian	Romania	Urban	Catholic	University degree	Single	No	0	No	No	No	Yes	No	No	No		No	< 500	No, it did not change	#NULL!	No, it did not change	#NULL!	No	7	8	8	3	1	1	1	6	5	4	4	4	4	6	6	5	1	1	1	7	7	7	5.75	5.5	5
1441	Female	Romanian	Romania	Urban	Non-affiliated	Master degree	In a relationship	No	0	Yes	No	No	No	No	No	No		No	1000 - 1500	No, it did not change	#NULL!	No, it did not change	#NULL!	No	5	5	4	1	4	5	5	4	3	3	3	4	4	4	3	3	4	5	5	4	3	3	3.75	3.25	3.25
1442	Female	Romanian	Ireland	Urban	Orthodox	Highschool	In a relationship	No	0	Yes	No	No	No	No	No	No		Yes, my working hours have diminished	1000 - 1500	Yes, it decreased	25% - 50%	Yes, it decreased	25% - 50%	No	5	5	1	1	5	3	3	3	5	4	3	4	4	4	4	4	3	4	4	5	4	4	3.75	4.25	4
1443	Female	Romanian	Romania	Urban	Orthodox	Master degree	In a relationship	No	0	Yes	No	No	No	No	No	No		Yes, my working hours have diminished	1000 - 1500	Yes, it decreased	25% - 50%	Yes, it decreased	25% - 50%	No	4	4	4	7	1	1	1	5	5	6	4	4	4	6	6	6	1	1	1	7	7	7	5.5	5.5	5.75
1444	Male	Romanian	Romania	Urban	Orthodox	University degree	Married	Yes	2	Yes	No	No	No	No	No	No		Yes, my working hours have diminished	500 - 1000	Yes, it decreased	25% - 50%	Yes, it decreased	25% - 50%	I do not want to answer	6	5	8	3	4	4	5	4	4	3	4	4	4	4	4	4	4	4	4	4	4	4	4	4	3.75
1445	Female	Romanian	Romania	Urban	Protestant	Post-highschool or non-finished university	In a relationship	No	0	Yes	No	No	No	No	No	No		Yes, my working hours have increased	1500 - 2000	No, it did not change	#NULL!	No, it did not change	#NULL!	No	4	7	8	2	5	7	7	4	3	3	4	4	4	5	4	4	3	3	3	5	5	5	4.5	4	4
1446	Male	Romanian	Romania	Urban	Orthodox	University degree	Single	No	0	Yes	No	No	No	No	No	No		Yes, my working hours have diminished	500 - 1000	No, it did not change	#NULL!	No, it did not change	#NULL!	No	4	6	6	3	4	4	4	5	5	5	5	5	5	5	5	5	4	4	4	4	4	4	4.75	4.75	4.75
1447	Male	Hungarian	Romania	Urban	Protestant	Master degree	In a relationship	No	0	Yes	No	No	No	No	No	No		No	500 - 1000	No, it did not change	#NULL!	Yes, it decreased	< 25%	No	4	4	8	4	1	1	1	5	5	5	4	4	4	4	4	4	4	4	4	4	4	4	4.25	4.25	4.25
1448	Male	Romanian	Romania	Urban	Orthodox	University degree	Single	No	0	Yes	No	No	No	No	No	No		Yes, my working hours have diminished	1500 - 2000	Yes, it decreased	< 25%	No, it did not change	#NULL!	No	3	4	8	7	1	1	1	6	6	6	6	6	6	6	6	6	1	1	1	7	7	7	6.25	6.25	6.25
1449	Male	Romanian	Romania	Urban	Orthodox	Post-highschool or non-finished university	Married	Yes	1	Yes	No	No	No	No	No	No		No	500 - 1000	No, it did not change	#NULL!	No, it did not change	#NULL!	No	5	4	4	5	4	4	4	4	4	4	4	4	4	4	4	4	4	4	4	4	4	4	4	4	4
1450	Female	Romanian	Romania	Urban	Catholic	PhD degree	Married	Yes	1	Yes	No	No	No	No	No	No		No	2000 - 3000	Yes, it decreased	< 25%	Yes, it decreased	< 25%	No	3	4	5	4	4	5	5	4	3	3	4	4	4	4	4	4	5	5	5	3	3	3	3.75	3.5	3.5
1451	Female	Romanian	Romania	Urban	Catholic	Post-highschool or non-finished university	Married	Yes	1	Yes	No	No	No	No	No	No		No	500 - 1000	No, it did not change	#NULL!	No, it did not change	#NULL!	Yes	4	4	8	3	4	5	6	6	4	5	5	4	4	5	4	4	1	3	2	7	5	6	5.75	4.25	4.75
1452	Male	Hungarian	Romania	Rural	Protestant	Post-highschool or non-finished university	Married	Yes	#NULL!	Yes	No	No	No	No	No	No	Freelancer	No	500 - 1000	No, it did not change	#NULL!	No, it did not change	#NULL!	No	4	3	8	4	4	4	3	6	6	7	4	5	6	7	6	7	1	1	1	7	7	7	6	6	6.75
1453	Female	Romanian	Romania	Rural	Others Christian	Post-highschool or non-finished university	Married	Yes	2	Yes	No	No	No	No	No	No		No	500 - 1000	No, it did not change	#NULL!	No, it did not change	#NULL!	No	7	8	8	4	4	4	4	4	4	4	6	7	6	7	7	7	4	4	4	4	4	4	5.25	5.5	5.25
1454	Female	Romanian	Netherlands	Urban	No answer	PhD degree	Married	Yes	1	Yes	No	No	No	No	No	No		No	> 3000	No, it did not change	#NULL!	No, it did not change	#NULL!	No	4	6	7	7	4	6	4	3	3	3	2	2	2	2	1	2	4	4	4	4	4	4	2.75	2.5	2.75
1455	Male	Romanian	Romania	Urban	Atheist	University degree	Married	Yes	1	No	No	Yes	No	No	No	No		Yes, I went into furlough	1500 - 2000	Yes, it decreased	50% - 75%	Yes, it decreased	50% - 75%	Yes	1	1	4	1	1	4	4	7	4	4	7	4	4	7	4	4	7	4	4	1	4	4	5.5	4	4
1456	Male	Romanian	Romania	Urban	Orthodox	University degree	In a relationship	No	0	Yes	No	No	No	No	No	No		Yes, my working hours have diminished	1500 - 2000	Yes, it decreased	50% - 75%	Yes, it decreased	< 25%	No	4	7	4	7	4	6	6	6	3	3	4	5	5	6	6	6	2	2	2	6	6	6	5.5	5	5
1457	Female	Canadian	Canada	Urban	Islam	PhD degree	Married	Yes	4	Yes	No	No	No	No	No	No		No	2000 - 3000	Yes, it increased	< 25%	No, it did not change	#NULL!	No	7	8	8	1	4	4	4	4	4	4	4	4	4	3	3	3	2	2	2	6	6	6	4.25	4.25	4.25
1458	Male	Romanian	Romania	Urban	Other religion	PhD degree	Single	Yes	#NULL!	Yes	No	No	No	No	No	No		No	500 - 1000	Yes, it decreased	50% - 75%	Yes, it decreased	< 25%	No	4	8	8	1	1	2	2	6	6	6	6	6	6	5	5	5	1	1	1	7	7	7	6	6	6
1459	Female	Slovak	Slovakia	Rural	Protestant	Master degree	Single	No	0	No	No	No	Yes	No	No	No		Yes, my working hours have diminished	500 - 1000	No, it did not change	#NULL!	No, it did not change	#NULL!	No	5	4	8	5	3	5	2	5	3	4	5	3	4	5	2	5	2	5	2	6	3	6	5.25	2.75	4.75
1460	Female	Romanian	Romania	Urban	Non-affiliated	Master degree	Single	No	0	Yes	No	No	No	No	No	No		No	500 - 1000	No, it did not change	#NULL!	No, it did not change	#NULL!	No	5	6	8	3	4	5	4	2	1	2	1	1	1	2	2	2	7	7	7	1	1	1	1.5	1.25	1.5
1461	Female	Romanian	Spain	Urban	Orthodox	Post-highschool or non-finished university	Married	Yes	1	Yes	No	No	No	No	No	No		Yes, I went into furlough	1000 - 1500	Yes, it decreased	< 25%	Yes, it decreased	< 25%	No	7	8	8	1	4	6	6	6	5	4	6	6	6	6	3	4	1	2	2	7	6	6	6.25	5	5
1462	Male	British	United Kingdom	Urban	Catholic	University degree	In a relationship	No	0	Yes	No	No	No	No	No	No		Yes, my working hours have diminished	> 3000	No, it did not change	#NULL!	No, it did not change	#NULL!	No	3	2	8	4	1	1	1	7	7	7	5	5	5	7	7	7	1	1	1	7	7	7	6.5	6.5	6.5
1463	Male	Indian	India	Urban	Other religion	Master degree	Married	Yes	3	Yes	No	No	No	No	No	No		No	1500 - 2000	No, it did not change	#NULL!	No, it did not change	#NULL!	No	4	8	8	2	3	5	3	6	4	6	6	4	6	6	4	5	2	4	3	6	4	5	6	4	5.5
1464	Female	Romanian	Romania	Urban	Orthodox	#NULL!	Married	Yes	3	Yes	No	No	No	No	No	No		Yes, my working hours have increased	1000 - 1500	No, it did not change	#NULL!	Yes, it decreased	25% - 50%	No	3	1	1	4	4	5	5	6	6	6	6	6	6	6	6	6	6	6	6	2	2	2	5	5	5
1465	Female	Hungarian	Romania	Urban	Protestant	University degree	Single	No	0	Yes	No	No	No	No	No	No		No	500 - 1000	No, it did not change	#NULL!	Yes, it decreased	< 25%	No	5	4	8	3	6	6	6	3	5	4	3	4	5	3	4	5	6	6	6	2	2	2	2.75	3.75	4
1466	Female	Hungarian	Romania	Urban	Others Christian	Master degree	In a relationship	No	0	Yes	No	No	Yes	No	No	No		No	2000 - 3000	No, it did not change	#NULL!	Yes, it decreased	50% - 75%	No	5	4	8	3	5	4	5	5	5	5	4	4	4	4	4	4	4	4	4	4	4	4	4.25	4.25	4.25
1467	Female	Romanian	Romania	Urban	Catholic	Master degree	Single	No	0	Yes	No	No	No	No	No	No		No	1000 - 1500	No, it did not change	#NULL!	Yes, it decreased	< 25%	No	4	5	8	7	6	6	6	6	4	4	6	4	4	6	4	4	2	4	4	6	4	4	6	4	4
1468	Female	Hungarian	Romania	Urban	Catholic	Master degree	In a relationship	No	0	Yes	No	No	No	No	No	No		No	500 - 1000	No, it did not change	#NULL!	No, it did not change	#NULL!	No	4	5	8	7	7	5	1	6	6	7	6	6	7	6	6	7	1	1	1	7	7	7	6.25	6.25	7
1469	Female	Hungarian	Romania	Urban	Protestant	Master degree	Single	No	0	No	Yes	No	No	No	No	No		No	500 - 1000	No, it did not change	#NULL!	Yes, it decreased	< 25%	No	3	3	8	3	4	5	5	4	4	4	4	4	4	2	2	2	6	6	6	2	2	2	3	3	3
1470	Female	Romanian	Romania	Urban	Orthodox	University degree	In a relationship	No	0	Yes	No	No	Yes	No	No	No		No	1000 - 1500	No, it did not change	#NULL!	No, it did not change	#NULL!	No	4	8	8	7	2	2	2	5	5	5	5	5	5	4	4	4	4	3	3	4	5	5	4.5	4.75	4.75
1471	Female	Hungarian	Romania	Urban	Protestant	University degree	Single	No	0	Yes	No	No	Yes	No	No	No		No	500 - 1000	No, it did not change	#NULL!	No, it did not change	#NULL!	No	2	4	8	3	3	5	5	6	1	6	4	3	4	6	3	6	5	4	5	3	4	3	4.75	2.75	4.75
1472	Female	German	Romania	Urban	Judaism	University degree	Single	No	0	Yes	No	No	No	No	No	No		No	1000 - 1500	No, it did not change	#NULL!	No, it did not change	#NULL!	No	5	6	8	4	4	4	4	4	4	4	4	5	7	4	5	6	5	4	4	3	4	4	3.75	4.5	5.25
1473	Female	Hungarian	Romania	Urban	Others Christian	Master degree	Married	No	0	Yes	No	No	No	No	No	No		No	500 - 1000	No, it did not change	#NULL!	Yes, it decreased	< 25%	No	5	8	8	1	4	5	5	4	2	2	4	2	2	4	2	2	4	5	5	4	3	3	4	2.25	2.25
1474	Male	Hungarian	Romania	Urban	Catholic	University degree	Married	No	0	Yes	Yes	No	No	No	No	No		No	1000 - 1500	No, it did not change	#NULL!	Yes, it decreased	50% - 75%	No	5	7	5	1	2	6	5	5	2	3	5	2	3	5	2	3	4	4	4	4	4	4	4.75	2.5	3.25
1475	Female	Romanian	Romania	Urban	Orthodox	Master degree	In a relationship	No	0	Yes	No	No	No	No	No	No		No	1000 - 1500	Yes, it increased	< 25%	No, it did not change	#NULL!	No	4	8	8	1	4	6	5	6	4	5	6	5	6	6	6	6	2	2	2	6	6	6	6	5.25	5.75
1476	Female	Romanian	Romania	Urban	Orthodox	Master degree	Single	No	0	Yes	No	No	No	No	No	No		No	500 - 1000	No, it did not change	#NULL!	Yes, it decreased	50% - 75%	No	1	1	1	5	4	5	5	5	4	4	5	5	5	4	3	3	4	5	5	4	3	3	4.5	3.75	3.75
1477	Female	Romanian	Romania	Urban	Orthodox	Master degree	Single	No	0	Yes	No	No	No	No	No	No		Yes, my working hours have increased	1000 - 1500	No, it did not change	#NULL!	No, it did not change	#NULL!	No	3	6	1	6	1	3	2	6	4	4	5	4	4	5	4	4	1	2	2	7	6	6	5.75	4.5	4.5
1478	Female	Hungarian	Romania	Urban	Protestant	Master degree	In a relationship	No	0	Yes	No	No	No	No	No	No		No	1000 - 1500	No, it did not change	#NULL!	No, it did not change	#NULL!	No	4	8	8	2	5	5	4	7	7	7	6	6	6	6	6	6	1	1	1	7	7	7	6.5	6.5	6.5
1479	Male	Romanian	Romania	Urban	Orthodox	University degree	Married	Yes	3	Yes	No	No	No	No	No	No		No	1500 - 2000	No, it did not change	#NULL!	Yes, it decreased	25% - 50%	No	3	6	1	1	1	4	4	4	4	4	5	5	5	2	2	2	3	3	3	5	5	5	4	4	4
1480	Female	Hungarian	Romania	Rural	Catholic	Master degree	Married	Yes	3	Yes	No	No	No	No	No	No		No	1000 - 1500	No, it did not change	#NULL!	Yes, it decreased	< 25%	No	4	5	1	5	5	6	4	4	4	5	4	4	5	4	4	4	4	4	4	4	4	4	4	4	4.5
1481	Female	Hungarian	Romania	Urban	Others Christian	Master degree	Single	No	0	Yes	No	No	No	No	No	No		No	1000 - 1500	No, it did not change	#NULL!	No, it did not change	#NULL!	Yes	4	4	8	7	4	2	4	5	5	5	7	7	7	5	6	6	2	2	2	6	6	6	5.75	6	6
1482	Female	Romanian	Romania	Urban	Atheist	Master degree	Married	Yes	1	Yes	No	No	No	No	No	No		No	500 - 1000	No, it did not change	#NULL!	No, it did not change	#NULL!	No	5	8	8	1	4	6	6	4	3	3	4	4	4	4	4	4	4	4	4	4	4	4	4	3.75	3.75
1483	Female	Hungarian	Romania	Urban	Protestant	Master degree	In a relationship	No	0	Yes	No	No	No	No	No	No		No	1000 - 1500	No, it did not change	#NULL!	No, it did not change	#NULL!	No	3	5	8	3	7	5	6	6	6	6	5	5	5	6	6	6	2	2	2	6	6	6	5.75	5.75	5.75
1484	Female	Romanian	Romania	Urban	Orthodox	Master degree	Married	No	0	Yes	No	No	No	No	No	No		No	2000 - 3000	No, it did not change	#NULL!	No, it did not change	#NULL!	No	4	8	8	1	4	5	5	4	4	4	4	4	4	4	4	4	2	2	2	6	6	6	4.5	4.5	4.5
1485	Female	Romanian	Romania	Urban	Orthodox	Master degree	Divorced	Yes	#NULL!	Yes	No	No	No	No	No	No		No	1000 - 1500	No, it did not change	#NULL!	No, it did not change	#NULL!	No	4	1	1	1	4	4	4	4	4	4	4	6	6	6	6	6	6	5	6	2	3	2	4	4.75	4.5
1486	Female	Romanian	Romania	Urban	Orthodox	Master degree	Married	Yes	1	Yes	No	No	No	No	No	No		No	1000 - 1500	No, it did not change	#NULL!	Yes, it decreased	25% - 50%	No	4	4	8	6	4	6	5	6	3	4	4	4	4	4	4	4	2	4	3	6	4	5	5	3.75	4.25
1487	Female	Romanian	Romania	Urban	Orthodox	Master degree	Married	Yes	1	Yes	No	No	No	No	No	No		Yes, my working hours have diminished	1000 - 1500	Yes, it decreased	< 25%	Yes, it decreased	< 25%	Yes	7	2	7	1	2	5	3	6	2	5	5	2	4	7	1	5	6	2	5	2	6	3	5	2.75	4.25
1488	Female	Romanian	Romania	Urban	Orthodox	Master degree	Single	No	0	Yes	No	No	No	No	No	No		No	500 - 1000	No, it did not change	#NULL!	Yes, it decreased	25% - 50%	Yes	4	8	8	1	6	7	6	1	1	1	1	1	1	1	1	1	3	3	3	5	5	5	2	2	2
1489	Female	Romanian	Romania	Urban	Orthodox	University degree	Married	Yes	2	Yes	No	No	No	No	No	No		No	1000 - 1500	Yes, it decreased	< 25%	Yes, it decreased	< 25%	Yes	4	5	5	2	4	6	6	5	4	4	5	4	4	5	4	4	6	5	5	2	3	3	4.25	3.75	3.75
1490	Female	Romanian	Romania	Urban	Orthodox	Master degree	Married	Yes	2	Yes	No	No	No	No	No	No		No	500 - 1000	No, it did not change	#NULL!	No, it did not change	#NULL!	No	4	4	8	4	2	3	2	6	6	6	6	6	6	5	5	5	1	1	1	7	7	7	6	6	6
1491	Female	Romanian	Romania	Urban	Orthodox	Master degree	Divorced	Yes	1	Yes	No	No	No	No	No	No		No	500 - 1000	No, it did not change	#NULL!	No, it did not change	#NULL!	No	7	8	8	1	5	6	5	6	5	5	6	6	6	5	5	5	2	2	2	6	6	6	5.75	5.5	5.5
1492	Male	Romanian	Romania	Urban	Atheist	Highschool	In a relationship	No	0	Yes	No	No	No	No	No	No		No	1500 - 2000	No, it did not change	#NULL!	Yes, it decreased	25% - 50%	Yes	3	3	5	1	5	4	3	6	6	7	5	5	6	6	6	7	2	2	1	6	6	7	5.75	5.75	6.75
1493	Male	Indian	United Kingdom	Urban	Other religion	Master degree	Married	Yes	1	Yes	No	No	No	No	No	No		No	> 3000	No, it did not change	#NULL!	No, it did not change	#NULL!	No	5	1	8	4	4	6	5	6	6	6	5	6	6	5	6	6	2	2	2	6	6	6	5.5	6	6
1494	Male	Romanian	Romania	Urban	Orthodox	Master degree	In a relationship	No	0	Yes	No	No	No	No	No	No		No	1000 - 1500	No, it did not change	#NULL!	No, it did not change	#NULL!	No	4	5	8	1	3	5	4	6	3	5	6	4	5	6	4	5	2	4	3	6	4	5	6	3.75	5
1495	Male	British	United Kingdom	Urban	Non-affiliated	Highschool	Married	Yes	2	Yes	No	No	No	No	No	No		Yes, my working hours have increased	> 3000	No, it did not change	#NULL!	Yes, it decreased	< 25%	No	3	3	8	5	3	5	4	4	2	3	4	2	3	4	2	3	2	2	2	6	6	6	4.5	3	3.75
1496	Female	Romanian	Romania	Urban	Orthodox	PhD degree	Married	Yes	1	Yes	No	No	No	No	No	No		No	500 - 1000	No, it did not change	#NULL!	No, it did not change	#NULL!	No	4	4	4	1	3	6	6	4	3	3	4	3	3	4	2	2	4	5	5	4	3	3	4	2.75	2.75
1497	Male	Moldavian	Republic of Moldova	Urban	Orthodox	Master degree	Single	No	0	Yes	No	No	No	No	No	No		No	1500 - 2000	Yes, it increased	< 25%	No, it did not change	#NULL!	No	7	1	3	1	3	3	3	7	7	7	7	7	7	6	6	6	6	6	6	2	2	2	5.5	5.5	5.5
1498	Female	Romanian	Sweden	Urban	Orthodox	Master degree	Married	No	0	No	No	No	No	No	No	No		No	< 500	No, it did not change	#NULL!	No, it did not change	#NULL!	No	6	8	8	3	4	5	4	5	4	4	4	4	4	5	3	4	2	2	2	6	6	6	5	4.25	4.5
1499	Female	Romanian	Romania	Urban	Orthodox	PhD degree	Married	Yes	1	Yes	No	No	No	No	No	No		No	1500 - 2000	No, it did not change	#NULL!	Yes, it decreased	< 25%	No	4	6	8	1	4	6	5	5	3	3	4	4	4	2	2	2	4	4	4	4	4	4	3.75	3.25	3.25
1500	Male	Filipino	Philippines	Urban	Catholic	PhD degree	In a relationship	Yes	1	Yes	No	No	No	No	No	No		Yes, my working hours have diminished	1500 - 2000	No, it did not change	#NULL!	No, it did not change	#NULL!	No	4	3	4	7	3	3	3	5	5	5	7	7	7	6	6	6	3	3	3	5	5	5	5.75	5.75	5.75
1501	Female	Romanian	Romania	Rural	Orthodox	Highschool	Married	Yes	1	No	No	No	No	Yes	No	No		No	2000 - 3000	No, it did not change	#NULL!	No, it did not change	#NULL!	No	7	8	8	1	3	3	3	3	3	3	3	3	3	3	3	3	3	3	3	5	5	5	3.5	3.5	3.5
1502	Male	Romanian	Romania	Rural	Orthodox	University degree	Single	No	0	Yes	No	No	No	No	No	No		Yes, I went into furlough	1000 - 1500	Yes, it decreased	25% - 50%	Yes, it decreased	25% - 50%	No	7	7	8	7	7	7	4	7	1	4	4	7	4	4	4	4	1	4	1	7	4	7	5.5	4	4.75
1503	Male	Indian	Nigeria	Urban	Islam	University degree	Single	Yes	3	No	Yes	No	Yes	No	No	No		Yes, my working hours have diminished	< 500	Yes, it decreased	50% - 75%	Yes, it decreased	50% - 75%	I do not want to answer	4	8	8	7	1	1	4	7	4	4	7	5	5	7	5	5	2	3	3	6	5	5	6.75	4.75	4.75
1504	Female	Romanian	Romania	Urban	Orthodox	Master degree	Married	Yes	1	Yes	No	No	No	No	No	No		No	1000 - 1500	Yes, it increased	< 25%	Yes, it increased	< 25%	No	7	4	8	1	5	6	6	5	3	3	3	3	3	3	2	2	6	7	7	2	1	1	3.25	2.25	2.25
1505	Female	Slovak	Slovakia	Urban	Atheist	Master degree	In a relationship	No	0	No	No	No	Yes	No	No	No		No	500 - 1000	No, it did not change	#NULL!	No, it did not change	#NULL!	No	4	4	8	5	4	4	4	5	4	4	4	4	4	4	4	4	4	4	4	4	4	4	4.25	4	4
1506	Female	Romanian	Romania	Rural	Orthodox	Post-highschool or non-finished university	In a relationship	No	0	No	No	No	No	Yes	No	No		Yes, I went into furlough	2000 - 3000	No, it did not change	#NULL!	No, it did not change	#NULL!	No	4	8	8	1	4	5	6	4	4	4	4	4	4	4	4	4	4	4	4	4	4	4	4	4	4
1507	Female	Romanian	Romania	Urban	Orthodox	Post-highschool or non-finished university	Married	Yes	2	Yes	No	No	No	No	No	No		No	500 - 1000	Yes, it increased	25% - 50%	No, it did not change	#NULL!	No	3	8	6	7	4	4	4	5	6	6	5	5	5	5	5	5	5	5	5	3	3	3	4.5	4.75	4.75
1508	Female	British	United Kingdom	Urban	Non-affiliated	University degree	In a relationship	No	0	No	No	Yes	No	No	No	No	Freelancer	Yes, I went into furlough	1000 - 1500	Yes, it decreased	> 75%	Yes, it decreased	> 75%	No	6	5	7	5	4	6	5	4	4	4	7	7	7	4	4	4	4	4	4	4	4	4	4.75	4.75	4.75
1509	Male	Brazilian	Brazil	Rural	Non-affiliated	Highschool	Single	No	0	No	No	No	Yes	No	No	No		Yes, my working hours have diminished	< 500	No, it did not change	#NULL!	Yes, it decreased	< 25%	I do not want to answer	2	1	1	1	2	4	5	4	6	5	5	5	7	1	2	3	5	5	3	3	3	5	3.25	4	5
1510	Male	Indian	Canada	Urban	Other religion	Master degree	Married	Yes	1	Yes	No	No	No	No	No	No		Yes, my working hours have increased	> 3000	Yes, it decreased	< 25%	No, it did not change	#NULL!	No	5	5	8	2	3	5	5	6	3	3	5	4	4	5	5	5	2	2	2	6	6	6	5.5	4.5	4.5
1511	Male	Indian	India	Urban	Other religion	#NULL!	Single	No	0	No	No	No	No	Yes	No	No		Yes, I went into furlough	< 500	Yes, it decreased	< 25%	Yes, it decreased	< 25%	No	3	1	7	1	4	5	3	2	1	2	1	1	2	2	1	2	1	1	1	7	7	7	3	2.5	3.25
1512	Female	Romanian	Romania	Urban	Orthodox	Master degree	In a relationship	No	0	Yes	No	No	No	No	No	No		No	500 - 1000	No, it did not change	#NULL!	No, it did not change	#NULL!	No	4	5	8	7	4	4	4	5	5	5	4	4	4	5	5	5	1	1	1	7	7	7	5.25	5.25	5.25
1513	Female	British	United Kingdom	Urban	Non-affiliated	University degree	Married	No	0	Yes	No	No	No	No	No	No		No	> 3000	No, it did not change	#NULL!	No, it did not change	#NULL!	Yes	6	4	4	4	2	2	2	4	5	5	3	5	5	2	2	2	5	5	6	3	3	2	3	3.75	3.5
1514	Female	Romanian	Romania	Urban	Orthodox	PhD degree	Married	No	0	Yes	No	No	No	No	No	No		Yes, my working hours have increased	500 - 1000	No, it did not change	#NULL!	Yes, it decreased	< 25%	No	3	8	8	1	1	3	2	5	5	5	4	6	5	5	5	6	1	1	1	7	7	7	5.25	5.75	5.75
1515	Female	Romanian	Romania	Urban	Orthodox	Highschool	Married	Yes	1	Yes	No	No	No	No	No	No		Yes, my working hours have diminished	< 500	Yes, it decreased	25% - 50%	Yes, it decreased	50% - 75%	No	7	8	8	1	4	7	7	7	1	4	7	4	4	7	4	4	1	4	4	7	4	4	7	3.25	4
1516	Female	Romanian	Romania	Urban	Orthodox	PhD degree	In a relationship	Yes	2	Yes	No	No	No	No	No	No		Yes, my working hours have increased	1500 - 2000	Yes, it decreased	< 25%	No, it did not change	#NULL!	Yes	1	1	4	1	4	7	4	4	1	4	7	1	7	1	1	1	4	1	4	4	7	4	4	2.5	4
1517	Female	Romanian	Romania	Urban	Atheist	University degree	Married	Yes	1	No	No	No	No	No	No	Yes		No	1000 - 1500	No, it did not change	#NULL!	No, it did not change	#NULL!	Yes	4	8	8	7	4	4	4	4	4	4	6	6	6	4	4	4	4	4	4	4	4	4	4.5	4.5	4.5
1518	Female	Romanian	Romania	Urban	Orthodox	Master degree	Married	No	0	Yes	No	No	No	No	No	No		Yes, my working hours have increased	1000 - 1500	No, it did not change	#NULL!	No, it did not change	#NULL!	No	4	4	8	4	4	7	6	4	4	4	4	4	4	4	4	4	4	4	4	4	4	4	4	4	4
1519	Female	Romanian	Romania	Urban	Orthodox	Post-highschool or non-finished university	Married	No	0	No	No	No	No	No	Yes	No		No	< 500	Yes, it decreased	25% - 50%	No, it did not change	#NULL!	I do not want to answer	8	8	8	8	4	6	6	5	5	5	3	3	3	5	5	5	5	3	3	3	5	5	4	4.5	4.5
1520	Male	Romanian	Romania	Urban	Protestant	University degree	Married	Yes	2	Yes	No	No	No	No	No	No		Yes, my working hours have increased	500 - 1000	No, it did not change	#NULL!	No, it did not change	#NULL!	No	4	4	4	4	1	1	1	6	6	6	5	5	5	7	7	7	1	1	1	7	7	7	6.25	6.25	6.25
1521	Female	Spanish	Spain	Urban	Catholic	Master degree	Married	Yes	4	No	No	No	No	No	No	Yes		No	1500 - 2000	No, it did not change	#NULL!	Yes, it decreased	50% - 75%	No	1	1	8	1	3	6	7	6	4	4	5	4	3	4	3	3	5	4	2	3	4	6	4.5	3.75	4
1522	Male	Romanian	Germany	Rural	Orthodox	University degree	Divorced	No	0	Yes	No	No	No	No	No	No		Yes, my working hours have increased	1000 - 1500	No, it did not change	#NULL!	No, it did not change	#NULL!	No	4	4	4	4	4	4	4	4	4	4	4	1	1	4	4	4	4	4	4	4	4	4	4	3.25	3.25
1523	Female	Romanian	Romania	Urban	Catholic	Master degree	Married	Yes	1	Yes	No	No	No	No	No	No		No	1000 - 1500	No, it did not change	#NULL!	No, it did not change	#NULL!	No	4	7	4	4	1	2	2	4	4	4	4	4	4	4	4	4	4	4	4	4	4	4	4	4	4
1524	Female	Romanian	Romania	Urban	Orthodox	Post-highschool or non-finished university	Married	No	0	Yes	No	No	No	No	No	No		No	500 - 1000	No, it did not change	#NULL!	No, it did not change	#NULL!	Yes	4	4	1	2	3	5	5	4	2	2	4	4	4	4	4	4	4	4	4	4	4	4	4	3.5	3.5
1525	Male	Romanian	Romania	Urban	Catholic	Post-highschool or non-finished university	Married	No	0	Yes	No	No	No	Yes	No	No		Yes, my working hours have diminished	500 - 1000	Yes, it decreased	25% - 50%	Yes, it decreased	< 25%	No	4	3	3	1	4	4	4	4	4	4	4	4	4	4	4	4	4	4	4	4	4	4	4	4	4
1526	Female	Romanian	Romania	Urban	Orthodox	Master degree	Married	No	0	Yes	No	No	No	No	No	No		Yes, I went into furlough	< 500	Yes, it increased	< 25%	Yes, it increased	25% - 50%	I do not want to answer	8	8	8	1	2	1	1	1	1	1	1	1	1	1	1	1	1	1	1	7	7	7	2.5	2.5	2.5
1527	Female	Romanian	Romania	Urban	Orthodox	Post-highschool or non-finished university	Divorced	Yes	1	Yes	No	No	No	No	No	No		No	< 500	No, it did not change	#NULL!	Yes, it increased	< 25%	No	7	8	8	4	4	4	5	5	4	4	2	2	4	7	7	5	1	4	4	7	4	4	5.25	4.25	4.25
1528	Female	Romanian	Germany	Urban	Orthodox	Highschool	Single	No	0	Yes	No	No	No	No	No	No		Yes, my working hours have diminished	500 - 1000	Yes, it increased	25% - 50%	Yes, it increased	50% - 75%	I do not want to answer	1	1	1	1	1	1	1	4	4	4	4	4	4	4	4	4	4	4	4	4	4	4	4	4	4
1529	Female	Romanian	Romania	Rural	Orthodox	Post-highschool or non-finished university	In a relationship	No	0	Yes	No	No	No	No	No	No		No	< 500	Yes, it decreased	< 25%	No, it did not change	#NULL!	No	4	4	8	4	2	2	2	2	2	2	2	2	2	2	2	2	2	2	2	6	6	6	3	3	3
1530	Female	Romanian	Romania	Urban	Orthodox	Post-highschool or non-finished university	Married	Yes	2	Yes	No	No	No	No	No	No		Yes, my working hours have diminished	1000 - 1500	Yes, it decreased	50% - 75%	Yes, it decreased	25% - 50%	No	4	7	8	1	4	5	5	4	3	4	4	5	5	5	4	4	3	4	4	5	4	4	4.5	4	4.25
1531	Female	Romanian	Romania	Urban	Orthodox	Post-highschool or non-finished university	Divorced	No	0	Yes	No	No	No	No	No	No		No	500 - 1000	No, it did not change	#NULL!	No, it did not change	#NULL!	No	4	8	7	4	1	2	1	7	7	7	6	6	6	7	6	7	7	6	7	1	2	1	5.25	5.25	5.25
1532	Female	Spanish	Spain	Rural	Orthodox	University degree	In a relationship	Yes	3	No	No	No	No	No	No	No	Freelancer	Yes, my working hours have diminished	500 - 1000	Yes, it decreased	25% - 50%	Yes, it increased	25% - 50%	I do not want to answer	4	7	8	7	5	4	2	4	4	4	7	4	1	4	4	4	4	4	4	4	4	4	4.75	4	3.25
1533	Female	Romanian	Romania	Urban	Others Christian	Post-highschool or non-finished university	Widow	No	0	Yes	No	No	No	No	No	No		Yes, I went into furlough	500 - 1000	No, it did not change	#NULL!	No, it did not change	#NULL!	No	6	8	8	8	4	4	4	7	7	7	6	6	6	6	6	6	6	6	6	2	2	2	5.25	5.25	5.25
1534	Female	Romanian	Romania	Urban	Orthodox	Post-highschool or non-finished university	Married	Yes	1	No	No	No	No	No	No	Yes		No	500 - 1000	No, it did not change	#NULL!	Yes, it decreased	< 25%	No	4	1	4	4	7	7	4	6	1	6	4	1	5	4	4	4	4	4	4	4	4	4	4.5	2.5	4.75
1535	Female	Romanian	Romania	Urban	Orthodox	Post-highschool or non-finished university	Married	Yes	2	Yes	No	No	No	No	No	No		Yes, my working hours have diminished	500 - 1000	Yes, it decreased	25% - 50%	Yes, it decreased	25% - 50%	No	7	4	8	1	1	7	7	7	1	1	4	1	1	4	1	4	4	1	4	4	7	4	4.75	2.5	2.5
1536	Male	American	USA	Urban	Non-affiliated	Master degree	Single	No	0	Yes	No	No	No	No	No	No		No	> 3000	No, it did not change	#NULL!	No, it did not change	#NULL!	No	6	7	4	1	4	5	3	6	4	4	7	4	4	5	3	4	2	2	4	6	6	4	6	4.25	4
1537	Female	Romanian	Romania	Urban	Orthodox	Post-highschool or non-finished university	Married	No	0	Yes	No	No	No	No	No	No		Yes, my working hours have increased	500 - 1000	No, it did not change	#NULL!	No, it did not change	#NULL!	No	4	8	8	1	4	4	4	7	4	7	7	7	7	5	4	5	1	1	1	7	7	7	6.5	5.5	6.5
1538	Male	Romanian	Switzerland	Urban	Orthodox	Master degree	In a relationship	No	0	No	No	Yes	No	No	No	No		Yes, I went into furlough	> 3000	Yes, it decreased	50% - 75%	Yes, it decreased	25% - 50%	No	4	4	8	3	6	5	5	5	5	5	5	5	5	4	4	4	4	4	4	4	4	4	4.5	4.5	4.5
1539	Male	Japanese	Japan	Urban	Other religion	PhD degree	Married	Yes	2	Yes	No	No	No	No	No	No		No	> 3000	No, it did not change	#NULL!	No, it did not change	#NULL!	No	4	4	8	3	4	4	4	5	5	5	4	4	4	5	6	5	5	6	5	3	2	3	4.25	4.25	4.25
1540	Female	Japanese	Japan	Urban	Other religion	Master degree	Single	Yes	#NULL!	Yes	No	No	No	No	No	No		No	2000 - 3000	No, it did not change	#NULL!	No, it did not change	#NULL!	No	7	8	8	1	6	7	5	2	1	2	2	1	2	1	1	1	4	4	4	4	4	4	2.25	1.75	2.25
1541	Female	Japanese	Japan	Urban	Other religion	PhD degree	Married	No	0	Yes	No	No	No	No	No	No		Yes, my working hours have increased	> 3000	No, it did not change	#NULL!	No, it did not change	#NULL!	Yes	4	6	8	6	4	7	6	5	4	5	6	6	6	4	2	2	2	2	2	6	6	6	5.25	4.5	4.75
1542	Male	japanese	Japan	Urban	Atheist	PhD degree	Married	No	0	Yes	No	No	No	No	No	No		No	> 3000	No, it did not change	#NULL!	No, it did not change	#NULL!	No	4	8	8	8	1	1	1	6	6	6	5	5	5	4	4	4	1	1	1	7	7	7	5.5	5.5	5.5
1543	Female	Romanian	Romania	Urban	Other religion	Master degree	Married	Yes	1	Yes	No	No	No	No	No	No		Yes, my working hours have increased	500 - 1000	Yes, it decreased	< 25%	Yes, it increased	< 25%	No	4	4	8	1	4	4	4	5	5	5	4	4	4	4	4	4	4	4	4	4	4	4	4.25	4.25	4.25
1544	Male	japanese	Japan	Rural	No answer	PhD degree	Married	No	0	Yes	No	No	No	No	No	No		Yes, my working hours have increased	2000 - 3000	No, it did not change	#NULL!	Yes, it decreased	25% - 50%	Yes	5	6	6	1	4	6	5	4	5	5	4	4	4	4	4	3	4	5	5	4	3	3	4	4	3.75
1545	Female	Romanian	Romania	Urban	Atheist	Master degree	Married	Yes	2	Yes	No	No	No	No	No	No		No	1000 - 1500	No, it did not change	#NULL!	No, it did not change	#NULL!	No	4	8	8	3	5	5	5	2	2	2	2	2	2	2	2	2	6	6	6	2	2	2	2	2	2
1546	Female	Romanian	Romania	Urban	Orthodox	PhD degree	In a relationship	No	0	Yes	No	No	No	No	No	No		No	500 - 1000	No, it did not change	#NULL!	No, it did not change	#NULL!	No	3	4	8	4	2	6	5	5	4	5	4	3	5	3	5	6	5	3	3	3	5	5	3.75	4.25	5.25
1547	Female	Japanese	Japan	Rural	Non-affiliated	Master degree	Married	Yes	1	No	No	No	No	No	No	Yes		No	> 3000	No, it did not change	#NULL!	No, it did not change	#NULL!	No	4	8	8	4	2	1	1	4	4	4	4	5	6	7	7	7	1	1	1	7	7	7	5.5	5.75	6
1548	Female	Romanian	Romania	Urban	Protestant	Post-highschool or non-finished university	Married	Yes	1	No	No	No	No	No	No	Yes		No	500 - 1000	Yes, it decreased	25% - 50%	Yes, it decreased	25% - 50%	No	5	8	8	1	4	4	5	4	4	3	4	2	4	4	2	3	4	2	3	4	6	5	4	3.5	3.75
1549	Female	British	United Kingdom	Urban	Atheist	PhD degree	Divorced	No	0	Yes	No	No	No	No	No	No		No	> 3000	No, it did not change	#NULL!	No, it did not change	#NULL!	No	1	8	8	1	4	7	7	4	1	1	4	1	1	4	1	1	2	7	7	6	1	1	4.5	1	1
1550	Female	Romanian	Romania	Urban	Judaism	Master degree	Married	No	0	Yes	No	No	No	No	No	No		No	500 - 1000	Yes, it increased	25% - 50%	No, it did not change	#NULL!	No	6	1	1	1	4	4	4	4	3	5	4	3	5	4	3	5	5	4	6	3	4	2	3.75	3.25	4.25
1551	Male	Romanian	Romania	Urban	Orthodox	Highschool	In a relationship	No	0	Yes	No	No	No	No	No	No		No	> 3000	No, it did not change	#NULL!	No, it did not change	#NULL!	No	4	8	8	3	1	1	1	5	4	7	6	4	7	6	6	6	1	1	1	7	7	7	6	5.25	6.75
1552	Female	Romanian	Romania	Urban	Non-affiliated	University degree	In a relationship	No	0	Yes	No	No	No	No	No	No		Yes, I went into furlough	< 500	Yes, it decreased	50% - 75%	Yes, it decreased	25% - 50%	Yes	5	4	8	2	5	5	5	3	4	4	4	4	4	4	4	4	5	4	5	3	4	3	3.5	4	3.75
1553	Female	Romanian	Romania	Rural	Orthodox	Post-highschool or non-finished university	Married	No	0	Yes	No	No	No	No	No	No		Yes, my working hours have diminished	500 - 1000	Yes, it decreased	< 25%	Yes, it decreased	< 25%	Yes	3	8	3	1	4	4	2	4	3	3	4	4	4	3	3	3	2	2	2	6	6	6	4.25	4	4
1554	Female	Romanian	Romania	Rural	Orthodox	Post-highschool or non-finished university	Divorced	Yes	1	Yes	No	No	No	No	No	No		Yes, my working hours have diminished	500 - 1000	Yes, it decreased	< 25%	Yes, it decreased	< 25%	I do not want to answer	4	8	4	4	4	5	3	4	4	4	4	4	4	4	4	4	4	4	4	4	4	4	4	4	4
1555	Female	Romanian	Romania	Urban	Catholic	Master degree	Married	Yes	1	No	No	No	No	No	No	No	Entrepreneur	No	1000 - 1500	No, it did not change	#NULL!	No, it did not change	#NULL!	Yes	4	1	1	4	5	6	5	4	3	4	3	3	3	4	4	4	3	3	3	5	5	5	4	3.75	4
1556	Female	British	United Kingdom	Rural	Catholic	Highschool	Married	No	0	No	No	No	No	No	Yes	No		No	500 - 1000	No, it did not change	#NULL!	No, it did not change	#NULL!	I do not want to answer	8	8	8	8	7	7	7	7	7	7	7	7	7	7	7	7	7	7	7	1	1	1	5.5	5.5	5.5
1557	Female	Japanese	Japan	Urban	Non-affiliated	PhD degree	Married	Yes	3	Yes	No	No	No	No	No	No		No	> 3000	No, it did not change	#NULL!	No, it did not change	#NULL!	No	4	4	8	1	4	6	4	4	5	5	4	4	4	4	4	4	3	3	3	5	5	5	4.25	4.5	4.5
1558	Male	Romanian	Romania	Urban	Orthodox	PhD degree	Married	Yes	3	Yes	No	No	No	No	No	No		No	1000 - 1500	No, it did not change	#NULL!	No, it did not change	#NULL!	No	6	8	8	1	4	7	6	4	3	3	4	3	3	4	3	3	4	5	5	4	3	3	4	3	3
1559	Male	Romanian	Romania	Urban	Catholic	PhD degree	Single	No	0	Yes	No	No	No	No	No	No		Yes, my working hours have increased	1000 - 1500	No, it did not change	#NULL!	No, it did not change	#NULL!	No	8	8	8	4	4	4	4	7	6	5	7	6	5	7	6	5	7	6	5	1	2	3	5.5	5	4.5
1560	Female	British	United Kingdom	Urban	Islam	Master degree	In a relationship	No	0	Yes	No	No	No	No	No	No		No	> 3000	No, it did not change	#NULL!	Yes, it decreased	25% - 50%	No	3	6	7	2	4	4	3	7	4	3	7	4	3	5	5	4	4	5	5	4	3	3	5.75	4	3.25
1561	Female	Romanian	Romania	Urban	Catholic	Post-highschool or non-finished university	Married	Yes	2	Yes	No	No	No	No	No	No		Yes, my working hours have increased	500 - 1000	No, it did not change	#NULL!	Yes, it decreased	25% - 50%	Yes	8	8	7	1	4	7	4	4	4	4	4	4	4	4	1	2	4	4	4	4	4	4	4	3.25	3.5
1562	Female	French	France	Urban	Atheist	Master degree	Married	Yes	2	Yes	No	No	No	No	No	No		Yes, my working hours have increased	> 3000	No, it did not change	#NULL!	No, it did not change	#NULL!	No	6	6	8	3	4	5	5	4	3	3	2	5	4	2	4	4	6	6	6	2	2	2	2.5	3.5	3.25
1563	Female	Romanian	Romania	Urban	Orthodox	PhD degree	Married	Yes	2	Yes	No	No	No	No	No	No		Yes, my working hours have increased	1000 - 1500	No, it did not change	#NULL!	No, it did not change	#NULL!	Yes	7	1	8	1	5	6	5	7	5	5	7	7	7	7	7	7	1	1	1	7	7	7	7	6.5	6.5
1564	Female	Romanian	Romania	Urban	Catholic	Master degree	Married	Yes	4	Yes	Yes	No	No	No	No	No		Yes, my working hours have increased	1500 - 2000	No, it did not change	#NULL!	No, it did not change	#NULL!	No	1	8	4	7	4	4	1	4	4	7	4	4	7	4	4	7	4	4	7	4	4	1	4	4	5.5
1565	Female	Chinese	Malaysia	Urban	Atheist	Highschool	Single	No	0	No	No	No	Yes	No	No	No		No	< 500	No, it did not change	#NULL!	No, it did not change	#NULL!	No	6	6	8	3	5	6	5	2	3	4	3	4	5	4	3	3	5	4	3	3	4	5	3	3.5	4.25
1566	Female	Canadian	Canada	Urban	Atheist	University degree	Married	No	0	Yes	No	No	No	No	No	No		Yes, my working hours have diminished	> 3000	Yes, it decreased	< 25%	Yes, it decreased	< 25%	No	4	8	8	2	4	5	6	6	5	4	6	6	5	7	6	5	1	1	1	7	7	7	6.5	6	5.25
1567	Male	British	United Kingdom	Urban	Atheist	University degree	Married	No	0	No	No	No	No	No	Yes	No		No	1500 - 2000	No, it did not change	#NULL!	Yes, it decreased	< 25%	No	4	5	8	5	3	5	5	4	3	3	4	3	3	2	2	2	4	3	3	4	5	5	3.5	3.25	3.25
1568	Female	Romanian	Romania	Urban	Orthodox	Master degree	In a relationship	No	0	Yes	No	No	No	No	No	No		Yes, my working hours have diminished	500 - 1000	Yes, it decreased	< 25%	Yes, it decreased	< 25%	No	8	8	8	8	4	4	4	4	3	3	4	4	4	5	4	4	4	4	5	4	4	3	4.25	3.75	3.5
1569	Female	French	France	Urban	Orthodox	Master degree	In a relationship	No	0	Yes	No	No	No	No	No	No		No	> 3000	No, it did not change	#NULL!	No, it did not change	#NULL!	No	4	4	8	2	4	4	5	4	4	4	4	4	4	4	4	4	4	4	4	4	4	4	4	4	4
1570	Male	hungarian	hungary	Rural	Protestant	PhD degree	Divorced	Yes	4	Yes	No	No	No	No	No	No		No	1500 - 2000	No, it did not change	#NULL!	No, it did not change	#NULL!	No	5	4	8	5	5	4	5	6	5	5	6	4	5	5	4	5	2	2	2	6	6	6	5.75	4.75	5.25
1571	Female	Romanian	New Zealand	Urban	Orthodox	PhD degree	In a relationship	No	0	Yes	No	No	No	No	No	No		No	1500 - 2000	No, it did not change	#NULL!	No, it did not change	#NULL!	No	4	4	8	4	3	4	3	6	6	6	5	6	5	6	6	6	2	2	2	6	6	6	5.75	6	5.75
1572	Female	American	USA	Rural	Others Christian	Post-highschool or non-finished university	Married	No	0	No	Yes	No	No	No	No	No		Yes, my working hours have diminished	< 500	Yes, it decreased	25% - 50%	Yes, it decreased	25% - 50%	No	4	4	8	4	4	7	5	7	4	4	7	6	6	7	6	6	1	1	1	7	7	7	7	5.75	5.75
[truncated: 1 more columns]
